# Supplementary material for: Synthesis and crystal structure of 2-(2-hy­droxy­phen­yl)-1,3-bis­(4-meth­oxy­benz­yl)-1,3-diazinan-5-ol
Source: Acta Crystallogr E Crystallogr Commun. 2022 Jun 28;78(Pt 7):742–5. doi: 10.1107/S2056989022006508 (PMC9260363; doi:10.1107/S2056989022006508)
Supplement: Supplementary file 1 [file e-78-00742-sup1.cif]

##############################################################################
#                                                                            #
# This CIF contains the data in a paper accepted for publication in          #
# Acta Crystallographica Section E. It conforms to the requirements of       #
# Notes for Authors for Acta Crystallographica Section E, and has been       #
# peer reviewed under the auspices of the IUCr Commission on Journals.       #
#                                                                            #
# Full details of the Crystallographic Information File format               #
# are given in the paper "The Crystallographic Information File (CIF):       #
# a New Standard Archive File for Crystallography" by S. R. Hall, F. H.      #
# Allen and I. D. Brown [Acta Cryst. (1991), A47, 655-685].                  #
#                                                                            #
# The current version of the core CIF dictionary is obtainable from          #
# ftp://ftp.iucr.org/pub/cif_core.dic.                                       #
#                                                                            #
# Software is freely available for graphical display of the structure(s)     #
# in this CIF. For information consult the CIF software page                 #
# http://www.iucr.org/resources/cif/software.                                #
#                                                                            #
# This file may be used for bona fide research purposes within the           #
# scientific community so long as proper attribution is given to the journal # 
# article from which it was obtained.                                        #
#                                                                            #
##############################################################################
data_I
_audit_creation_method     'SHELXL-2019/2'
_journal_date_recd_electronic     2022-03-25
_journal_date_accepted     2022-06-23
_journal_name_full     'Acta Crystallographica, Section E'
_journal_year     2022
_journal_volume     78
_journal_issue      7
_journal_page_first     0
_journal_page_last     0
_journal_paper_category     GO
_journal_paper_doi     10.1107/S2056989022006508
_journal_coeditor_code     JQ2018
_publ_contact_author_name     'Augusto Rivera'
_publ_contact_author_address
;
Universidad Nacional de Colombia, Sede Bogot\'a, Facultad de Ciencias,
 Departamento de Qu\'imica, Cra 30 No. 45-03, Bogot\'a, C\'odigo Postal 111321
;
_publ_contact_author_email     'ariverau@unal.edu.co'
_publ_contact_author_fax     '576013165220'
_publ_contact_author_phone     '576013165000'
_publ_section_title
;
Synthesis and  crystal structure of
2-(2-hydroxyphenyl)-1,3-bis(4-methoxybenzyl)-1,3-diazinan-5-ol
;
loop_
    _publ_author_name
    _publ_author_footnote
    _publ_author_address
    'Rivera, Augusto' .
;
Universidad Nacional de Colombia, Sede Bogot\'a, Facultad de Ciencias,
Departamento de Qu\'imica, Cra 30 No. 45-03, Bogot\'a, C\'odigo Postal 111321
Colombia
;
    'R\'ios-Motta, Jaime' .
;
Universidad Nacional de Colombia, Sede Bogot\'a, Facultad de Ciencias,
Departamento de Qu\'imica, Cra 30 No. 45-03, Bogot\'a, C\'odigo Postal 111321
Colombia
;
    'Bolte, Michael' .
;
Institut f\"ur Anorganische Chemie, J. W. Goethe-Universit\"at Frankfurt,
Max-von Laue-Str. 7, 60438 Frankfurt/Main, Germany
;
_publ_section_synopsis
;
The
title compound resulted from the condensation reaction between
1,3-bis{[(4-methoxyphenyl)methyl]amino}propan-2-ol and 2-hydroxybenzaldehyde
in CH~3~OH. The structure exhibits disorder of one of the 4-methoxybenzyl
groups, the hydroxy group bonded to the 1,3-diazinan ring, and the methyl
group of the methoxy residue.
 The crystal packing is sustained by C---H...O and O---H...\p
interactions, giving rise to infinite chains running along the <i>b-</i>axis
direction.
;
_chemical_name_systematic
;
2-(2-Hydroxyphenyl)-1,3-bis(4-methoxybenzyl)-1,3-diazinan-5-ol
;
_chemical_name_common     ?
_chemical_formula_moiety     'C26 H30 N2 O4'
_chemical_formula_sum     'C26 H30 N2 O4'
_chemical_formula_iupac     'C26 H30 N2 O4'
_chemical_formula_weight     434.52
_chemical_melting_point     ?
_space_group_crystal_system     orthorhombic
_space_group_name_H-M_alt     'P b c a'
_space_group_name_Hall     '-P 2ac 2ab'
loop_
    _space_group_symop_operation_xyz
    'x, y, z'
    '-x+1/2, -y, z+1/2'
    '-x, y+1/2, -z+1/2'
    'x+1/2, -y+1/2, -z'
    '-x, -y, -z'
    'x-1/2, y, -z-1/2'
    'x, -y-1/2, z-1/2'
    '-x-1/2, y-1/2, z'
_cell_length_a     19.998(3)
_cell_length_b     9.7472(9)
_cell_length_c     23.540(3)
_cell_angle_alpha     90
_cell_angle_beta     90
_cell_angle_gamma     90
_cell_volume     4588.5(10)
_cell_formula_units_Z     8
_cell_measurement_reflns_used     7737
_cell_measurement_theta_min     3.4
_cell_measurement_theta_max     25.57
_cell_measurement_temperature     173(2)
_exptl_crystal_description     block
_exptl_crystal_colour     colourless
_exptl_crystal_size_max     0.220
_exptl_crystal_size_mid     0.190
_exptl_crystal_size_min     0.160
_exptl_crystal_density_diffrn     1.258
_exptl_crystal_density_meas     ?
_exptl_crystal_density_method     ?
_exptl_crystal_F_000     1856
_exptl_absorpt_coefficient_mu     0.085
_exptl_absorpt_correction_type     multi-scan
_exptl_absorpt_process_details
;
(X-Area; Stoe & Cie, 2001)
;
_exptl_absorpt_correction_T_min     0.664
_exptl_absorpt_correction_T_max     1.000
_diffrn_ambient_temperature     173(2)
_diffrn_source     'Genix 3D I\mS microfocus X-ray source'
_diffrn_radiation_type     MoK\a
_diffrn_radiation_wavelength     0.71073
_diffrn_measurement_device_type     'Stoe IPDS II two-circle'
_diffrn_measurement_method     'omega scan'
_diffrn_detector_area_resol_mean     ?
_diffrn_reflns_number     18262
_diffrn_reflns_av_R_equivalents     0.0808
_diffrn_reflns_av_unetI/netI     0.0986
_diffrn_reflns_theta_min     3.394
_diffrn_reflns_theta_max     25.657
_diffrn_reflns_theta_full     25.000
_diffrn_measured_fraction_theta_max     0.991
_diffrn_measured_fraction_theta_full     0.998
_diffrn_reflns_limit_h_min     -24
_diffrn_reflns_limit_h_max     22
_diffrn_reflns_limit_k_min     -11
_diffrn_reflns_limit_k_max     11
_diffrn_reflns_limit_l_min     -24
_diffrn_reflns_limit_l_max     28
_refine_special_details     ?
_reflns_number_total     4311
_reflns_number_gt     2335
_reflns_threshold_expression     'I > 2\s(I)'
_refine_ls_structure_factor_coef     Fsqd
_refine_ls_matrix_type     full
_refine_ls_R_factor_all     0.1354
_refine_ls_R_factor_gt     0.0601
_refine_ls_wR_factor_gt     0.0900
_refine_ls_wR_factor_ref     0.1086
_refine_ls_goodness_of_fit_ref     0.954
_refine_ls_restrained_S_all     0.916
_refine_ls_number_reflns     4311
_refine_ls_number_parameters     399
_refine_ls_number_restraints     547
_refine_ls_hydrogen_treatment     mixed
_refine_ls_weighting_scheme     calc
_refine_ls_weighting_details
                      'w=1/[\s^2^(Fo^2^)+(0.0335P)^2^] where P=(Fo^2^+2Fc^2^)/3'
_atom_sites_solution_hydrogens     mixed
_atom_sites_solution_primary     direct
_atom_sites_solution_secondary     difmap
_refine_ls_shift/su_max     0.000
_refine_ls_shift/su_mean     0.000
_refine_diff_density_max     0.161
_refine_diff_density_min     -0.163
_refine_ls_extinction_method     none
_refine_ls_extinction_coef     .
loop_
    _atom_type_symbol
    _atom_type_description
    _atom_type_scat_dispersion_real
    _atom_type_scat_dispersion_imag
    _atom_type_scat_source
    'C' 'C' 0.0033 0.0016
                         'International Tables Vol C Tables 4.2.6.8 and 6.1.1.4'
    'H' 'H' 0.0000 0.0000
                         'International Tables Vol C Tables 4.2.6.8 and 6.1.1.4'
    'N' 'N' 0.0061 0.0033
                         'International Tables Vol C Tables 4.2.6.8 and 6.1.1.4'
    'O' 'O' 0.0106 0.0060
                         'International Tables Vol C Tables 4.2.6.8 and 6.1.1.4'
_computing_data_collection
;
X-Area (Stoe & Cie, 2001)
;
_computing_cell_refinement
;
X-Area (Stoe & Cie, 2001)
;
_computing_data_reduction
;
X-Area (Stoe & Cie, 2001)
;
_computing_structure_solution
;
SHELXS (Sheldrick, 2008)
;
_computing_structure_refinement
;
<i>SHELXL2019/2</i> (Sheldrick, 2015)
;
_computing_molecular_graphics
;
XP in SHELXTL-Plus (Sheldrick, 2008)
;
_computing_publication_material     ?
loop_
    _atom_site_type_symbol
    _atom_site_label
    _atom_site_fract_x
    _atom_site_fract_y
    _atom_site_fract_z
    _atom_site_U_iso_or_equiv
    _atom_site_adp_type
    _atom_site_calc_flag
    _atom_site_occupancy
    _atom_site_disorder_assembly
    _atom_site_disorder_group
    N N1 0.64494(9) 0.3740(2) 0.25570(9) 0.0342(5) Uani d 1 . .
    O O1 0.58538(11) 0.4927(3) 0.34826(13) 0.0696(7) Uani d 1 . .
    H H1 0.5815(18) 0.459(4) 0.3119(17) 0.091(15) Uiso d 1 . .
    O O4 0.50732(14) 0.3007(3) 0.23995(15) 0.0555(13) Uani d 0.642(5) A 1
    H H4 0.487042 0.337692 0.212717 0.083 Uiso calc 0.642(5) A 1
    O O4' 0.5371(3) 0.1431(7) 0.1729(3) 0.081(3) Uani d 0.358(5) A 2
    H H4' 0.499929 0.107787 0.180638 0.121 Uiso calc 0.358(5) A 2
    C C1 0.66421(11) 0.2731(2) 0.30042(11) 0.0317(6) Uani d 1 . .
    H H1A 0.703034 0.217195 0.286952 0.038 Uiso calc 1 . .
    C C2 0.61862(13) 0.3081(3) 0.20410(13) 0.0457(7) Uani d 1 . .
    H H2A 0.653972 0.251314 0.186348 0.055 Uiso calc 1 . .
    H H2B 0.604863 0.379158 0.176434 0.055 Uiso calc 1 . .
    C C3 0.55947(13) 0.2191(3) 0.21893(13) 0.0464(7) Uani d 1 . .
    H H3 0.543834 0.170613 0.183932 0.056 Uiso calc 0.642(5) A 1
    H H3' 0.522283 0.276920 0.234218 0.056 Uiso calc 0.358(5) A 2
    C C4 0.58025(14) 0.1144(3) 0.26241(13) 0.0477(8) Uani d 1 . .
    H H4A 0.541151 0.057974 0.273339 0.057 Uiso calc 1 . .
    H H4B 0.614496 0.052832 0.245923 0.057 Uiso calc 1 . .
    C C7 0.70390(12) 0.4597(3) 0.24109(13) 0.0418(7) Uani d 1 . .
    H H7A 0.739601 0.399947 0.225735 0.050 Uiso calc 1 . .
    H H7B 0.721159 0.503354 0.276125 0.050 Uiso calc 1 . .
    C C11 0.68338(11) 0.3498(2) 0.35392(11) 0.0330(6) Uani d 1 . .
    C C12 0.64143(14) 0.4514(3) 0.37613(13) 0.0475(8) Uani d 1 . .
    C C13 0.65800(17) 0.5142(3) 0.42826(15) 0.0586(9) Uani d 1 . .
    H H13 0.629526 0.582640 0.443749 0.070 Uiso calc 1 . .
    C C14 0.71505(17) 0.4768(3) 0.45672(15) 0.0584(9) Uani d 1 . .
    H H14 0.725369 0.519152 0.491998 0.070 Uiso calc 1 . .
    C C15 0.75702(15) 0.3802(3) 0.43525(13) 0.0495(8) Uani d 1 . .
    H H15 0.796674 0.355656 0.455011 0.059 Uiso calc 1 . .
    C C16 0.74101(12) 0.3179(3) 0.38395(12) 0.0378(6) Uani d 1 . .
    H H16 0.770627 0.250933 0.368871 0.045 Uiso calc 1 . .
    C C21 0.68809(11) 0.5699(3) 0.19816(11) 0.0350(6) Uani d 1 . .
    C C22 0.63905(13) 0.6682(3) 0.20784(12) 0.0419(7) Uani d 1 . .
    H H22 0.615087 0.666722 0.242676 0.050 Uiso calc 1 . .
    C C23 0.62426(13) 0.7679(3) 0.16811(13) 0.0433(7) Uani d 1 . .
    H H23 0.590397 0.833729 0.175748 0.052 Uiso calc 1 . .
    C C24 0.65872(13) 0.7720(3) 0.11727(12) 0.0403(7) Uani d 1 . .
    O O2 0.64754(11) 0.8643(2) 0.07398(9) 0.0589(6) Uani d 1 . .
    C C27 0.5966(7) 0.9663(14) 0.0835(5) 0.072(3) Uani d 0.82(4) B 1
    H H27A 0.553374 0.921016 0.089000 0.108 Uiso calc 0.82(4) B 1
    H H27B 0.594104 1.027474 0.050510 0.108 Uiso calc 0.82(4) B 1
    H H27C 0.607802 1.019893 0.117417 0.108 Uiso calc 0.82(4) B 1
    C C27' 0.5806(14) 0.923(6) 0.070(2) 0.065(8) Uani d 0.18(4) B 2
    H H27D 0.567101 0.958041 0.107442 0.097 Uiso calc 0.18(4) B 2
    H H27E 0.548981 0.851932 0.057900 0.097 Uiso calc 0.18(4) B 2
    H H27F 0.580585 0.998125 0.042519 0.097 Uiso calc 0.18(4) B 2
    C C25 0.70868(13) 0.6764(3) 0.10696(13) 0.0439(7) Uani d 1 . .
    H H25 0.733259 0.679525 0.072447 0.053 Uiso calc 1 . .
    C C26 0.72262(12) 0.5768(3) 0.14690(12) 0.0395(7) Uani d 1 . .
    H H26 0.756625 0.511338 0.139212 0.047 Uiso calc 1 . .
    N N2 0.60744(9) 0.1826(2) 0.31273(10) 0.0383(6) Uani d 1 . .
    O O3 0.41646(11) -0.2103(2) 0.46241(12) 0.0543(8) Uani d 0.807(3) C 1
    C C31 0.56972(15) -0.0008(3) 0.37903(16) 0.0347(8) Uani d 0.807(3) C 1
    C C32 0.56991(16) -0.1417(3) 0.38677(16) 0.0373(8) Uani d 0.807(3) C 1
    H H32 0.606369 -0.193688 0.372450 0.045 Uiso calc 0.807(3) C 1
    C C33 0.51887(15) -0.2086(3) 0.41458(15) 0.0410(9) Uani d 0.807(3) C 1
    H H33 0.520469 -0.305216 0.419593 0.049 Uiso calc 0.807(3) C 1
    C C34 0.4650(3) -0.1337(7) 0.4353(4) 0.0414(12) Uani d 0.807(3) C 1
    C C35 0.46267(16) 0.0054(4) 0.42766(18) 0.0427(9) Uani d 0.807(3) C 1
    H H35 0.425728 0.056923 0.441423 0.051 Uiso calc 0.807(3) C 1
    C C36 0.51522(17) 0.0710(4) 0.39942(16) 0.0433(9) Uani d 0.807(3) C 1
    H H36 0.513401 0.167498 0.394115 0.052 Uiso calc 0.807(3) C 1
    C C37 0.3584(3) -0.1389(5) 0.4817(3) 0.0555(14) Uani d 0.807(3) C 1
    H H37A 0.327839 -0.203731 0.500109 0.083 Uiso calc 0.807(3) C 1
    H H37B 0.371569 -0.067890 0.508933 0.083 Uiso calc 0.807(3) C 1
    H H37C 0.335876 -0.096122 0.449219 0.083 Uiso calc 0.807(3) C 1
    C C8 0.6279(2) 0.0714(4) 0.35223(17) 0.0386(10) Uani d 0.807(3) C 1
    H H8A 0.656337 0.110931 0.382523 0.046 Uiso calc 0.807(3) C 1
    H H8B 0.655174 0.003572 0.331143 0.046 Uiso calc 0.807(3) C 1
    O O3' 0.3808(5) -0.0422(11) 0.4830(5) 0.051(2) Uani d 0.193(3) C 2
    C C31' 0.5554(8) 0.0528(13) 0.3947(7) 0.038(2) Uani d 0.193(3) C 2
    C C32' 0.5373(7) -0.0836(13) 0.3961(7) 0.0423(18) Uani d 0.193(3) C 2
    H H32' 0.562669 -0.150686 0.376320 0.051 Uiso calc 0.193(3) C 2
    C C33' 0.4778(15) -0.123(3) 0.4290(18) 0.046(2) Uani d 0.193(3) C 2
    H H33' 0.465784 -0.216326 0.433355 0.055 Uiso calc 0.193(3) C 2
    C C34' 0.4398(7) -0.0205(13) 0.4532(7) 0.045(2) Uani d 0.193(3) C 2
    C C35' 0.4582(6) 0.1174(12) 0.4500(6) 0.041(2) Uani d 0.193(3) C 2
    H H35' 0.431650 0.186024 0.467596 0.049 Uiso calc 0.193(3) C 2
    C C36' 0.5156(5) 0.1526(13) 0.4208(6) 0.039(2) Uani d 0.193(3) C 2
    H H36' 0.528306 0.246367 0.418490 0.047 Uiso calc 0.193(3) C 2
    C C37' 0.3661(13) -0.1853(19) 0.4926(14) 0.060(5) Uani d 0.193(3) C 2
    H H37D 0.324024 -0.193397 0.513728 0.089 Uiso calc 0.193(3) C 2
    H H37E 0.361821 -0.232464 0.456030 0.089 Uiso calc 0.193(3) C 2
    H H37F 0.402342 -0.227054 0.514611 0.089 Uiso calc 0.193(3) C 2
    C C8' 0.6183(8) 0.1040(18) 0.3664(6) 0.039(3) Uani d 0.193(3) C 2
    H H8C 0.642506 0.163498 0.393605 0.047 Uiso calc 0.193(3) C 2
    H H8D 0.647309 0.024347 0.358023 0.047 Uiso calc 0.193(3) C 2
loop_
    _atom_site_aniso_label
    _atom_site_aniso_U_11
    _atom_site_aniso_U_22
    _atom_site_aniso_U_33
    _atom_site_aniso_U_12
    _atom_site_aniso_U_13
    _atom_site_aniso_U_23
    N1 0.0291(10) 0.0343(11) 0.0394(14) -0.0033(9) -0.0047(10) 0.0072(11)
    O1 0.0639(14) 0.0682(15) 0.077(2) 0.0357(12) 0.0098(14) 0.0027(15)
    O4 0.0386(18) 0.053(2) 0.075(3) 0.0011(15) -0.0129(17) 0.0146(18)
    O4' 0.080(5) 0.077(5) 0.085(6) -0.021(4) -0.035(4) -0.014(4)
    C1 0.0294(12) 0.0279(13) 0.0378(17) 0.0049(11) -0.0013(11) 0.0018(12)
    C2 0.0453(16) 0.0478(18) 0.0440(19) -0.0053(13) -0.0089(13) 0.0045(15)
    C3 0.0449(16) 0.0424(16) 0.052(2) -0.0054(14) -0.0148(14) 0.0031(15)
    C4 0.0491(16) 0.0340(15) 0.060(2) -0.0079(13) -0.0141(15) 0.0048(15)
    C7 0.0340(13) 0.0427(17) 0.0488(19) -0.0053(12) -0.0003(12) 0.0103(14)
    C11 0.0372(13) 0.0249(13) 0.0370(16) -0.0019(11) 0.0059(12) 0.0048(12)
    C12 0.0516(17) 0.0371(16) 0.054(2) 0.0098(13) 0.0098(15) 0.0084(15)
    C13 0.082(2) 0.0371(17) 0.057(2) 0.0042(17) 0.0285(19) -0.0050(16)
    C14 0.080(2) 0.048(2) 0.047(2) -0.0206(18) 0.0063(19) -0.0047(17)
    C15 0.0560(17) 0.0540(18) 0.0387(18) -0.0203(16) 0.0016(15) 0.0011(16)
    C16 0.0343(14) 0.0401(15) 0.0390(17) -0.0060(12) 0.0031(12) 0.0030(14)
    C21 0.0317(13) 0.0351(14) 0.0383(17) -0.0052(12) -0.0003(12) 0.0018(13)
    C22 0.0464(15) 0.0445(16) 0.0348(17) -0.0016(13) 0.0090(13) 0.0006(14)
    C23 0.0508(17) 0.0333(15) 0.0457(19) 0.0063(13) 0.0039(14) 0.0010(14)
    C24 0.0474(16) 0.0311(14) 0.0425(19) -0.0078(13) 0.0014(14) 0.0049(14)
    O2 0.0808(14) 0.0443(12) 0.0514(15) 0.0060(11) 0.0072(11) 0.0169(11)
    C27 0.098(5) 0.041(4) 0.076(5) 0.015(4) 0.000(3) 0.023(3)
    C27' 0.095(9) 0.034(15) 0.065(19) 0.006(9) 0.001(9) 0.019(14)
    C25 0.0477(16) 0.0453(17) 0.0389(18) -0.0069(14) 0.0129(13) 0.0034(14)
    C26 0.0375(14) 0.0373(15) 0.0438(19) 0.0013(12) 0.0046(12) 0.0047(14)
    N2 0.0321(11) 0.0356(12) 0.0473(15) -0.0055(10) -0.0070(10) 0.0145(10)
    O3 0.0421(13) 0.0374(13) 0.084(2) -0.0022(11) 0.0177(13) 0.0050(13)
    C31 0.0315(16) 0.0299(17) 0.043(2) 0.0002(14) -0.0070(14) 0.0052(16)
    C32 0.0328(16) 0.0299(16) 0.049(2) 0.0019(14) -0.0058(15) 0.0022(16)
    C33 0.0390(16) 0.0256(16) 0.059(2) -0.0024(14) -0.0003(15) 0.0016(16)
    C34 0.036(2) 0.036(2) 0.052(3) -0.0054(18) 0.000(2) 0.0018(18)
    C35 0.0372(17) 0.0326(17) 0.058(2) 0.0028(14) 0.0021(16) 0.0016(16)
    C36 0.0425(18) 0.0286(18) 0.059(2) -0.0006(16) -0.0040(17) 0.0074(17)
    C37 0.049(2) 0.055(3) 0.063(3) 0.008(2) 0.016(2) 0.011(3)
    C8 0.0358(18) 0.031(2) 0.049(2) 0.0034(15) -0.0056(16) 0.0100(18)
    O3' 0.053(4) 0.044(4) 0.057(5) -0.006(4) 0.006(4) 0.000(4)
    C31' 0.034(3) 0.030(3) 0.049(4) 0.000(3) -0.010(3) 0.009(3)
    C32' 0.041(3) 0.032(3) 0.054(4) -0.002(3) -0.002(3) 0.004(3)
    C33' 0.043(4) 0.035(4) 0.060(4) -0.007(3) 0.003(4) 0.003(4)
    C34' 0.043(4) 0.036(4) 0.056(4) -0.004(3) -0.002(3) 0.002(3)
    C35' 0.039(4) 0.033(4) 0.051(5) -0.002(3) -0.011(4) 0.003(4)
    C36' 0.036(4) 0.031(4) 0.050(5) 0.000(4) -0.013(4) 0.006(4)
    C37' 0.056(9) 0.048(7) 0.075(10) -0.008(6) -0.001(8) 0.004(6)
    C8' 0.034(4) 0.031(5) 0.051(4) 0.001(4) -0.008(4) 0.011(4)
_geom_special_details
;
 All esds (except the esd in the dihedral angle between two l.s. planes)
 are estimated using the full covariance matrix.  The cell esds are taken
 into account individually in the estimation of esds in distances, angles
 and torsion angles; correlations between esds in cell parameters are only
 used when they are defined by crystal symmetry.  An approximate (isotropic)
 treatment of cell esds is used for estimating esds involving l.s. planes.
;
loop_
    _geom_bond_atom_site_label_1
    _geom_bond_atom_site_label_2
    _geom_bond_site_symmetry_2
    _geom_bond_distance
    _geom_bond_publ_flag
    N1 C2 . 1.472(3) ?
    N1 C7 . 1.486(3) ?
    N1 C1 . 1.491(3) ?
    O1 C12 . 1.360(4) ?
    O1 H1 . 0.92(4) ?
    O4 C3 . 1.402(4) ?
    O4 H4 . 0.8400 ?
    O4' C3 . 1.387(6) ?
    O4' H4' . 0.8400 ?
    C1 N2 . 1.467(3) ?
    C1 C11 . 1.514(4) ?
    C1 H1A . 1.0000 ?
    C2 C3 . 1.508(4) ?
    C2 H2A . 0.9900 ?
    C2 H2B . 0.9900 ?
    C3 C4 . 1.504(4) ?
    C3 H3 . 1.0000 ?
    C3 H3' . 1.0000 ?
    C4 N2 . 1.463(4) ?
    C4 H4A . 0.9900 ?
    C4 H4B . 0.9900 ?
    C7 C21 . 1.508(4) ?
    C7 H7A . 0.9900 ?
    C7 H7B . 0.9900 ?
    C11 C16 . 1.387(3) ?
    C11 C12 . 1.400(4) ?
    C12 C13 . 1.411(4) ?
    C13 C14 . 1.372(4) ?
    C13 H13 . 0.9500 ?
    C14 C15 . 1.359(4) ?
    C14 H14 . 0.9500 ?
    C15 C16 . 1.389(4) ?
    C15 H15 . 0.9500 ?
    C16 H16 . 0.9500 ?
    C21 C22 . 1.390(4) ?
    C21 C26 . 1.392(4) ?
    C22 C23 . 1.381(4) ?
    C22 H22 . 0.9500 ?
    C23 C24 . 1.382(4) ?
    C23 H23 . 0.9500 ?
    C24 O2 . 1.378(3) ?
    C24 C25 . 1.387(4) ?
    O2 C27 . 1.440(5) ?
    O2 C27' . 1.459(16) ?
    C27 H27A . 0.9800 ?
    C27 H27B . 0.9800 ?
    C27 H27C . 0.9800 ?
    C27' H27D . 0.9800 ?
    C27' H27E . 0.9800 ?
    C27' H27F . 0.9800 ?
    C25 C26 . 1.380(4) ?
    C25 H25 . 0.9500 ?
    C26 H26 . 0.9500 ?
    N2 C8 . 1.486(4) ?
    N2 C8' . 1.494(8) ?
    O3 C34 . 1.382(5) ?
    O3 C37 . 1.428(5) ?
    C31 C36 . 1.381(5) ?
    C31 C32 . 1.385(4) ?
    C31 C8 . 1.499(5) ?
    C32 C33 . 1.377(4) ?
    C32 H32 . 0.9500 ?
    C33 C34 . 1.389(7) ?
    C33 H33 . 0.9500 ?
    C34 C35 . 1.369(7) ?
    C35 C36 . 1.398(5) ?
    C35 H35 . 0.9500 ?
    C36 H36 . 0.9500 ?
    C37 H37A . 0.9800 ?
    C37 H37B . 0.9800 ?
    C37 H37C . 0.9800 ?
    C8 H8A . 0.9900 ?
    C8 H8B . 0.9900 ?
    O3' C34' . 1.388(14) ?
    O3' C37' . 1.443(15) ?
    C31' C32' . 1.378(12) ?
    C31' C36' . 1.400(12) ?
    C31' C8' . 1.508(15) ?
    C32' C33' . 1.47(3) ?
    C32' H32' . 0.9500 ?
    C33' C34' . 1.38(4) ?
    C33' H33' . 0.9500 ?
    C34' C35' . 1.396(12) ?
    C35' C36' . 1.380(11) ?
    C35' H35' . 0.9500 ?
    C36' H36' . 0.9500 ?
    C37' H37D . 0.9800 ?
    C37' H37E . 0.9800 ?
    C37' H37F . 0.9800 ?
    C8' H8C . 0.9900 ?
    C8' H8D . 0.9900 ?
loop_
    _geom_angle_atom_site_label_1
    _geom_angle_atom_site_label_2
    _geom_angle_atom_site_label_3
    _geom_angle_site_symmetry_1
    _geom_angle_site_symmetry_3
    _geom_angle
    _geom_angle_publ_flag
    C2 N1 C7 . . 109.8(2) ?
    C2 N1 C1 . . 112.8(2) ?
    C7 N1 C1 . . 109.24(18) ?
    C12 O1 H1 . . 114(2) ?
    C3 O4 H4 . . 109.5 ?
    C3 O4' H4' . . 109.5 ?
    N2 C1 N1 . . 109.64(18) ?
    N2 C1 C11 . . 109.2(2) ?
    N1 C1 C11 . . 109.1(2) ?
    N2 C1 H1A . . 109.6 ?
    N1 C1 H1A . . 109.6 ?
    C11 C1 H1A . . 109.6 ?
    N1 C2 C3 . . 109.9(2) ?
    N1 C2 H2A . . 109.7 ?
    C3 C2 H2A . . 109.7 ?
    N1 C2 H2B . . 109.7 ?
    C3 C2 H2B . . 109.7 ?
    H2A C2 H2B . . 108.2 ?
    O4' C3 C4 . . 105.0(4) ?
    O4 C3 C4 . . 110.5(3) ?
    O4' C3 C2 . . 112.2(4) ?
    O4 C3 C2 . . 109.8(3) ?
    C4 C3 C2 . . 109.3(2) ?
    O4 C3 H3 . . 109.0 ?
    C4 C3 H3 . . 109.0 ?
    C2 C3 H3 . . 109.0 ?
    O4' C3 H3' . . 110.1 ?
    C4 C3 H3' . . 110.1 ?
    C2 C3 H3' . . 110.1 ?
    N2 C4 C3 . . 110.2(2) ?
    N2 C4 H4A . . 109.6 ?
    C3 C4 H4A . . 109.6 ?
    N2 C4 H4B . . 109.6 ?
    C3 C4 H4B . . 109.6 ?
    H4A C4 H4B . . 108.1 ?
    N1 C7 C21 . . 112.9(2) ?
    N1 C7 H7A . . 109.0 ?
    C21 C7 H7A . . 109.0 ?
    N1 C7 H7B . . 109.0 ?
    C21 C7 H7B . . 109.0 ?
    H7A C7 H7B . . 107.8 ?
    C16 C11 C12 . . 117.8(3) ?
    C16 C11 C1 . . 121.6(2) ?
    C12 C11 C1 . . 120.6(2) ?
    O1 C12 C11 . . 121.6(3) ?
    O1 C12 C13 . . 119.0(3) ?
    C11 C12 C13 . . 119.4(3) ?
    C14 C13 C12 . . 120.3(3) ?
    C14 C13 H13 . . 119.8 ?
    C12 C13 H13 . . 119.8 ?
    C15 C14 C13 . . 121.1(3) ?
    C15 C14 H14 . . 119.5 ?
    C13 C14 H14 . . 119.5 ?
    C14 C15 C16 . . 119.0(3) ?
    C14 C15 H15 . . 120.5 ?
    C16 C15 H15 . . 120.5 ?
    C11 C16 C15 . . 122.4(3) ?
    C11 C16 H16 . . 118.8 ?
    C15 C16 H16 . . 118.8 ?
    C22 C21 C26 . . 117.3(2) ?
    C22 C21 C7 . . 121.9(2) ?
    C26 C21 C7 . . 120.8(2) ?
    C23 C22 C21 . . 121.7(3) ?
    C23 C22 H22 . . 119.1 ?
    C21 C22 H22 . . 119.1 ?
    C22 C23 C24 . . 120.0(2) ?
    C22 C23 H23 . . 120.0 ?
    C24 C23 H23 . . 120.0 ?
    O2 C24 C23 . . 125.3(2) ?
    O2 C24 C25 . . 115.2(3) ?
    C23 C24 C25 . . 119.4(3) ?
    C24 O2 C27 . . 116.8(4) ?
    C24 O2 C27' . . 116.8(16) ?
    O2 C27 H27A . . 109.5 ?
    O2 C27 H27B . . 109.5 ?
    H27A C27 H27B . . 109.5 ?
    O2 C27 H27C . . 109.5 ?
    H27A C27 H27C . . 109.5 ?
    H27B C27 H27C . . 109.5 ?
    O2 C27' H27D . . 109.5 ?
    O2 C27' H27E . . 109.5 ?
    H27D C27' H27E . . 109.5 ?
    O2 C27' H27F . . 109.5 ?
    H27D C27' H27F . . 109.5 ?
    H27E C27' H27F . . 109.5 ?
    C26 C25 C24 . . 119.9(3) ?
    C26 C25 H25 . . 120.0 ?
    C24 C25 H25 . . 120.0 ?
    C25 C26 C21 . . 121.6(2) ?
    C25 C26 H26 . . 119.2 ?
    C21 C26 H26 . . 119.2 ?
    C4 N2 C1 . . 113.6(2) ?
    C4 N2 C8 . . 106.1(2) ?
    C1 N2 C8 . . 110.4(2) ?
    C4 N2 C8' . . 120.4(8) ?
    C1 N2 C8' . . 111.3(7) ?
    C34 O3 C37 . . 117.1(4) ?
    C36 C31 C32 . . 117.3(3) ?
    C36 C31 C8 . . 121.4(3) ?
    C32 C31 C8 . . 121.2(3) ?
    C33 C32 C31 . . 122.0(3) ?
    C33 C32 H32 . . 119.0 ?
    C31 C32 H32 . . 119.0 ?
    C32 C33 C34 . . 119.5(4) ?
    C32 C33 H33 . . 120.2 ?
    C34 C33 H33 . . 120.2 ?
    C35 C34 O3 . . 124.9(5) ?
    C35 C34 C33 . . 120.1(4) ?
    O3 C34 C33 . . 115.0(5) ?
    C34 C35 C36 . . 119.3(4) ?
    C34 C35 H35 . . 120.4 ?
    C36 C35 H35 . . 120.4 ?
    C31 C36 C35 . . 121.8(3) ?
    C31 C36 H36 . . 119.1 ?
    C35 C36 H36 . . 119.1 ?
    O3 C37 H37A . . 109.5 ?
    O3 C37 H37B . . 109.5 ?
    H37A C37 H37B . . 109.5 ?
    O3 C37 H37C . . 109.5 ?
    H37A C37 H37C . . 109.5 ?
    H37B C37 H37C . . 109.5 ?
    N2 C8 C31 . . 113.1(3) ?
    N2 C8 H8A . . 109.0 ?
    C31 C8 H8A . . 109.0 ?
    N2 C8 H8B . . 109.0 ?
    C31 C8 H8B . . 109.0 ?
    H8A C8 H8B . . 107.8 ?
    C34' O3' C37' . . 113.6(14) ?
    C32' C31' C36' . . 120.7(12) ?
    C32' C31' C8' . . 123.3(12) ?
    C36' C31' C8' . . 116.0(11) ?
    C31' C32' C33' . . 118.4(17) ?
    C31' C32' H32' . . 120.8 ?
    C33' C32' H32' . . 120.8 ?
    C34' C33' C32' . . 119(2) ?
    C34' C33' H33' . . 120.7 ?
    C32' C33' H33' . . 120.7 ?
    C33' C34' O3' . . 124.6(16) ?
    C33' C34' C35' . . 121.9(17) ?
    O3' C34' C35' . . 113.5(11) ?
    C36' C35' C34' . . 119.1(12) ?
    C36' C35' H35' . . 120.4 ?
    C34' C35' H35' . . 120.4 ?
    C35' C36' C31' . . 121.2(11) ?
    C35' C36' H36' . . 119.4 ?
    C31' C36' H36' . . 119.4 ?
    O3' C37' H37D . . 109.5 ?
    O3' C37' H37E . . 109.5 ?
    H37D C37' H37E . . 109.5 ?
    O3' C37' H37F . . 109.5 ?
    H37D C37' H37F . . 109.5 ?
    H37E C37' H37F . . 109.5 ?
    N2 C8' C31' . . 115.0(11) ?
    N2 C8' H8C . . 108.5 ?
    C31' C8' H8C . . 108.5 ?
    N2 C8' H8D . . 108.5 ?
    C31' C8' H8D . . 108.5 ?
    H8C C8' H8D . . 107.5 ?
loop_
    _geom_torsion_atom_site_label_1
    _geom_torsion_atom_site_label_2
    _geom_torsion_atom_site_label_3
    _geom_torsion_atom_site_label_4
    _geom_torsion_site_symmetry_1
    _geom_torsion_site_symmetry_2
    _geom_torsion_site_symmetry_3
    _geom_torsion_site_symmetry_4
    _geom_torsion
    _geom_torsion_publ_flag
    C2 N1 C1 N2 . . . . -54.3(3) ?
    C7 N1 C1 N2 . . . . -176.7(2) ?
    C2 N1 C1 C11 . . . . -173.8(2) ?
    C7 N1 C1 C11 . . . . 63.8(3) ?
    C7 N1 C2 C3 . . . . 179.1(2) ?
    C1 N1 C2 C3 . . . . 57.0(3) ?
    N1 C2 C3 O4' . . . . -173.5(4) ?
    N1 C2 C3 O4 . . . . 63.9(3) ?
    N1 C2 C3 C4 . . . . -57.5(3) ?
    O4' C3 C4 N2 . . . . 177.8(4) ?
    O4 C3 C4 N2 . . . . -63.8(3) ?
    C2 C3 C4 N2 . . . . 57.2(3) ?
    C2 N1 C7 C21 . . . . 58.8(3) ?
    C1 N1 C7 C21 . . . . -177.1(2) ?
    N2 C1 C11 C16 . . . . 107.0(3) ?
    N1 C1 C11 C16 . . . . -133.2(2) ?
    N2 C1 C11 C12 . . . . -69.9(3) ?
    N1 C1 C11 C12 . . . . 49.9(3) ?
    C16 C11 C12 O1 . . . . 177.4(3) ?
    C1 C11 C12 O1 . . . . -5.6(4) ?
    C16 C11 C12 C13 . . . . -1.7(4) ?
    C1 C11 C12 C13 . . . . 175.3(3) ?
    O1 C12 C13 C14 . . . . -178.5(3) ?
    C11 C12 C13 C14 . . . . 0.6(4) ?
    C12 C13 C14 C15 . . . . 0.7(5) ?
    C13 C14 C15 C16 . . . . -0.7(4) ?
    C12 C11 C16 C15 . . . . 1.8(4) ?
    C1 C11 C16 C15 . . . . -175.3(2) ?
    C14 C15 C16 C11 . . . . -0.5(4) ?
    N1 C7 C21 C22 . . . . 57.9(3) ?
    N1 C7 C21 C26 . . . . -122.3(3) ?
    C26 C21 C22 C23 . . . . 0.8(4) ?
    C7 C21 C22 C23 . . . . -179.3(2) ?
    C21 C22 C23 C24 . . . . -0.2(4) ?
    C22 C23 C24 O2 . . . . 178.5(3) ?
    C22 C23 C24 C25 . . . . -0.9(4) ?
    C23 C24 O2 C27 . . . . 1.4(10) ?
    C25 C24 O2 C27 . . . . -179.2(9) ?
    C23 C24 O2 C27' . . . . -26(3) ?
    C25 C24 O2 C27' . . . . 153(3) ?
    O2 C24 C25 C26 . . . . -178.2(2) ?
    C23 C24 C25 C26 . . . . 1.3(4) ?
    C24 C25 C26 C21 . . . . -0.6(4) ?
    C22 C21 C26 C25 . . . . -0.4(4) ?
    C7 C21 C26 C25 . . . . 179.7(2) ?
    C3 C4 N2 C1 . . . . -57.1(3) ?
    C3 C4 N2 C8 . . . . -178.6(2) ?
    C3 C4 N2 C8' . . . . 167.1(7) ?
    N1 C1 N2 C4 . . . . 54.3(3) ?
    C11 C1 N2 C4 . . . . 173.8(2) ?
    N1 C1 N2 C8 . . . . 173.5(2) ?
    C11 C1 N2 C8 . . . . -67.1(3) ?
    N1 C1 N2 C8' . . . . -165.8(8) ?
    C11 C1 N2 C8' . . . . -46.4(8) ?
    C36 C31 C32 C33 . . . . -1.3(5) ?
    C8 C31 C32 C33 . . . . 175.7(3) ?
    C31 C32 C33 C34 . . . . 0.6(7) ?
    C37 O3 C34 C35 . . . . 2.8(10) ?
    C37 O3 C34 C33 . . . . -176.7(5) ?
    C32 C33 C34 C35 . . . . 0.4(9) ?
    C32 C33 C34 O3 . . . . 179.9(5) ?
    O3 C34 C35 C36 . . . . 179.9(6) ?
    C33 C34 C35 C36 . . . . -0.6(10) ?
    C32 C31 C36 C35 . . . . 1.1(6) ?
    C8 C31 C36 C35 . . . . -175.9(4) ?
    C34 C35 C36 C31 . . . . -0.2(7) ?
    C4 N2 C8 C31 . . . . -72.2(4) ?
    C1 N2 C8 C31 . . . . 164.2(3) ?
    C36 C31 C8 N2 . . . . -43.1(5) ?
    C32 C31 C8 N2 . . . . 140.1(4) ?
    C36' C31' C32' C33' . . . . -4(3) ?
    C8' C31' C32' C33' . . . . 175(2) ?
    C31' C32' C33' C34' . . . . 5(4) ?
    C32' C33' C34' O3' . . . . 177(2) ?
    C32' C33' C34' C35' . . . . -4(4) ?
    C37' O3' C34' C33' . . . . 7(3) ?
    C37' O3' C34' C35' . . . . -172.6(18) ?
    C33' C34' C35' C36' . . . . 1(3) ?
    O3' C34' C35' C36' . . . . -179.2(13) ?
    C34' C35' C36' C31' . . . . 0(2) ?
    C32' C31' C36' C35' . . . . 2(2) ?
    C8' C31' C36' C35' . . . . -177.4(13) ?
    C4 N2 C8' C31' . . . . -66.0(14) ?
    C1 N2 C8' C31' . . . . 157.2(11) ?
    C32' C31' C8' N2 . . . . 108.9(18) ?
    C36' C31' C8' N2 . . . . -72.1(19) ?
loop_
    _geom_hbond_atom_site_label_D
    _geom_hbond_atom_site_label_H
    _geom_hbond_atom_site_label_A
    _geom_hbond_site_symmetry_A
    _geom_hbond_distance_DH
    _geom_hbond_distance_HA
    _geom_hbond_distance_DA
    _geom_hbond_angle_DHA
    _geom_hbond_publ_flag
    O1 H1 N1 . 0.92(4) 2.01(4) 2.740(3) 135(3) yes
    C27 H27B O3 3_665 0.98 2.58 3.342(10) 134.4 yes
    O4 H4 Cg4 3_655 0.84 2.96 3.723(4) 151 yes
    O4' H4' O1 3_645 0.84 2.15 2.898(6) 147.9 yes
    C27' H27D O4' 1_565 0.98 2.45 3.35(6) 152.7 yes
    C35' H35' O2 3_645 0.95 2.55 3.254(13) 131.4 yes
_shelx_space_group_comment
;
The symmetry employed for this shelxl refinement is uniquely defined
by the following loop, which should always be used as a source of
symmetry information in preference to the above space-group names.
They are only intended as comments.
;
_shelx_estimated_absorpt_T_min     0.982
_shelx_estimated_absorpt_T_max     0.987
_shelx_hkl_file
;
 -21  -3  -9   -3.58   18.16   0
 -20  -3  -9   18.21   17.89   0
 -20  -2 -14   -8.23   15.73   0
 -19  -3  -9   -2.08   17.83   0
 -19  -3  16   25.68   20.65   0
 -19  -2 -14   -4.89   14.57   0
 -18  -3  -9   25.11   17.87   0
 -18  -2 -14   -4.64   14.83   0
 -17  -1 -17   -9.85   18.35   0
 -17   0 -20   21.79   14.56   0
 -16  -3  -8   20.79   18.01   0
 -16  -3  15   -3.43   17.15   0
 -16  -2  20    4.50   20.41   0
 -16  -1 -17   20.13   15.12   0
 -16   0 -20   11.37   14.39   0
 -15  -2 -13   34.63   18.09   0
 -15  -1 -17    0.64   14.21   0
 -15   1 -22    5.73   14.38   0
 -14  -3  -7   -2.42   17.70   0
 -14  -3  14   18.72   19.91   0
 -14  -2  19    4.20   17.57   0
 -14  -1  23    9.22   18.40   0
 -14   0 -19    3.86   16.59   0
 -13  -3  -6    6.61   17.99   0
 -13  -3  13  139.53   19.37   0
 -13  -2 -12   88.72   19.34   0
 -13  -1 -16   11.72   13.82   0
 -13  -1  22   10.90   14.87   0
 -13   0 -19    6.34   13.04   0
 -13   2 -23    6.87   14.73   0
 -12  -3  -5   24.69   18.74   0
 -12  -3  12   30.07   21.73   0
 -12  -2  18   30.51   17.94   0
 -12  -1  22    7.73   18.60   0
 -12   1 -21   19.07   14.60   0
 -12   2 -23   -6.43   13.64   0
 -11  -3  -3   24.68   21.32   0
 -11  -2  17   42.55   18.33   0
 -11  -1 -15   52.42   14.42   0
 -11  -1  21   24.76   14.72   0
 -11   0 -18  132.65   15.90   0
 -11   0  24  143.41   15.93   0
 -11   2 -22   21.13   17.22   0
 -11   3 -24   16.03   14.12   0
 -10  -2  16    8.28   19.92   0
 -10  -1 -14   43.29   13.90   0
 -10   0 -17    8.42   17.01   0
 -10   1 -20   23.10   15.08   0
 -10   2 -22    7.53   14.37   0
  -9  -3   4   31.24   35.73   0
  -9  -2  15   51.33   19.68   0
  -9   0  23   11.37   17.27   0
  -9   1 -19    0.11   14.12   0
  -9   2 -21   -0.28   14.13   0
  -9   3 -23   -7.87   15.45   0
  -9   4 -24   -9.33   18.88   0
  -8  -2  -7   74.91   20.76   0
  -8  -1 -12   72.29   19.30   0
  -8   0 -16   95.89   15.91   0
  -8   0  22    3.19   13.42   0
  -8   3 -22    9.51   17.41   0
  -7  -1 -11   54.78   16.67   0
  -7   0 -15   23.46   14.18   0
  -7   0  21   18.87   14.10   0
  -7   1  24    9.41   14.02   0
  -7   2 -20   30.67   14.46   0
  -7   5 -24   22.30   14.38   0
  -6  -2   9  534.40   22.01   0
  -6  -1  16   61.73   14.60   0
  -6   0 -14   74.55   15.63   0
  -6   0  20   19.98   14.18   0
  -6   1 -17    5.34   14.13   0
  -6   1  23   12.67   13.93   0
  -6   2 -19   46.03   15.19   0
  -6   2  25    3.82   13.58   0
  -6   3 -21    9.41   14.24   0
  -5  -2   3    3.24   36.82   0
  -5  -2   4  601.65   38.41   0
  -5  -1  -8    9.66   21.00   0
  -5   0  19   -8.57   14.06   0
  -5   1 -16   29.58   14.85   0
  -5   1  22    7.47   14.81   0
  -5   3 -20    5.44   13.98   0
  -5   3  26   -7.32   15.43   0
  -5   5 -23    3.75   14.21   0
  -4  -1  -6  245.21   22.81   0
  -4   0 -11   13.07   19.13   0
  -4   1  21   33.05   17.52   0
  -4   2 -17    1.50   14.52   0
  -4   3 -19   33.01   14.89   0
  -4   5 -22    8.65   14.44   0
  -4   6 -23   -0.54   13.88   0
  -3  -1  -3  393.61   35.47   0
  -3   0  16   24.47   18.18   0
  -3   2 -16   11.96   14.36   0
  -3   2  22    5.41   14.18   0
  -3   3  24    4.16   14.66   0
  -3   4  26   20.34   15.83   0
  -3   5 -21  -12.54   13.09   0
  -3   6 -22   27.17   14.31   0
  -2   0  14   44.09   19.37   0
  -2   1  18  266.67   16.42   0
  -2   2  21   14.24   14.26   0
  -2   3 -17   35.24   14.70   0
  -2   3  23   -0.12   13.83   0
  -2   4  25    9.76   14.50   0
  -2   5 -20    7.30   13.59   0
  -2   6 -21    1.95   13.97   0
  -2   7 -22    3.17   14.54   0
  -1   0  11   -2.97   16.41   0
  -1   1  16    1.53   14.44   0
  -1   2 -13  209.83   20.62   0
  -1   3  22   13.21   14.01   0
  -1   5 -19   74.69   14.34   0
  -1   5  25   25.66   15.64   0
  -1   6 -20   12.66   12.91   0
   0   0   6 7778.46   71.61   0
   0   1  14   14.92   14.87   0
   0   2  18   81.14   19.01   0
   0   3 -14    2.42   15.24   0
   0   4 -16  108.98   15.14   0
   0   5  24   18.98   14.79   0
   0   6 -19   39.96   14.49   0
   0   8 -20   41.18   19.37   0
   1   1  11   11.45   16.51   0
   1   2  16  142.11   18.64   0
   1   3  19   19.11   17.99   0
   1   4  21    1.78   14.47   0
   1   5 -16    9.00   18.22   0
   1   6  24   16.21   17.96   0
   1   8 -19    9.04   14.56   0
   2   1   5  187.82   31.14   0
   2   2  13   15.36   15.54   0
   2   3  17   31.87   17.95   0
   2   4 -13  208.02   16.74   0
   2   6 -16   41.67   15.47   0
   2   6  22   11.53   14.68   0
   2   7 -17   20.39   15.20   0
   2   9 -18   -6.81   16.40   0
   3   2   9  339.01   20.78   0
   3   3  -8  339.02   21.66   0
   3   3  14   96.42   15.84   0
   3   4  17  161.29   15.40   0
   3   5  19   22.24   13.89   0
   3   8 -16    3.85   17.77   0
   4   3  11   -3.51   19.70   0
   4   4  -8  329.27   25.40   0
   4   5  17   18.91   12.94   0
   4   6  19   28.34   18.15   0
   4   7  20   17.48   17.08   0
   4   8 -14   84.60   17.73   0
   5   4  11  104.25   16.11   0
   5   6 -10  314.90   21.72   0
   5   6  16   41.51   13.91   0
   5   7 -11   11.79   20.57   0
   5   7  18   14.09   18.13   0
   5   8 -12    2.23   16.81   0
   6   4   2   84.92   26.72   0
   6   4   3   29.25   22.96   0
   6   4   4   18.76   23.61   0
   6   5  11   23.21   16.85   0
   6   8  16   10.53   14.67   0
   6   9 -10   20.58   20.55   0
   6   9  17    4.22   19.53   0
   7   6   9   99.33   19.43   0
   7   7  12   34.95   18.14   0
   7   8  -6   15.26   26.68   0
   7   8  13   16.20   17.63   0
   7   9  14   16.54   18.41   0
   8   7   1   94.26   33.85   0
   8   7   2   31.09   25.20   0
   8   7   3  164.85   25.44   0
   8   7   4  108.49   22.03   0
   8   8   8   57.64   17.78   0
   8   9  10   21.20   21.41   0
   8  10  10   -3.72   19.85   0
 -22  -3  -8    8.83   17.89   0
 -21  -3  -8   11.27   17.73   0
 -21  -2 -13   -7.26   20.43   0
 -19  -1 -17   -3.18   14.63   0
 -18  -3  -8   13.67   16.36   0
 -18  -3  16   30.13   17.47   0
 -18  -2 -13    0.15   18.68   0
 -18  -1 -17   -1.65   14.08   0
 -17  -3  -8   13.55   17.03   0
 -17  -3  16   21.19   19.86   0
 -17  -2 -13   47.30   18.48   0
 -16  -2 -13    1.73   14.28   0
 -16   0 -19  -12.89   16.76   0
 -15  -3  -7   16.99   18.28   0
 -15  -3  15    2.21   15.88   0
 -15  -2  20   18.99   18.41   0
 -15  -1 -16   15.74   16.98   0
 -15   0 -19    7.07   14.78   0
 -14  -2 -12   11.92   18.65   0
 -14   1 -21   -3.40   14.74   0
 -13  -2  19    3.59   17.59   0
 -12  -2 -11   12.48   15.37   0
 -12  -1 -15    4.88   14.00   0
 -12   0 -18   15.04   14.65   0
 -12   1 -20    0.64   17.16   0
 -12   2 -22   20.13   14.17   0
 -11  -3  11    4.95   17.94   0
 -11  -2 -10    1.33   17.50   0
 -11  -1 -14   16.05   17.34   0
 -11  -1  22   14.08   18.77   0
 -11   0  25    1.57   18.37   0
 -11   1 -20   19.55   14.72   0
 -10  -3   9   12.67   21.27   0
 -10  -2  -9   62.85   18.44   0
 -10  -2  17  144.96   19.59   0
 -10  -1  21   -2.15   14.33   0
 -10   0  24   21.86   14.08   0
 -10   1 -19   64.48   14.68   0
 -10   2 -21   26.92   16.74   0
 -10   3 -23   10.73   14.94   0
 -10   4 -24    0.63   14.76   0
  -9  -3   5   98.17   31.94   0
  -9  -2  -8  155.42   17.64   0
  -9  -1  20   25.55   13.87   0
  -9   0 -16   72.13   15.23   0
  -9   1  26   58.30   14.50   0
  -8  -2  14   66.84   15.77   0
  -8  -1  19   89.42   14.36   0
  -8   0 -15    3.14   17.04   0
  -8   1 -18   -4.73   15.04   0
  -8   1  25   13.17   14.81   0
  -8   2 -20    2.79   14.21   0
  -8   4 -23    1.12   13.47   0
  -8   5 -24   14.45   17.83   0
  -7  -1  18   17.56   14.79   0
  -7   0  22    3.21   16.25   0
  -7   1 -17  283.05   17.65   0
  -7   3 -21   27.86   13.77   0
  -6  -2  -2  208.20   28.58   0
  -6  -2  10   39.56   20.88   0
  -6  -1  17   -2.37   16.96   0
  -6   0  21    4.00   17.48   0
  -6   1 -16   61.04   18.05   0
  -6   2  26   -0.94   14.17   0
  -6   4 -22   21.63   13.61   0
  -6   5 -23   -9.53   15.39   0
  -5  -2   5  495.47   32.08   0
  -5  -1  15    8.32   14.71   0
  -5   0 -12 1088.17   23.44   0
  -5   1 -15    4.65   17.85   0
  -5   2  25   -5.39   13.95   0
  -5   3  27   17.24   13.63   0
  -5   4 -21   36.59   14.58   0
  -5   5 -22    1.36   17.05   0
  -4  -1  13   65.34   16.68   0
  -4   0  18  229.16   16.90   0
  -4   1 -14    9.33   14.52   0
  -4   2  24   17.27   13.63   0
  -4   3  26    5.78   14.30   0
  -4   4 -20   19.48   14.47   0
  -3  -1  10   -5.60   17.58   0
  -3   0  -9    9.59   17.71   0
  -3   1 -13  161.25   15.58   0
  -3   1  20    7.31   14.80   0
  -3   4 -19   13.40   17.59   0
  -3   7 -22    3.65   17.82   0
  -2   0  -7    6.20   22.61   0
  -2   2 -14   12.88   18.73   0
  -2   3  24   -3.63   17.31   0
  -2   4 -18   11.32   14.16   0
  -2   7 -21   17.90   17.87   0
  -1   0  12  352.55   18.72   0
  -1   1  17   35.30   14.49   0
  -1   2  20  118.41   15.93   0
  -1   3 -15    6.03   14.50   0
  -1   4 -17   -0.46   14.29   0
  -1   4  24    3.98   14.06   0
  -1   7 -20   20.26   17.75   0
   0   0   7   43.19   26.35   0
   0   1  15    7.34   17.28   0
   0   2 -11  588.56   22.71   0
   0   3  21   17.98   14.51   0
   0   4  23   -5.29   13.51   0
   0   5 -17   23.76   16.54   0
   0   7 -19    2.59   18.74   0
   1   1  12   25.98   15.35   0
   1   2  -9  104.18   19.22   0
   1   4 -14   30.26   17.95   0
   1   5  23    0.60   14.44   0
   1   6 -17   17.55   13.79   0
   1   7 -18    1.92   15.46   0
   2   1   6  889.53   31.82   0
   2   1   7  762.38   32.83   0
   2   2  14    6.17   14.66   0
   2   4  20   16.57   14.51   0
   2   5 -14   24.37   19.55   0
   2   6  23   25.83   14.90   0
   2   8 -17   19.16   17.28   0
   3   2  10 1067.03   25.84   0
   3   3  15    2.97   14.82   0
   3   4  18   29.17   14.11   0
   3   5  20    5.46   13.29   0
   3   6 -14   15.93   15.70   0
   3   6  21    7.24   13.78   0
   3   7 -15  136.25   16.38   0
   3   7  22   18.39   14.91   0
   3   9 -16   -1.42   15.04   0
   4   3  -4   16.63   27.58   0
   4   3  12   90.35   20.19   0
   4   4  15   10.98   13.75   0
   4   5 -10    5.10   21.85   0
   4   5  18    9.32   17.17   0
   4   6 -12   -8.68   18.20   0
   4   7 -13   48.20   18.37   0
   4   9 -14   23.60   17.84   0
   4  10 -14    2.70   20.34   0
   5   3   2   52.08   28.23   0
   5   4  12   13.86   14.56   0
   5   5  15  131.56   15.50   0
   5   6  17    2.25   14.39   0
   5   8  19   17.44   14.39   0
   5   9 -12    3.95   21.02   0
   5  10 -12    9.18   20.26   0
   6   4   1  444.11   38.97   0
   6   4   5   58.08   20.09   0
   6   4   6  181.63   20.90   0
   6   5  12   25.23   18.80   0
   6   6  14  153.20   16.18   0
   6   7  -8   55.20   23.32   0
   6   7  16   -5.07   18.09   0
   6   8  -9   53.29   23.62   0
   6   8  17    2.74   17.82   0
   7   6  10   58.07   19.38   0
   7   7  13   75.96   17.67   0
   7   8  14   22.46   18.22   0
   7   9  15   -1.54   19.04   0
   7  11  -6    8.57   29.36   0
   8   7   6   13.36   18.00   0
   8   7   7   88.01   22.06   0
   8   8   9    7.72   17.09   0
   8   8  10    6.27   19.63   0
   8   9  11   21.09   20.97   0
   8  10  11   59.98   18.92   0
 -20  -3  -8   18.14   17.79   0
 -20  -2 -13   -4.96   14.34   0
 -20  -1 -16   20.90   18.17   0
 -19  -3  -8    6.10   17.12   0
 -19  -2 -13    8.76   14.04   0
 -19  -1 -16   -9.11   18.38   0
 -18  -3  17    8.81   20.55   0
 -18  -1 -16   20.33   17.84   0
 -18   0 -19   -5.53   14.74   0
 -17  -1 -16    1.67   14.74   0
 -16  -3  -7   46.75   18.38   0
 -16  -3  16    4.67   17.48   0
 -16  -2 -12   61.86   18.21   0
 -16  -1 -16    1.56   15.14   0
 -16   1 -21   -2.10   14.31   0
 -15  -2 -12   33.39   14.79   0
 -15  -2  21   -3.00   18.24   0
 -14  -3  -6  110.95   18.95   0
 -14  -3  15   44.68   17.37   0
 -14  -2  20   -3.76   14.94   0
 -14  -1 -15   24.24   17.17   0
 -14   0 -18    0.65   13.57   0
 -13  -3  -5    8.14   17.96   0
 -13  -3  14  173.41   19.86   0
 -13  -2 -11   12.64   14.98   0
 -13  -2  20    4.41   17.89   0
 -13  -1 -15   78.00   14.30   0
 -13   0 -18    2.02   14.08   0
 -13   1 -20   31.56   14.04   0
 -13   2 -22   34.49   15.52   0
 -12  -3  -4   99.14   19.80   0
 -12  -3  13  114.61   19.87   0
 -12  -2  19   -3.12   17.79   0
 -12  -1  23   -7.02   18.00   0
 -12   3 -23   10.04   14.58   0
 -11  -2  18  139.79   16.27   0
 -11   0 -17   -5.92   14.59   0
 -11   1 -19   61.81   18.42   0
 -11   2 -21    4.68   13.33   0
 -11   3 -23   15.87   13.60   0
 -10  -3   0  879.15   47.00   0
 -10  -3  10   71.09   22.07   0
 -10  -1 -13    0.51   14.08   0
 -10   0 -16  133.85   15.16   0
 -10   0  25    5.64   17.63   0
  -9  -3   6  168.16   27.75   0
  -9  -2  16   13.58   15.58   0
  -9  -1 -12   65.14   18.42   0
  -9  -1  21   21.80   17.81   0
  -9   0  24   -2.10   13.60   0
  -9   1 -18    8.71   14.45   0
  -9   2 -20   -8.99   13.20   0
  -9   3 -22   19.06   14.12   0
  -9   4 -23   15.75   14.03   0
  -8  -2  -6   35.54   20.35   0
  -8  -2  15   26.36   18.37   0
  -8  -1 -11   18.98   19.45   0
  -8   0  23    9.89   14.12   0
  -8   1  26   17.46   14.33   0
  -8   3 -21   43.58   14.42   0
  -7  -2  13   45.54   14.74   0
  -7  -1 -10   15.03   17.01   0
  -7  -1  19  140.44   17.66   0
  -7   0 -14  217.41   16.81   0
  -7   2 -19    0.62   14.75   0
  -7   4 -22    6.76   14.19   0
  -7   5 -23    5.75   14.03   0
  -6  -1  -9   11.54   16.51   0
  -6   0 -13    7.51   15.59   0
  -6   1  24   29.39   13.54   0
  -6   2 -18   19.58   15.59   0
  -6   3 -20   12.73   13.72   0
  -5  -1  16   38.15   17.87   0
  -5   0  20  227.95   16.06   0
  -5   1  23   23.99   14.25   0
  -5   2 -17    5.40   15.01   0
  -4  -1  14    5.04   15.81   0
  -4   0  19  -12.84   17.49   0
  -4   1  22    4.92   14.42   0
  -4   2 -16    2.19   14.60   0
  -4   3 -18   52.26   14.72   0
  -4   5 -21    7.33   13.13   0
  -4   6 -22   -3.32   13.25   0
  -3  -1  11   29.56   17.77   0
  -3   0  17   14.82   14.02   0
  -3   1  21   20.92   14.47   0
  -3   2 -15   91.74   15.67   0
  -3   3 -17   -3.81   14.59   0
  -3   5 -20   12.85   12.52   0
  -3   6 -21    2.37   14.27   0
  -2  -1   3  225.31   36.03   0
  -2  -1   6  871.12   35.86   0
  -2   0  15   -3.45   15.06   0
  -2   1 -11   -4.99   15.91   0
  -2   1  19   71.83   15.32   0
  -2   2  22   69.28   14.37   0
  -2   4  26    4.15   14.65   0
  -2   5 -19   43.40   14.34   0
  -2   6 -20    9.01   14.80   0
  -1   0  -4   39.29   26.25   0
  -1   0  13   -1.51   18.82   0
  -1   1  -9  972.30   26.13   0
  -1   2  21   17.05   14.49   0
  -1   3  23   16.97   13.82   0
  -1   6 -19   -0.67   14.21   0
   0   0   8   79.81   21.66   0
   0   0   9   26.47   23.24   0
   0   1  -7    5.32   22.08   0
   0   2  19  177.96   16.90   0
   0   3 -13   -0.94   19.22   0
   0   3  22   -0.46   16.83   0
   0   4 -15   28.45   17.55   0
   0   4  24  109.60   17.65   0
   0   5  25   -8.05   14.49   0
   0   6 -18   10.29   14.38   0
   0   8 -19   15.69   17.92   0
   1   1  13  258.75   19.57   0
   1   2  17    1.85   14.61   0
   1   3  20  119.25   14.97   0
   1   5  24   -4.01   14.98   0
   1   8 -18    6.25   14.57   0
   1   9 -18   15.48   16.87   0
   2   1   8   28.24   20.03   0
   2   2  -6   31.47   24.89   0
   2   2  15   48.81   18.92   0
   2   3  18   64.11   15.04   0
   2   4 -12   16.54   15.04   0
   2   5  22    8.31   14.06   0
   2   6 -15   90.97   18.98   0
   2   7 -16   15.68   18.03   0
   2   9 -17   15.24   15.41   0
   3   2  11    3.73   16.94   0
   3   3  -7   60.15   22.32   0
   3   4 -10  303.95   20.96   0
   3   5 -12  128.65   20.99   0
   3   6  22   22.87   14.92   0
   3   8 -15    8.32   17.76   0
   4   3  13   63.09   19.28   0
   4   4  16    7.79   14.15   0
   4   6  20    9.43   14.68   0
   4   7  21    6.77   13.79   0
   5   3   7  129.38   22.02   0
   5   4  13  131.08   15.57   0
   5   5  16    4.61   14.29   0
   5   6  -9   10.90   21.07   0
   5   6  18   30.61   13.83   0
   5   7  19   14.62   13.43   0
   5   8  20    3.97   15.21   0
   6   4   7   11.07   17.79   0
   6   4   8   24.11   18.35   0
   6   5  13  346.85   21.99   0
   6   7  17    1.24   18.49   0
   6   8  18   12.29   18.11   0
   7   5   2    4.46   27.02   0
   7   5   3   91.44   23.46   0
   7   5   4  107.29   23.84   0
   7   5   5  256.49   22.86   0
   7   5   6  113.72   23.21   0
   7   6  11  110.40   17.04   0
   7   7  14    3.92   17.57   0
   7   8  15   11.76   17.37   0
   8   7   8  108.54   19.51   0
   8   8  11   21.25   17.52   0
   8   9  12   -3.87   17.02   0
 -22  -3  -7   24.49   18.09   0
 -21  -3  -7    5.00   17.19   0
 -21  -2 -12   13.79   18.73   0
 -20  -3  -7   17.17   17.48   0
 -20  -2 -12   12.64   18.37   0
 -19  -4   8   14.00   36.10   0
 -19  -3  -7   25.83   17.03   0
 -19  -2 -12    6.54   18.07   0
 -18  -3  -7    4.26   16.44   0
 -18  -2 -12   -4.41   17.35   0
 -17  -3  -7   52.97   18.07   0
 -17  -3  17   12.48   17.45   0
 -17  -2 -12    7.35   15.07   0
 -17   0 -18   18.57   16.38   0
 -16  -3  17    8.42   20.32   0
 -16   0 -18   11.46   15.04   0
 -15  -3  -6   10.16   18.23   0
 -15  -3  16   31.29   17.69   0
 -15   0 -18    5.54   13.63   0
 -15   1 -20    3.42   13.92   0
 -14  -2 -11   11.39   15.86   0
 -14  -2  21   12.79   18.39   0
 -14   1 -20    5.72   13.88   0
 -14   2 -22   -2.42   14.18   0
 -13  -3  15   33.67   17.61   0
 -13   0 -17   -2.38   16.56   0
 -12  -3  14   75.49   22.19   0
 -12  -2 -10   26.01   14.23   0
 -12  -1 -14   27.61   14.11   0
 -12   1 -19    2.53   14.28   0
 -12   2 -21    3.35   14.18   0
 -11  -3  -2    4.58   22.19   0
 -11  -2  -9    9.32   17.37   0
 -11  -2  19   17.15   17.41   0
 -11  -1 -13  265.40   18.49   0
 -11  -1  23   29.24   17.89   0
 -11   0 -16   64.97   17.34   0
 -11   3 -22   10.00   18.28   0
 -10  -2  -8   41.04   18.75   0
 -10  -2  18   -1.31   18.33   0
 -10  -1  22    7.66   15.12   0
 -10   1 -18    5.65   14.09   0
 -10   2 -20   35.98   14.48   0
 -10   3 -22   -7.50   15.06   0
 -10   4 -23    4.97   14.45   0
  -9  -3   7  283.67   25.87   0
  -9  -2  -7   93.22   21.16   0
  -9  -2  17  110.26   20.00   0
  -9   0 -15   16.47   13.73   0
  -8   0 -14   44.20   18.27   0
  -8   0  24   14.40   13.70   0
  -8   1 -17  282.79   16.90   0
  -8   2 -19  103.01   14.81   0
  -8   4 -22   24.54   14.46   0
  -8   5 -23   10.41   13.56   0
  -7  -2  -4  216.76   24.48   0
  -7  -2  14    4.59   18.47   0
  -7   0  23   13.32   13.82   0
  -7   1  26   21.59   17.91   0
  -7   3 -20   16.47   14.02   0
  -6  -2  12   54.77   19.79   0
  -6  -1  18   99.50   14.89   0
  -6   0  22   32.37   14.53   0
  -6   1 -15   16.16   17.67   0
  -6   1  25   49.41   14.20   0
  -6   2  27  -10.97   13.78   0
  -6   4 -21    4.04   14.57   0
  -6   5 -22   -3.94   13.50   0
  -6   6 -23   19.37   14.41   0
  -5  -2   8   12.90   20.96   0
  -5  -1  -7  344.13   21.01   0
  -5   0 -11   -1.46   15.06   0
  -5   0  21    5.67   14.25   0
  -5   1  24    3.96   14.22   0
  -5   2  26   -7.04   13.21   0
  -5   4 -20   31.25   14.66   0
  -5   5 -21   19.59   16.26   0
  -5   6 -22   12.74   13.53   0
  -4  -1  15  201.70   19.39   0
  -4   0 -10   98.09   17.39   0
  -4   1 -13   65.79   14.89   0
  -4   2  25   10.46   14.85   0
  -4   3  27   24.74   13.85   0
  -4   4 -19  -10.02   14.10   0
  -4   7 -22   16.40   14.16   0
  -3  -1  12   57.20   17.19   0
  -3   0  18   14.92   13.83   0
  -3   1 -12   60.41   15.26   0
  -3   3  26   -8.35   14.75   0
  -3   4 -18   44.69   17.43   0
  -3   7 -21    3.45   17.77   0
  -2   0  16  111.87   15.55   0
  -2   1  20   89.73   15.08   0
  -2   2  23   12.62   14.16   0
  -2   4 -17   45.23   17.51   0
  -1   1  18    5.44   15.09   0
  -1   2 -12   32.51   17.03   0
  -1   3 -14  131.72   18.85   0
  -1   3  24   -3.50   14.09   0
  -1   4 -16  159.94   14.75   0
  -1   4  26   17.84   17.83   0
  -1   8 -20   19.33   14.74   0
   0   0  10  207.36   19.49   0
   0   1  16  -10.43   14.43   0
   0   2  20   19.54   14.98   0
   0   5 -16    2.08   16.83   0
   0   7 -18   16.44   18.89   0
   1   2  18   23.97   15.13   0
   1   3 -11   15.85   20.78   0
   1   3  21   21.68   14.95   0
   1   6 -16   19.77   17.35   0
   1   7 -17  120.62   15.92   0
   2   1   9  598.83   23.01   0
   2   3  19  106.52   14.90   0
   2   4  21   12.91   14.63   0
   2   5  23   26.21   13.96   0
   2   6  24    8.09   14.70   0
   2   8 -16   32.10   18.00   0
   3   2  12  249.25   18.22   0
   3   3  17   -8.37   17.88   0
   3   4  19   -4.79   14.14   0
   3   5  21   -6.75   12.97   0
   3   6 -13  363.95   22.79   0
   3   6  23    8.13   17.81   0
   3   7 -14   14.79   17.85   0
   3   9 -15   18.17   17.57   0
   4   3  14  157.19   19.13   0
   4   4  17   17.23   14.08   0
   4   5  19   46.10   14.19   0
   4   6 -11  149.65   19.56   0
   4   6  21   -7.18   14.35   0
   4   7 -12   31.96   21.19   0
   4   7  22   16.90   14.13   0
   4   8 -13   20.56   16.53   0
   5   3   1  130.20   32.16   0
   5   3   8   56.59   17.76   0
   5   4  -4  596.64   36.90   0
   5   4  14   -6.07   14.19   0
   5   5  -7   91.82   21.65   0
   5   5  17    2.09   16.84   0
   5   6  19   11.68   16.74   0
   5   7 -10   44.61   21.35   0
   5   7  20   24.25   14.21   0
   5   8 -11   18.37   17.14   0
   6   4   9  382.06   21.80   0
   6   5  14  462.70   22.22   0
   6   6  -6   74.01   25.27   0
   6   7  18   14.74   18.24   0
   6   9  -9   -1.57   20.69   0
   6  10  -9   12.63   21.98   0
   7   5   7  131.82   20.70   0
   7   5   8   21.48   18.94   0
   7   6  12   34.61   16.13   0
   7   7  -4   35.06   32.25   0
   7   8  16    7.10   18.32   0
   7   9  -6   19.40   27.36   0
   7   9  16   -2.92   16.44   0
   7  10  -6   22.29   27.53   0
   8   7   9   38.54   18.22   0
   8   7  10   15.12   20.91   0
   8   8  12   70.47   18.67   0
   8   9  13   -0.41   16.68   0
 -22  -3  -6   11.14   20.30   0
 -20  -1 -15   -7.44   18.73   0
 -19  -1 -15   22.99   17.73   0
 -18  -4   8   -0.77   34.61   0
 -18  -1 -15   19.75   18.79   0
 -18   0 -18   13.77   14.32   0
 -17  -3  -6    2.59   20.00   0
 -17  -1 -15    7.30   15.15   0
 -17   1 -20   14.85   14.46   0
 -16  -3  -6   30.39   17.96   0
 -16  -2 -11    3.26   17.45   0
 -16  -1 -15   17.53   14.18   0
 -16   1 -20   22.56   14.20   0
 -15  -3  17    8.60   17.17   0
 -15  -2 -11    9.50   14.99   0
 -15  -2  22   15.18   18.82   0
 -14  -3  -5   58.05   18.59   0
 -14  -3  16    7.21   16.89   0
 -14  -1 -14  207.04   18.77   0
 -14   0 -17   13.27   12.89   0
 -14   2 -21   19.67   17.80   0
 -13  -3  -4   22.04   21.53   0
 -13  -2 -10    3.79   14.84   0
 -13  -2  21    0.50   17.42   0
 -13   1 -19   10.70   13.82   0
 -13   2 -21   -9.38   13.59   0
 -12  -3  -3  239.31   25.30   0
 -12  -2  20   -1.12   14.86   0
 -12  -1 -13   77.50   17.57   0
 -12  -1  24   21.61   14.60   0
 -12   0 -16   22.66   17.40   0
 -12   3 -22   -0.04   14.98   0
 -11  -3  13   81.86   18.90   0
 -11   1 -18   13.32   13.96   0
 -11   2 -20   -1.35   13.81   0
 -11   4 -23   15.48   14.84   0
 -10  -3  11   13.16   18.21   0
 -10  -1 -12   23.26   14.14   0
 -10  -1  23   12.38   18.54   0
 -10   0 -15    3.08   14.24   0
  -9  -3   8   -4.22   22.36   0
  -9  -1 -11   22.15   18.72   0
  -9  -1  22   22.20   14.22   0
  -9   0  25   -8.91   14.10   0
  -9   1 -17   11.54   15.06   0
  -9   2 -19   37.06   14.13   0
  -9   3 -21   17.43   13.94   0
  -9   4 -22    8.76   14.23   0
  -9   5 -23   16.03   13.69   0
  -8  -2  -5 1086.26   30.70   0
  -8  -2  16  137.34   17.04   0
  -8  -1  21   10.80   13.69   0
  -8   3 -20    2.97   14.03   0
  -7  -2  15   -4.17   18.46   0
  -7  -1  -9  212.68   22.37   0
  -7  -1  20   34.93   14.63   0
  -7   0 -13    2.39   15.05   0
  -7   0  24   10.50   17.44   0
  -7   2 -18  124.78   16.07   0
  -7   4 -21   22.05   14.53   0
  -7   5 -22   12.36   13.80   0
  -6  -1  -8  119.00   18.20   0
  -6  -1  19   87.56   18.15   0
  -6   0 -12  299.55   18.72   0
  -6   0  23   29.83   17.34   0
  -6   3 -19   84.25   14.72   0
  -5  -2   9  182.77   22.00   0
  -5  -1  17   30.81   14.47   0
  -5   1 -14  206.46   16.18   0
  -5   2 -16   24.24   14.68   0
  -5   2  27   57.92   15.05   0
  -5   3 -18   15.40   13.56   0
  -4   0  20    9.28   14.09   0
  -4   2 -15   60.69   14.71   0
  -4   2  26    7.01   14.24   0
  -4   3 -17   33.23   14.89   0
  -4   5 -20   25.27   13.89   0
  -4   6 -21    6.67   13.51   0
  -3  -1  -2 9999.99  116.05   0
  -3  -1  13  166.52   17.41   0
  -3   0  -8   12.87   19.20   0
  -3   0  19  -12.87   18.26   0
  -3   1  22   23.19   14.73   0
  -3   2 -14    9.14   14.82   0
  -3   2  25    3.33   14.36   0
  -3   3 -16  173.53   15.36   0
  -3   3  27   22.14   15.25   0
  -3   5 -19   21.84   13.86   0
  -3   6 -20   16.40   14.29   0
  -2  -1   8   28.52   19.46   0
  -2  -1   9  561.43   26.66   0
  -2   0  -6  862.22   32.29   0
  -2   0  17    0.69   13.95   0
  -2   1 -10   53.09   17.21   0
  -2   2 -13    7.75   15.28   0
  -2   3 -15   36.13   14.62   0
  -2   3  26   20.73   14.89   0
  -2   5 -18   20.15   13.69   0
  -2   7 -20   12.19   13.37   0
  -1   0  14  293.97   18.29   0
  -1   1  19   18.50   14.72   0
  -1   2  22   98.04   14.98   0
  -1   5 -17   -7.80   13.70   0
  -1   6 -18   -2.59   12.99   0
  -1   7 -19    8.04   15.43   0
   0   0  11   17.67   16.44   0
   0   1  17    4.25   14.47   0
   0   2 -10 2218.45   33.35   0
   0   3  23  -35.98   13.59   0
   0   4  25   43.80   14.99   0
   0   6 -17   45.12   14.91   0
   1   1  14   41.40   14.62   0
   1   2  -8  208.50   19.48   0
   1   2  19  167.38   19.55   0
   1   4 -13  115.97   15.95   0
   1   5  25   16.44   14.38   0
   1   8 -17   -3.76   18.16   0
   2   2  16   11.86   14.54   0
   2   3  -9  206.61   19.81   0
   2   3  20    8.04   17.35   0
   2   4  22    6.74   13.56   0
   2   5 -13   81.73   16.69   0
   2   5  24   12.90   18.82   0
   2   6 -14   51.60   19.72   0
   2   7 -15   63.78   18.39   0
   2   9 -16    2.78   18.39   0
   3   2  13   12.30   15.91   0
   3   4  20   48.78   14.49   0
   3   5 -11   19.61   19.40   0
   3   5  22   23.74   13.48   0
   4   2   4  803.50   35.28   0
   4   2   7   -8.73   22.13   0
   4   4  -7  341.98   24.31   0
   4   4  18  103.01   14.50   0
   4   5  -9  297.33   24.78   0
   4   5  20   19.54   13.63   0
   4   6  22   -1.76   17.41   0
   4   9 -13   -4.05   17.63   0
   4  10 -13    9.18   17.80   0
   5   3   9   15.96   17.49   0
   5   3  10  150.85   21.31   0
   5   4  15   20.11   14.81   0
   5   5  18   -2.38   16.84   0
   5   7  21   -5.06   17.67   0
   5   9 -11   11.40   17.41   0
   6   4  10  162.64   15.93   0
   6   5  15  273.46   20.32   0
   6   6  17   10.36   17.20   0
   6   8  19   -1.70   14.77   0
   7   5   1    9.84   29.90   0
   7   5   9   -7.84   18.59   0
   7   6  13   -3.03   15.09   0
   7   7  15   -8.84   14.54   0
   7   8  17   -2.06   17.56   0
   8   7  11    8.06   17.58   0
   8   8  13    1.79   17.94   0
   8   9  14    9.08   17.63   0
   9   9   5   16.09   24.91   0
   9   9   6   59.99   25.08   0
   9  10   4   20.47   27.17   0
   9  10   5    3.28   25.95   0
   9  10   6    3.72   23.67   0
   9  10   7    7.75   23.35   0
 -23  -3  -5   -4.67   19.60   0
 -21  -4   9   16.51   41.82   0
 -21  -3  -6    7.41   18.11   0
 -21  -2 -11   13.04   18.77   0
 -20  -4   9   -0.72   30.40   0
 -20  -3  -6    7.55   17.78   0
 -20  -2 -11   36.46   18.03   0
 -19  -4   9    3.35   29.90   0
 -19  -3  -6    2.70   17.18   0
 -19  -2 -11    6.04   18.21   0
 -18  -4   9    4.44   31.33   0
 -18  -3  -6   20.66   16.51   0
 -18  -2 -11    9.79   18.40   0
 -17  -4   7   17.02   39.83   0
 -17  -3  18   15.30   17.85   0
 -17  -2 -11    6.47   14.20   0
 -17   0 -17    9.43   15.68   0
 -16  -3  18   -0.31   17.29   0
 -16  -1 -14   28.33   17.85   0
 -16   0 -17   -1.95   13.98   0
 -16   1 -19   20.19   17.89   0
 -15  -3  -5    4.30   17.97   0
 -15  -1 -14    9.74   15.23   0
 -15   0 -17    7.76   13.68   0
 -15   1 -19    0.92   14.56   0
 -15   2 -21    6.11   13.98   0
 -14  -3  17   14.32   17.84   0
 -14  -2 -10   20.43   15.64   0
 -14  -2  22   17.17   16.39   0
 -14   1 -19   12.42   13.73   0
 -14   3 -22   -2.53   18.81   0
 -13  -3  16   78.75   18.55   0
 -13  -1 -13   17.72   17.21   0
 -13   0 -16   82.12   17.38   0
 -13   3 -22    4.66   15.35   0
 -12  -3  15   36.89   18.57   0
 -12  -2  -9   -4.59   15.93   0
 -12  -2  21   16.63   18.18   0
 -12   1 -18    2.72   15.42   0
 -11  -3  -1   32.34   27.34   0
 -11  -3  14   17.84   18.24   0
 -11  -2  -8   28.36   17.85   0
 -11  -2  20    0.34   14.80   0
 -11  -1 -12   -4.39   17.55   0
 -11  -1  24   19.87   14.72   0
 -11   0 -15   30.52   17.70   0
 -11   3 -21   18.61   17.27   0
 -10  -3   1  111.26   36.96   0
 -10  -3  12    0.81   17.76   0
 -10  -2  -7  173.34   19.93   0
 -10  -2  19   12.08   15.16   0
 -10   1 -17   13.55   13.51   0
 -10   3 -21   93.72   15.23   0
 -10   4 -22    7.24   15.10   0
  -9  -3   9   10.59   18.75   0
  -9  -2  -6   54.88   19.12   0
  -9  -2  18   21.49   14.79   0
  -9   0 -14   17.90   14.42   0
  -8  -2  17   24.84   15.28   0
  -8  -1 -10   47.61   16.51   0
  -8  -1  22   15.52   17.05   0
  -8   0  25    5.03   13.69   0
  -8   1 -16   11.69   14.75   0
  -8   2 -18   13.30   15.25   0
  -8   4 -21    2.95   13.50   0
  -8   5 -22    2.88   14.32   0
  -7   1 -15   30.81   14.61   0
  -7   1  27    7.08   14.42   0
  -7   3 -19   -4.47   14.17   0
  -6  -2  -1  447.15   36.95   0
  -6  -2  13   71.55   15.36   0
  -6   1  26   18.95   15.13   0
  -6   5 -21    8.40   13.61   0
  -6   6 -22   10.45   14.44   0
  -5  -1  -6  221.43   24.66   0
  -5   0  22   42.52   14.37   0
  -5   1  25    3.06   13.69   0
  -5   4 -19    4.65   14.08   0
  -5   5 -20   12.02   16.93   0
  -5   7 -22   23.40   14.16   0
  -4  -1  16   19.03   14.79   0
  -4   0  -9   10.13   17.10   0
  -4   0  21    6.88   14.43   0
  -4   1  24   15.64   13.66   0
  -4   7 -21   16.83   14.11   0
  -3  -1  14   15.79   15.76   0
  -3   1 -11   19.69   15.73   0
  -3   1  23   19.50   13.92   0
  -2  -1  10   41.16   17.77   0
  -2   0  18    6.93   17.58   0
  -2   2  24   12.11   13.87   0
  -2   8 -20   12.91   14.46   0
  -1   0  15   10.20   14.27   0
  -1   1  -8   -0.17   19.53   0
  -1   1  20    9.56   15.35   0
  -1   2 -11  334.26   20.49   0
  -1   2  23   32.51   14.21   0
  -1   3  25   10.60   14.71   0
  -1   4 -15   61.83   17.66   0
  -1   8 -19   19.13   14.80   0
   0   0  12   23.14   16.06   0
   0   1  -6    9.30   23.76   0
   0   1  18   -6.88   14.05   0
   0   2  21    6.46   14.45   0
   0   3 -12   -8.72   16.15   0
   0   3  24   11.51   13.50   0
   0   4 -14   23.19   14.52   0
   0   4  26   48.30   14.80   0
   0   8 -18   21.53   15.12   0
   0   9 -18    4.00   18.87   0
   1   1  15    2.19   14.07   0
   1   3  22    0.10   14.51   0
   1   5 -14   17.97   15.49   0
   1   6 -15   28.91   18.58   0
   1   7 -16    3.91   17.75   0
   1   9 -17   22.18   15.76   0
   2   1  11    0.20   15.98   0
   2   1  12   89.60   19.06   0
   2   2  17   -1.60   14.28   0
   2   4 -11   23.45   15.96   0
   2   4  23    3.54   13.41   0
   3   2  14    6.62   15.52   0
   3   3  18   21.66   14.02   0
   3   4  -9    9.33   19.24   0
   3   4  21   21.31   14.91   0
   3   5  23   -1.34   13.46   0
   3   6  24    6.91   14.03   0
   3   8 -14   -2.68   15.19   0
   3   9 -14    8.45   17.46   0
   3  10 -14   12.92   17.77   0
   4   2   3  327.60   30.41   0
   4   2   8 1083.85   26.87   0
   4   2   9   -2.43   21.91   0
   4   3  15   79.31   15.06   0
   4   4  19    5.72   17.75   0
   4   5  21   25.96   14.60   0
   4   8 -12  100.00   20.05   0
   5   3  11    3.01   16.27   0
   5   4  16  234.76   15.88   0
   5   6  20   14.56   14.37   0
   6   4  11  107.20   15.58   0
   6   4  12    8.60   17.93   0
   6   6  18   15.29   18.38   0
   6   7  -7   20.19   22.64   0
   6   7  19    5.73   14.42   0
   6   8  -8   47.74   20.43   0
   7   5  11   58.86   19.89   0
   7   6  14   12.96   14.99   0
   7   7  16   11.55   15.16   0
   7   8  -5   35.46   26.87   0
   7  11  -5    2.42   31.15   0
   8   6   5  137.66   22.98   0
   8   6   6   27.24   21.31   0
   8   6   7   45.81   21.61   0
   8   6   8  118.94   21.87   0
   8   7  12    4.48   17.86   0
   8   8  14    6.72   17.71   0
   9   9   3   11.47   29.79   0
   9   9   4   22.79   26.94   0
   9   9   7   40.90   22.01   0
   9   9   8    9.96   20.70   0
   9  10   3    5.38   29.05   0
   9  10   8   12.08   20.23   0
   9  10   9    9.50   20.40   0
 -22  -3  -5    2.17   19.69   0
 -22  -2 -10   24.89   18.84   0
 -21  -3  -5   17.00   20.61   0
 -21  -1 -14   13.72   14.13   0
 -20  -4  10    2.08   29.65   0
 -20  -1 -14   31.73   15.05   0
 -19  -4  10    3.02   30.29   0
 -19  -1 -14   37.72   15.09   0
 -19   0 -17    8.50   14.23   0
 -18  -1 -14    9.47   14.95   0
 -18   0 -17    2.42   14.34   0
 -18   1 -19    8.43   14.78   0
 -17  -4   8    6.09   32.02   0
 -17  -3  -5   19.25   19.95   0
 -17  -3  19   32.90   17.77   0
 -17  -1 -14   -9.74   14.54   0
 -17   1 -19   10.65   14.16   0
 -16  -3  -5   27.82   17.68   0
 -16  -2 -10   52.49   18.53   0
 -15  -3  18    4.45   17.61   0
 -15  -2 -10   65.74   15.84   0
 -14  -3  -4    0.87   17.65   0
 -14  -1 -13   32.23   17.11   0
 -14   0 -16   32.97   14.13   0
 -14   2 -20   -5.79   13.95   0
 -13  -3  -3   21.31   21.51   0
 -13  -3  17   19.94   17.23   0
 -13  -2  -9   54.45   15.30   0
 -13  -2  22   14.28   14.40   0
 -13   2 -20    3.85   14.47   0
 -12  -3  -2   96.28   25.65   0
 -12  -3  16   63.60   17.89   0
 -12   0 -15   -2.61   17.60   0
 -12   3 -21   -1.76   14.70   0
 -11  -3  15   85.63   20.02   0
 -11  -2  21    6.70   18.73   0
 -11  -1  25   37.94   18.55   0
 -11   1 -17  137.72   15.18   0
 -11   2 -19   17.69   14.25   0
 -11   4 -22    6.61   14.76   0
 -10  -3  13    8.35   17.64   0
 -10  -2  20   34.62   14.87   0
 -10  -1 -11   69.48   15.33   0
 -10  -1  24   -4.23   14.95   0
 -10   0 -14  184.64   18.38   0
  -9  -3  10   22.23   18.71   0
  -9  -3  11    5.20   21.42   0
  -9  -2  19   31.59   14.79   0
  -9   1 -16  103.17   15.85   0
  -9   2 -18   36.70   14.93   0
  -9   4 -21    3.05   14.37   0
  -9   5 -22   16.31   15.14   0
  -8  -2  18   13.96   18.46   0
  -8   0 -13    9.02   15.37   0
  -8   0  26   29.34   14.11   0
  -8   3 -19  115.34   17.98   0
  -7  -2  -3 1094.94   35.54   0
  -7   0 -12   59.38   16.24   0
  -7   0  25    6.91   14.15   0
  -7   2 -17  168.81   16.39   0
  -7   4 -20    0.84   14.50   0
  -7   5 -21   32.14   14.13   0
  -7   6 -22   -1.14   14.42   0
  -6  -2  14   45.52   15.30   0
  -6  -1  -7  317.59   23.69   0
  -6  -1  20  127.47   15.07   0
  -6   0 -11    0.71   16.26   0
  -6   0  24   25.45   13.39   0
  -6   1 -14  106.22   15.85   0
  -6   1  27   -4.98   14.24   0
  -6   2 -16   19.18   15.26   0
  -6   3 -18    2.92   14.43   0
  -5   0 -10  138.65   17.38   0
  -5   0  23   -5.97   13.64   0
  -5   1 -13  369.75   17.63   0
  -5   1  26    2.80   14.80   0
  -5   3 -17  109.46   15.21   0
  -4  -1  -4   84.06   23.68   0
  -4  -1  17   16.24   14.30   0
  -4   0  22   41.04   18.40   0
  -4   1 -12   64.67   15.32   0
  -4   1  25   -6.63   13.96   0
  -4   2  27   16.53   15.18   0
  -4   3 -16    3.58   17.45   0
  -4   5 -19   40.52   14.02   0
  -4   6 -20    7.74   13.57   0
  -3  -1  15    7.87   15.25   0
  -3   0  -7    0.04   26.22   0
  -3   0  20  194.32   15.99   0
  -3   1  24   69.34   18.39   0
  -3   2  26    3.68   13.92   0
  -3   4 -17  159.63   15.38   0
  -3   5 -18   26.20   14.04   0
  -3   6 -19   22.77   13.11   0
  -2  -1  11    4.39   16.76   0
  -2   1  22   24.76   14.49   0
  -2   2 -12   40.82   16.22   0
  -2   2  25  -13.83   14.35   0
  -2   3 -14  265.36   20.50   0
  -2   3  27   -7.57   14.59   0
  -2   4 -16   52.40   14.36   0
  -2   5 -17   23.89   16.73   0
  -2   6 -18   38.29   17.95   0
  -2   7 -19   10.47   14.36   0
  -1   0  16   66.29   15.15   0
  -1   1  21    9.08   17.75   0
  -1   2  24   17.35   16.66   0
  -1   3 -13   33.07   15.87   0
  -1   3  26   19.36   14.92   0
  -1   5 -16   14.31   16.97   0
  -1   6 -17   10.45   17.07   0
  -1   7 -18    2.90   15.17   0
   0   0  13   22.73   16.20   0
   0   1  19   -7.54   15.29   0
   0   2  -9  463.86   24.97   0
   0   2  22   33.43   14.27   0
   0   3  25  -14.02   16.83   0
   0   5 -15   10.72   14.74   0
   0   6 -16   25.46   14.46   0
   0   7 -17   10.44   14.62   0
   1   1  16   -6.01   14.69   0
   1   2  20  115.64   15.97   0
   1   3 -10  248.17   23.55   0
   1   3  23    2.10   13.68   0
   1   4 -12   15.68   18.79   0
   1   4  25    8.51   14.70   0
   1   8 -16   14.21   18.78   0
   2   1  13  102.99   15.53   0
   2   2  18   63.46   15.32   0
   2   3  21   84.68   15.10   0
   2   8 -15    8.05   14.78   0
   2   9 -15   -6.77   18.38   0
   3   2  -2 2673.39   86.53   0
   3   2  15   84.42   15.97   0
   3   3  -6  101.78   23.87   0
   3   3  19   75.20   14.43   0
   3   4  22   -6.06   18.03   0
   3   6 -12   44.53   15.75   0
   4   2  10  131.72   19.13   0
   4   2  11   18.11   21.30   0
   4   3  16    5.50   13.82   0
   4   6 -10   46.41   18.87   0
   4   6  23   15.99   13.61   0
   4   7 -11   33.26   18.93   0
   4   9 -12   24.63   20.35   0
   5   3  12  120.82   16.61   0
   5   4  17  232.05   18.93   0
   5   5  -6  628.78   31.96   0
   5   5  19    2.83   13.25   0
   5   6  -8    9.29   18.42   0
   5   6  21   -1.28   13.70   0
   5   7  -9   95.69   22.35   0
   5   7  22   11.22   15.51   0
   5   8 -10    7.15   16.92   0
   6   4  13   10.39   17.60   0
   6   5  -3   27.87   33.02   0
   6   5  16    1.15   14.34   0
   6   7  20   21.50   14.51   0
   6  10  -8   20.83   23.52   0
   7   5  12   49.51   20.03   0
   7   6  15   69.27   15.67   0
   7   8  18    3.48   15.09   0
   8   6   3    3.53   26.30   0
   8   6   9   37.53   18.79   0
   8   6  10  276.31   21.86   0
   8   7  13   -2.92   17.79   0
   9   8   5   16.65   21.86   0
   9   8   6   54.61   22.88   0
   9   8   7    4.69   20.74   0
   9   8   8    8.91   19.17   0
   9   9   9   27.15   18.31   0
   9   9  10   -1.66   20.76   0
   9  10  10   21.64   20.59   0
 -23  -3  -4   14.95   20.27   0
 -21  -4  10    6.96   33.90   0
 -21  -2 -10   12.40   14.88   0
 -20  -4  11   -1.65   28.83   0
 -20  -3  -5    6.66   16.98   0
 -20  -2 -10    4.60   16.96   0
 -20   0 -16   27.49   17.79   0
 -19  -4  11    2.77   26.42   0
 -19  -3  -5   11.94   19.51   0
 -19   0 -16   12.44   17.17   0
 -18  -4  10   10.30   27.17   0
 -18  -3  -5   23.21   16.89   0
 -18  -2 -10   17.08   18.60   0
 -18   0 -16   17.05   17.61   0
 -17  -4   9    3.62   28.20   0
 -17  -4  10    3.10   27.63   0
 -17  -2 -10    4.64   14.31   0
 -17   0 -16   34.04   16.66   0
 -16  -4   7    3.30   38.51   0
 -16  -4   8    7.11   30.66   0
 -16  -3  19    7.49   17.52   0
 -16  -1 -13   25.41   18.02   0
 -16   2 -20   14.09   13.35   0
 -15  -3  -4   34.61   20.93   0
 -15  -3  19   22.44   17.52   0
 -15  -1 -13   10.44   13.98   0
 -15   0 -16   -8.20   12.85   0
 -15   1 -18    6.64   13.64   0
 -15   2 -20    0.62   14.91   0
 -14  -3  18   19.39   17.56   0
 -14  -2  -9   37.04   18.82   0
 -14   1 -18    4.52   13.36   0
 -13  -2  23    4.15   18.19   0
 -13   0 -15   14.07   16.45   0
 -13   3 -21  -10.77   14.14   0
 -13   4 -22   11.11   14.28   0
 -12  -3  17   15.54   17.63   0
 -12  -2  -8   71.94   15.96   0
 -12  -2  22    8.54   14.11   0
 -12  -1 -12    5.87   13.79   0
 -12   1 -17   -3.05   14.68   0
 -12   2 -19    2.56   14.04   0
 -12   4 -22   18.25   15.07   0
 -11  -2  -7   31.03   18.28   0
 -11   3 -20   21.84   16.64   0
 -10  -3  14    7.35   18.31   0
 -10  -2  21   49.40   18.63   0
 -10   1 -16  152.48   18.69   0
 -10   2 -18   12.37   14.35   0
 -10   3 -20    0.82   13.54   0
 -10   4 -21    4.45   14.25   0
 -10   5 -22  -12.64   14.27   0
  -9  -3  12    3.76   17.36   0
  -9  -2  20    6.09   17.26   0
  -9  -1 -10   36.17   16.00   0
  -9  -1  24   33.24   15.20   0
  -9   0 -13   -5.00   14.64   0
  -8  -2  -4    7.94   23.86   0
  -8  -1  -9  171.05   18.11   0
  -8  -1  23   32.55   14.86   0
  -8   1 -15   34.03   14.95   0
  -8   2 -17   25.03   14.92   0
  -8   4 -20    2.73   14.03   0
  -8   5 -21   27.11   13.53   0
  -8   6 -22   11.54   14.00   0
  -7  -2  17  143.33   16.68   0
  -7  -1  -8   25.53   17.14   0
  -7  -1  22   82.04   14.43   0
  -7   0  26   37.10   16.54   0
  -6  -2  15   31.07   14.45   0
  -6  -1  21    4.44   14.19   0
  -6   0  25   10.09   17.27   0
  -6   4 -19   16.75   14.33   0
  -6   5 -20   15.45   14.28   0
  -6   6 -21   15.39   13.40   0
  -5  -2  12   48.96   16.02   0
  -5   0  24   20.75   17.11   0
  -5   1  27   18.08   17.36   0
  -5   2 -15   39.97   14.69   0
  -5   4 -18   29.93   14.59   0
  -5   6 -20    5.24   16.66   0
  -5   7 -21    7.85   14.25   0
  -4   2 -14   69.72   15.67   0
  -4   7 -20   15.64   16.70   0
  -3   0  21   18.88   14.51   0
  -3   2 -13   18.07   14.87   0
  -3   2  27   20.32   14.88   0
  -3   3 -15   14.43   14.83   0
  -2  -1  12   86.73   17.40   0
  -2  -1  13   96.83   20.85   0
  -2   0  -5    7.92   31.27   0
  -2   0  19   -0.02   14.61   0
  -2   1  23   -4.42   13.91   0
  -2   2  26   10.23   14.54   0
  -2   8 -19   32.37   14.25   0
  -1   0  17    5.71   14.40   0
  -1   3  27    1.80   18.01   0
  -1   9 -18    7.51   17.98   0
   0   0  14   56.33   15.24   0
   0   1  20   -2.29   18.43   0
   0   2  23   88.81   14.55   0
   0   4 -13   40.69   18.33   0
   0   8 -17   -1.18   14.30   0
   0   9 -17    2.68   17.60   0
   1   0   7  -61.99   30.31   0
   1   1  -3   53.66   31.01   0
   1   1  17   35.02   14.82   0
   1   2  21   -1.61   14.41   0
   1   3  24   14.49   13.83   0
   1   4  26   20.76   14.13   0
   1   9 -16   14.77   18.20   0
   2   1  14   15.00   14.51   0
   2   2  19   17.82   15.05   0
   2   3  22   -4.07   13.88   0
   2   4 -10   41.40   19.56   0
   2   4  24   24.51   13.71   0
   2   6 -13   19.84   19.35   0
   2   7 -14   44.72   14.86   0
   3   2  16    3.21   14.19   0
   3   3  20   37.13   14.31   0
   3   5 -10  134.23   19.97   0
   3   5  24   -2.66   14.65   0
   3   8 -13   11.42   18.04   0
   4   2   2  294.89   34.78   0
   4   2  12  213.89   18.57   0
   4   3  -3  426.14   38.41   0
   4   4  -6  349.27   26.25   0
   4   4  20    0.82   14.56   0
   4   6  24    4.61   15.32   0
   5   3  13    4.01   14.76   0
   5   3  14   15.80   17.96   0
   5   4  18   17.05   18.18   0
   5   5  20    2.45   12.63   0
   5   6  22    8.17   13.99   0
   5   9 -10   13.85   19.83   0
   5  10 -10   16.07   20.11   0
   6   4  14   31.79   13.95   0
   6   5  17   -4.12   13.83   0
   6   6  -5  168.79   28.62   0
   6   6  20   12.94   17.72   0
   6   7  21   12.35   14.77   0
   7   5  13  227.40   17.02   0
   7   6  16   35.00   14.20   0
   7   7  18    2.22   14.70   0
   7   8  19   -9.74   13.58   0
   8   7  14   12.79   14.74   0
   8   8  16    5.57   17.56   0
   9   8   4   52.94   26.25   0
   9   8   9   34.77   18.01   0
   9   8  10    7.21   19.78   0
   9   9   2   19.47   34.02   0
   9   9  11   12.84   17.26   0
   9   9  12  -10.15   19.78   0
 -22  -3  -4   -0.28   16.83   0
 -22  -2  -9    6.60   18.93   0
 -21  -3  -4   21.00   20.51   0
 -20  -1 -13   17.35   14.48   0
 -19  -1 -13   -1.52   14.60   0
 -18  -4  11   -3.94   24.99   0
 -18  -1 -13   -8.92   14.96   0
 -18   1 -18   15.27   14.30   0
 -17  -4  11   -0.77   25.35   0
 -17  -1 -13    6.70   14.07   0
 -17   1 -18   10.03   13.40   0
 -16  -4   9    2.24   26.43   0
 -16  -3  -4    5.91   20.34   0
 -16  -3  20   25.01   18.59   0
 -16  -2  -9   29.09   18.71   0
 -15  -2  -9    1.36   15.50   0
 -14  -3  -3   86.15   21.47   0
 -14  -3  19    7.27   18.01   0
 -14  -1 -12    9.25   17.58   0
 -14   0 -15    4.44   13.58   0
 -14   2 -19   16.69   13.79   0
 -13  -3  18   19.53   14.49   0
 -13  -2  -8  112.00   19.24   0
 -13  -1 -12   25.27   14.59   0
 -13   1 -17    2.40   14.44   0
 -13   2 -19    2.53   13.77   0
 -12  -2  23    1.51   14.46   0
 -12   3 -20   13.12   14.17   0
 -11  -3  16    3.49   17.79   0
 -11  -2  22   13.84   14.72   0
 -11  -1 -11   10.30   14.30   0
 -11   0 -14   17.08   14.24   0
 -11   1 -16   51.32   17.11   0
 -11   2 -18  147.49   15.41   0
 -11   4 -21    6.00   15.02   0
 -10  -3  15   -2.57   18.01   0
 -10  -2  -6   16.94   19.11   0
 -10  -1 -10  141.28   19.29   0
  -9  -3  13   20.70   17.62   0
  -9  -2  -5  121.07   19.76   0
  -9  -1  25   13.94   16.67   0
  -9   1 -15   10.32   14.81   0
  -9   2 -17  104.20   15.23   0
  -9   4 -20    2.28   13.28   0
  -9   6 -22   16.64   14.38   0
  -8  -3   7  360.33   28.84   0
  -8  -3   8   56.81   22.51   0
  -8  -2  19   95.57   15.32   0
  -8  -1  24   29.27   15.39   0
  -8   0 -12  371.12   18.59   0
  -7  -2  18  112.81   19.30   0
  -7   0 -11   -4.42   19.57   0
  -7   1 -14   78.62   15.32   0
  -7   2 -16  178.21   15.97   0
  -7   4 -19   15.25   14.59   0
  -7   5 -20   13.53   14.00   0
  -7   6 -21    7.48   14.09   0
  -6  -2  16    6.73   13.85   0
  -6  -1  22   -7.04   16.07   0
  -6   1 -13   82.70   14.88   0
  -6   2 -15   10.67   17.53   0
  -6   3 -17   22.68   14.64   0
  -6   7 -21   16.89   14.40   0
  -5  -2  13   -2.09   15.27   0
  -5  -2  14   12.56   17.78   0
  -5  -1  -5  689.39   30.41   0
  -5   0  -9   -0.60   20.43   0
  -5   1 -12  212.29   16.60   0
  -5   3 -16    0.60   18.14   0
  -5   5 -19   17.23   15.02   0
  -4  -1  19   43.14   14.45   0
  -4   0  -8  110.36   19.40   0
  -4   0  23    2.51   14.12   0
  -4   1 -11  503.37   19.06   0
  -4   1  26    2.51   13.88   0
  -4   4 -17   32.90   14.23   0
  -4   5 -18   10.59   13.69   0
  -4   6 -19   27.94   14.05   0
  -4   8 -20   -0.84   17.93   0
  -3  -1  17  109.42   17.81   0
  -3   0  22  266.07   16.25   0
  -3   1 -10    7.18   16.33   0
  -3   1  25    6.32   14.08   0
  -3   6 -18   19.51   17.18   0
  -3   7 -19   15.13   13.57   0
  -2  -1  14    5.27   15.70   0
  -2   0  20  100.66   15.04   0
  -2   1  24   18.21   13.88   0
  -2   4 -15   48.73   14.20   0
  -2   7 -18   10.18   15.00   0
  -1   0  18   23.93   14.61   0
  -1   1  -7  310.69   24.90   0
  -1   1  22   26.87   13.85   0
  -1   2 -10   51.53   17.08   0
  -1   2  25  -16.57   14.01   0
  -1   4 -14   16.31   14.86   0
  -1   7 -17  109.99   18.31   0
   0   0  15   11.64   14.85   0
   0   2  24   11.99   16.48   0
   0   3 -11    3.23   16.72   0
   0   3  26   -0.91   14.53   0
   0   5 -14    0.70   17.63   0
   0   7 -16    2.20   14.16   0
   1   0   5  -12.28   31.53   0
   1   0   6 1723.90   39.19   0
   1   0   8  617.42   25.78   0
   1   0   9   -9.16   19.66   0
   1   0  10   61.14   17.53   0
   1   1  18    0.12   14.48   0
   1   5 -13   60.59   14.20   0
   1   6 -14   14.84   18.96   0
   1   7 -15   55.89   15.38   0
   2   1  15   15.25   15.09   0
   2   2  20    3.78   14.53   0
   2   3  23   15.56   13.80   0
   2   4  25   16.19   14.42   0
   2   8 -14   14.90   17.29   0
   3   1   7 1034.20   33.31   0
   3   1   8  819.81   26.27   0
   3   2  17   10.56   14.35   0
   3   3  21   41.23   14.26   0
   3   4  -8  154.36   21.19   0
   3   4  23   20.57   13.57   0
   3   5  25    7.41   14.05   0
   3   6 -11   43.66   18.54   0
   3   7 -12   15.24   18.95   0
   3   9 -13   13.43   17.94   0
   3  10 -13    7.00   17.84   0
   4   3  18   69.18   14.62   0
   4   4  21   21.17   13.40   0
   4   5  23   -0.10   14.34   0
   4   8 -11   22.87   16.99   0
   5   3  15   45.23   14.10   0
   5   4  19   14.03   17.28   0
   5   5  21   13.12   14.35   0
   5   6  23   23.40   13.88   0
   6   4  15   28.93   13.88   0
   6   5  18   53.16   14.20   0
   6   8  -7   57.98   22.54   0
   6  11  -7   12.63   26.35   0
   7   5  14   14.28   15.18   0
   7   5  15   -3.01   17.54   0
   7   6  17   48.07   14.54   0
   7   7  19    0.44   14.19   0
   7   9  -5   -1.34   27.37   0
   7  10  -5   10.52   27.77   0
   8   6   2  115.89   30.43   0
   8   6  12   31.27   15.64   0
   8   6  13   41.58   18.09   0
   8   7  15   -6.71   14.10   0
   8   7  16   16.73   18.68   0
   8   8  17   24.57   17.71   0
   9   8   3   61.26   28.46   0
   9   8  11   -4.66   17.21   0
   9   8  12    3.48   17.35   0
   9   9  13    1.78   17.33   0
 -23  -3  -3    7.86   20.17   0
 -22  -1 -12   14.56   18.04   0
 -21  -2  -9   14.64   13.58   0
 -20  -4  12    8.45   26.55   0
 -20  -3  -4   21.61   17.32   0
 -20  -2  -9   35.55   17.79   0
 -20   0 -15    4.13   17.73   0
 -19  -4  12   -0.25   23.22   0
 -19  -3  -4   24.85   19.84   0
 -19   0 -15   15.10   17.26   0
 -18  -4  12   10.81   23.04   0
 -18  -3  -4   69.93   20.02   0
 -18  -2  -9   25.00   17.11   0
 -18   0 -15   14.35   17.81   0
 -17  -4  12   28.89   25.93   0
 -17  -3  -4   36.27   18.00   0
 -17  -2  -9    4.84   14.13   0
 -17   0 -15    5.08   13.75   0
 -17   2 -19   16.36   13.81   0
 -16  -4  10   10.91   25.67   0
 -16  -4  11   14.60   25.45   0
 -16  -1 -12   53.22   18.41   0
 -16   0 -15   14.51   13.76   0
 -16   1 -17    6.07   16.47   0
 -16   2 -19   14.97   13.80   0
 -15  -3  20   -4.92   17.96   0
 -15  -1 -12   73.22   13.58   0
 -15   0 -15   -0.91   13.21   0
 -15   2 -19   17.62   13.93   0
 -14  -3  20   12.91   18.22   0
 -14  -2  -8   25.98   18.71   0
 -14   1 -17   23.55   13.24   0
 -14   3 -20   -6.96   13.81   0
 -13  -3  -2   19.82   21.08   0
 -13  -3  19   14.13   17.07   0
 -13   0 -14   38.70   16.88   0
 -13   3 -20   11.89   13.73   0
 -13   4 -21    7.90   14.24   0
 -12  -3  18    7.49   16.61   0
 -12  -2  -7    0.50   18.77   0
 -12  -1 -11   12.37   14.04   0
 -12   0 -14   10.24   13.97   0
 -12   1 -16   25.67   13.97   0
 -12   2 -18   28.25   14.00   0
 -12   4 -21   10.42   14.70   0
 -11  -3   0    9.62   26.32   0
 -11  -3  17   44.65   17.75   0
 -11  -2  23   19.69   14.45   0
 -11   3 -19   47.71   17.30   0
 -10  -3  16    9.91   18.00   0
 -10  -2  22   10.12   15.01   0
 -10   0 -13    1.86   14.23   0
 -10   2 -17  140.77   18.29   0
 -10   3 -19   11.36   13.72   0
 -10   4 -20   28.28   13.57   0
 -10   5 -21    4.98   14.06   0
  -9  -3  14   47.98   17.73   0
  -9  -2  21   10.44   14.18   0
  -9  -1  -9    5.75   19.50   0
  -8  -3   6    1.32   24.52   0
  -8  -3   9  481.66   24.03   0
  -8  -3  10    1.77   18.73   0
  -8  -3  11   34.19   22.52   0
  -8  -2  20   -8.57   15.41   0
  -8   1 -14   11.78   14.46   0
  -8   2 -16  128.21   15.36   0
  -8   3 -18   -7.22   13.78   0
  -8   4 -19   13.55   14.04   0
  -8   5 -20  -11.93   16.44   0
  -8   6 -21   -1.11   14.57   0
  -7  -2  19   -4.33   16.71   0
  -7  -1  24   16.14   17.54   0
  -7   0  27  -11.69   13.14   0
  -7   3 -17   15.16   17.80   0
  -7   7 -21    8.12   14.14   0
  -6  -2  17  127.83   16.37   0
  -6  -1  -6   77.98   21.97   0
  -6  -1  23   18.79   17.09   0
  -6   0 -10  473.93   21.08   0
  -6   0  26   17.08   14.39   0
  -6   4 -18   49.43   14.61   0
  -6   5 -19   20.89   13.83   0
  -6   6 -20   -1.02   13.44   0
  -5  -2  15   42.80   17.53   0
  -5  -1  21   10.29   13.58   0
  -5   0  25  -16.43   14.03   0
  -5   2 -14   17.43   14.59   0
  -5   7 -20    8.40   14.26   0
  -4  -2   6  909.17   32.75   0
  -4  -2   7  -20.00   21.91   0
  -4  -2   8 1099.95   28.88   0
  -4  -2  10  146.34   21.09   0
  -4  -2  11   12.33   20.86   0
  -4  -1  20   46.51   17.29   0
  -4   0  24   75.70   14.63   0
  -4   1  27   -1.35   13.49   0
  -4   2 -13  239.05   16.77   0
  -4   3 -15   93.20   15.25   0
  -4   7 -19   -3.27   17.23   0
  -3  -1  18   17.62   16.68   0
  -3   0  23   -9.50   18.46   0
  -3   2 -12  252.02   17.42   0
  -3   3 -14   81.91   15.80   0
  -3   5 -17    8.28   13.78   0
  -3   8 -19   17.31   13.86   0
  -2  -1  15   10.90   15.26   0
  -2   0  21    5.50   13.98   0
  -2   1  25    7.11   16.89   0
  -2   2 -11   51.92   16.24   0
  -2   2  27    5.38   14.00   0
  -2   3 -13    5.22   15.46   0
  -2   5 -16   24.53   13.98   0
  -2   6 -17   23.35   15.25   0
  -2   8 -18   20.59   14.42   0
  -1  -1   7  292.44   28.58   0
  -1  -1   8   -7.87   19.67   0
  -1  -1   9  985.11   26.27   0
  -1  -1  10  194.99   23.24   0
  -1   0  19    8.22   14.84   0
  -1   1  23   47.76   14.08   0
  -1   2  26    6.64   14.90   0
  -1   3 -12  296.24   18.26   0
  -1   5 -15   16.51   13.37   0
  -1   6 -16   25.72   14.39   0
  -1   8 -17   11.41   17.92   0
   0   0  16  496.94   18.44   0
   0   1  -5    1.51   23.92   0
   0   1  21   14.62   14.21   0
   0   3  27   14.73   14.41   0
   0   6 -15   99.51   15.91   0
   0   8 -16   63.10   18.74   0
   1   0  11   -6.34   16.15   0
   1   0  12  240.43   17.26   0
   1   1  19    8.16   14.53   0
   1   2  23   19.34   13.90   0
   1   3  -9   38.19   21.25   0
   1   4 -11    4.43   19.37   0
   1   8 -15   38.76   18.07   0
   2   1  16   -6.62   14.48   0
   2   2  21    9.47   14.03   0
   2   3  24    8.79   14.11   0
   2   4  26   11.40   14.35   0
   2   5 -11   20.59   18.73   0
   2   7 -13   40.07   18.53   0
   2   9 -14   23.04   17.42   0
   2  10 -14    7.12   18.79   0
   3   1   5 5803.14   64.34   0
   3   1  10   -0.01   16.54   0
   3   1  11   22.49   16.03   0
   3   2  18   24.57   15.51   0
   3   3  22   19.12   14.66   0
   3   4  24    9.72   13.77   0
   4   2  14   56.90   15.79   0
   4   2  15   54.77   18.34   0
   4   3  19   32.45   13.94   0
   4   5  24   16.58   14.65   0
   4   6  -9   31.92   21.65   0
   4   7 -10   62.62   22.13   0
   4   9 -11   -2.18   18.78   0
   4  10 -11   11.45   20.14   0
   5   3  16   -3.74   13.54   0
   5   4  20    6.88   16.77   0
   5   5  22   15.02   13.44   0
   5   6  -7   -0.95   21.65   0
   5   8  -9   19.11   19.59   0
   6   3   7   92.16   21.21   0
   6   3   8  442.96   24.54   0
   6   3   9    0.31   20.27   0
   6   6  21   29.66   13.85   0
   6   7  -6   39.97   23.04   0
   7   4   6  463.78   26.21   0
   7   4   7   57.68   19.52   0
   7   4   8   32.71   18.18   0
   7   4   9   84.97   19.77   0
   7   4  10  259.24   20.21   0
   7   6  18   -2.01   14.69   0
   7   6  19   16.33   17.31   0
   7   7  20    8.01   14.52   0
   8   6  14    8.84   17.68   0
   8   7  17    6.10   17.72   0
   9   7   6   17.59   20.17   0
   9   7   7    2.50   20.06   0
   9   7   8   18.50   17.64   0
   9   7   9  134.46   18.62   0
   9   7  10    8.22   17.47   0
   9   8  13   20.87   17.51   0
   9   9  14   10.21   18.74   0
 -22  -3  -3    2.66   20.62   0
 -22  -2  -8   22.58   18.18   0
 -21  -1 -12  -10.06   13.91   0
 -20  -4  13    3.46   26.42   0
 -20  -1 -12    3.31   14.34   0
 -19  -4  13   13.46   22.67   0
 -19  -1 -12   78.92   15.49   0
 -19   1 -17   -1.25   13.96   0
 -18  -4  13   22.71   23.01   0
 -18  -1 -12   38.13   14.57   0
 -18   1 -17   -4.25   13.78   0
 -17  -4  13   10.58   22.91   0
 -17  -1 -12   21.07   14.56   0
 -17   1 -17   13.57   12.73   0
 -16  -4  12   35.39   23.75   0
 -16   3 -20   12.55   14.07   0
 -15  -4   7  252.67   41.75   0
 -15  -4   8   38.59   27.39   0
 -15  -4   9   15.33   26.70   0
 -15  -4  10   45.56   25.62   0
 -15  -3  -3    5.92   17.49   0
 -15  -3  21    3.06   19.33   0
 -15  -2  -8   36.66   19.42   0
 -15   3 -20    9.86   14.34   0
 -14   0 -14   99.59   15.12   0
 -14   4 -21   20.77   13.98   0
 -13  -3  20   23.63   17.20   0
 -13  -1 -11   28.09   14.99   0
 -13   1 -16   18.05   14.39   0
 -13   2 -18   19.47   14.56   0
 -12  -3  -1   16.48   24.47   0
 -12  -3  19   11.08   17.29   0
 -12   3 -19    6.81   14.69   0
 -11  -3  18   12.37   17.59   0
 -11  -2  -6    9.09   17.47   0
 -11  -2  24   -4.98   17.64   0
 -11  -1 -10   34.12   14.80   0
 -11   0 -13   13.43   13.46   0
 -11   2 -17   34.24   17.34   0
 -11   4 -20    9.32   13.86   0
 -11   5 -21    2.17   14.12   0
 -10  -3  17   24.76   17.65   0
 -10  -2  23    1.09   14.81   0
 -10   1 -15   67.41   15.29   0
  -9  -3  15   25.93   18.69   0
  -9  -2  22   10.96   15.05   0
  -9  -1  26   59.16   15.06   0
  -9   3 -18   42.57   14.14   0
  -9   4 -19   20.77   16.32   0
  -9   5 -20   10.02   16.81   0
  -9   6 -21    0.54   14.30   0
  -8  -3   5    0.30   29.77   0
  -8  -3  12    6.28   18.41   0
  -8  -2  21   12.39   13.83   0
  -8  -1  -8  158.13   18.57   0
  -8   0 -11    3.68   18.98   0
  -7  -2  -2   31.71   20.49   0
  -7   1 -13    7.81   14.49   0
  -7   2 -15    9.76   14.33   0
  -7   4 -18   21.34   14.63   0
  -7   5 -19    6.92   16.75   0
  -7   6 -20  -10.43   14.12   0
  -6  -2  18   19.94   15.15   0
  -6   0  27   22.44   14.41   0
  -6   3 -16    7.49   14.92   0
  -6   7 -20   16.80   13.57   0
  -5  -2  16   16.56   17.04   0
  -5  -1  22   16.83   13.69   0
  -5   0  26   28.30   13.55   0
  -5   4 -17  242.38   15.90   0
  -5   5 -18   20.04   14.01   0
  -5   6 -19   14.40   14.02   0
  -5   8 -20    6.49   14.49   0
  -4  -2   5   61.07   27.73   0
  -4  -2  12  190.09   18.22   0
  -4  -1  -3   71.30   29.36   0
  -4  -1  21   30.54   17.43   0
  -4   0  25    1.49   13.93   0
  -4   1  28   -7.90   13.68   0
  -4   4 -16    6.74   14.26   0
  -4   5 -17   17.39   17.59   0
  -4   6 -18   27.92   13.66   0
  -4   8 -19  -13.83   17.17   0
  -3  -1  19   33.88   17.30   0
  -3   0  -6 7191.52   63.19   0
  -3   4 -15   11.61   16.74   0
  -3   7 -18   31.26   15.71   0
  -2   0  22   72.48   14.83   0
  -2   1  -8   37.14   20.06   0
  -2   7 -17   20.18   17.61   0
  -2   9 -18    3.19   14.37   0
  -1  -1   6  559.79   28.01   0
  -1  -1  11   -6.24   16.14   0
  -1  -1  12   30.12   16.65   0
  -1   0  20   46.15   14.38   0
  -1   1  24   26.10   13.24   0
  -1   2  27    1.63   13.74   0
  -1   4 -13  114.72   18.81   0
  -1   9 -17   14.05   15.70   0
   0   0  17    5.11   14.37   0
   0   1  22   -6.70   14.00   0
   0   2  -8  268.08   20.70   0
   0   2  25  -10.64   14.27   0
   0   4 -12  242.41   17.27   0
   0   7 -15    7.47   17.61   0
   0   9 -16    4.77   14.21   0
   1   0   4   62.97   24.87   0
   1   0  13    4.73   14.87   0
   1   0  14  301.79   17.05   0
   1   1  20   14.46   15.18   0
   1   2  24    6.75   16.48   0
   1   3  26   11.39   13.96   0
   1   5 -12   98.04   18.32   0
   1   7 -14   24.74   17.91   0
   1   9 -15   -9.67   13.68   0
   2   1  17   29.73   14.02   0
   2   2  22   65.99   14.60   0
   2   3  -7   39.27   21.94   0
   2   3  25   43.85   17.47   0
   2   6 -12   -4.12   19.23   0
   3   1  12   65.38   15.42   0
   3   2  19    9.85   14.85   0
   3   3  23   35.95   17.56   0
   3   4  25    6.67   14.67   0
   3   8 -12   12.17   17.69   0
   4   2  16   -0.12   14.07   0
   4   3  20   33.61   14.71   0
   4   5  25    4.33   14.31   0
   5   3  17  116.33   14.66   0
   5   4  -3   96.58   28.12   0
   5   4  21   48.75   16.85   0
   5   5  23   -3.74   13.08   0
   5   7  -8   18.19   21.05   0
   5   9  -9   50.56   20.40   0
   5  10  -9    5.24   20.51   0
   6   3   6  611.54   27.14   0
   6   3  10   56.07   16.72   0
   6   3  11   10.50   15.70   0
   6   3  12   21.02   18.58   0
   6   4  17   45.57   14.20   0
   6   4  18   61.47   16.20   0
   6   5  20    9.23   13.59   0
   6   6  22    2.19   13.94   0
   6   9  -7    2.81   23.23   0
   6  10  -7   63.63   24.22   0
   7   4   5  219.96   24.07   0
   7   4  11   18.10   14.73   0
   7   4  12   14.73   19.72   0
   7   5  17   16.85   14.31   0
   7   6  20    5.59   17.55   0
   7   7  21    8.78   14.46   0
   8   5   7   36.93   22.34   0
   8   5   8   66.89   19.45   0
   8   5   9  478.45   22.62   0
   8   5  10  157.76   19.70   0
   8   5  11    8.08   19.20   0
   8   6  15    4.79   14.25   0
   8   6  16   28.07   17.42   0
   8   7  18   23.85   17.77   0
   9   7   5    6.83   22.77   0
   9   7  11   43.42   18.07   0
   9   7  12   47.30   18.04   0
   9   7  13   32.29   18.18   0
   9   8  14   14.92   14.29   0
   9   8  15   19.23   17.95   0
 -23  -3  -2    4.09   19.67   0
 -23  -2  -7   15.94   17.31   0
 -22  -1 -11    9.62   18.52   0
 -21  -3  -3    0.07   16.96   0
 -21  -2  -8   41.45   14.86   0
 -21  -1 -11   25.95   17.46   0
 -21   0 -14   51.80   13.72   0
 -20  -3  -3    9.68   19.62   0
 -20  -2  -8   28.05   17.27   0
 -20   0 -14   33.07   17.63   0
 -19  -4  14    1.84   23.68   0
 -19  -3  -3   37.59   19.47   0
 -19  -2  -8   14.61   18.13   0
 -19   0 -14    2.84   17.23   0
 -18  -4  14   13.52   22.48   0
 -18  -3  -3    3.37   19.11   0
 -18  -2  -8   18.40   16.64   0
 -18   0 -14   -2.23   18.49   0
 -17  -4  14   12.09   23.22   0
 -17  -3  -3   25.42   20.00   0
 -17  -2  -8   19.76   17.26   0
 -17   0 -14   22.68   17.64   0
 -17   2 -18  -11.14   13.92   0
 -16  -4  13   15.74   22.03   0
 -16  -3  -3   11.75   17.57   0
 -16  -2  -8   14.20   14.93   0
 -16   0 -14   13.53   13.25   0
 -16   2 -18   17.80   13.14   0
 -15  -4  11  217.88   25.28   0
 -15  -4  12   39.30   23.86   0
 -15  -1 -11    7.36   18.81   0
 -15   0 -14   17.09   13.62   0
 -15   1 -16    8.34   12.65   0
 -15   2 -18    6.92   13.73   0
 -14  -3  -2    7.12   20.21   0
 -14  -3  21    8.50   18.91   0
 -14  -1 -11   29.94   15.28   0
 -14   1 -16   10.71   13.26   0
 -14   3 -19    4.63   13.60   0
 -13  -3  21   -3.67   17.43   0
 -13  -2  -7   40.76   15.40   0
 -13   3 -19    0.41   13.57   0
 -13   4 -20   13.86   14.13   0
 -12  -3  20    0.18   17.26   0
 -12  -1 -10   -4.47   17.40   0
 -12   0 -13    7.52   13.77   0
 -12   2 -17   22.32   14.06   0
 -12   4 -20   25.49   14.37   0
 -12   5 -21    3.90   14.32   0
 -11  -3  19   34.42   18.23   0
 -11   1 -15   59.76   14.03   0
 -10  -3  18    8.79   16.82   0
 -10  -2  -5   82.15   18.87   0
 -10  -1  -9  103.11   16.53   0
 -10   0 -12   39.44   14.75   0
 -10   3 -18   14.81   13.46   0
 -10   4 -19   22.91   13.81   0
 -10   5 -20  -13.70   16.42   0
 -10   6 -21   -4.72   13.98   0
  -9  -3  16   40.44   19.08   0
  -9  -2  -4  395.16   23.47   0
  -9  -2  23   10.66   17.28   0
  -9   1 -14    8.29   13.95   0
  -9   2 -16   17.32   14.80   0
  -8  -3  13    9.67   18.03   0
  -8  -3  14   13.30   18.54   0
  -8  -2  -3  172.42   21.86   0
  -8  -2  22   37.28   18.16   0
  -8  -1  26   16.74   14.18   0
  -8   3 -17    9.72   14.40   0
  -8   6 -20    3.06   13.45   0
  -7  -2  21   93.22   17.57   0
  -7  -1  25   28.53   13.44   0
  -7   0 -10   23.04   16.90   0
  -7   7 -20    1.12   16.29   0
  -6  -2  19   30.94   14.98   0
  -6  -1  24   27.56   13.44   0
  -6   0  -9    1.01   19.60   0
  -6   1 -12   30.76   15.44   0
  -6   2 -14   53.12   14.46   0
  -6   4 -17   62.29   14.41   0
  -6   5 -18   58.83   16.99   0
  -6   6 -19   15.03   13.54   0
  -5  -2  17    5.19   13.81   0
  -5  -1  23   28.13   13.69   0
  -5   0  -8  488.31   24.76   0
  -5   0  27   18.81   17.76   0
  -5   1 -11   79.87   15.56   0
  -5   2 -13    5.33   17.58   0
  -5   3 -15   34.44   14.57   0
  -5   7 -19   28.82   14.15   0
  -4  -2  13  214.25   17.91   0
  -4  -2  14   74.32   18.84   0
  -4   0  -7    6.81   19.98   0
  -4   1 -10    9.73   16.03   0
  -4   3 -14  132.60   18.77   0
  -3  -1  -1 2657.30   78.17   0
  -3  -1  20   11.63   16.94   0
  -3   0  24   27.10   14.06   0
  -3   1  -9   79.33   17.90   0
  -3   5 -16   -7.40   13.57   0
  -3   6 -17    7.37   13.31   0
  -3   8 -18   -3.13   14.35   0
  -2  -1  17   31.28   14.13   0
  -2   0  23   13.72   14.20   0
  -2   1  26   12.08   13.91   0
  -2   4 -14  174.53   15.80   0
  -2   5 -15  135.68   17.77   0
  -2   6 -16   43.50   14.06   0
  -2   8 -17   19.98   17.69   0
  -1  -1   5   28.26   28.90   0
  -1  -1  14   40.63   19.79   0
  -1   0  21   17.25   14.08   0
  -1   1  25    0.06   13.56   0
  -1   2  -9   99.86   18.13   0
  -1   3 -11   16.17   20.54   0
  -1   5 -14   11.29   17.34   0
  -1   6 -15   30.16   18.24   0
  -1   7 -16   22.35   14.23   0
   0   0  18   76.75   14.68   0
   0   0  19   11.95   18.19   0
   0   1  23    9.42   13.37   0
   0   2  26    7.23   13.49   0
   0   3 -10   -4.90   17.35   0
   0   5 -13    2.00   14.29   0
   0   6 -14    1.27   17.35   0
   1   0  15   -1.21   14.30   0
   1   1  21    9.09   14.36   0
   1   2  -6    1.00   20.44   0
   1   3  27    0.04   13.85   0
   1   6 -13   37.93   15.17   0
   2   1  18  254.50   16.10   0
   2   2  23   -0.00   16.45   0
   2   4  -9   20.99   15.47   0
   2   8 -13   24.43   16.80   0
   3   1  14   18.13   14.66   0
   3   1  15    6.32   14.60   0
   3   3  -5  225.08   24.96   0
   3   3  24    3.59   16.75   0
   3   4  26   24.43   14.12   0
   3   5  -9   69.16   19.56   0
   3   7 -11   81.12   19.40   0
   3   9 -12    3.52   17.14   0
   3  10 -12    6.93   17.29   0
   4   2  17    1.85   13.53   0
   4   3  21   58.27   15.12   0
   4   4  24   -2.08   13.95   0
   4   8 -10    0.27   19.77   0
   5   2   7  137.41   22.53   0
   5   2   8   12.06   21.59   0
   5   2  11  151.24   21.70   0
   5   3  18   22.68   13.70   0
   5   4  22   -0.46   16.78   0
   5   5  -5  209.55   27.55   0
   5   5  24   15.29   13.82   0
   6   3   5 1190.78   33.21   0
   6   3  13   -1.28   14.34   0
   6   3  14   24.87   17.28   0
   6   4  19   20.01   16.78   0
   6   5  21   14.05   13.84   0
   6   6  23   11.85   14.01   0
   7   4  13   17.71   14.47   0
   7   4  14   47.10   17.99   0
   7   5  18    4.52   14.30   0
   7   7  -3    7.71   31.24   0
   7   8  -4  200.65   29.75   0
   7  11  -4    4.19   27.99   0
   8   5   6   51.82   19.23   0
   8   5  12   27.00   15.34   0
   8   5  13    7.13   19.00   0
   8   7  19    7.50   17.66   0
   9   7   4   49.25   25.84   0
   9   7  14   50.24   18.62   0
   9   8   2  502.77   46.62   0
   9   8  16   11.33   17.96   0
 -22  -3  -2    3.49   20.69   0
 -22  -2  -7    5.78   17.11   0
 -20  -1 -11   31.66   14.66   0
 -20   1 -16   -0.41   14.66   0
 -19  -1 -11    2.49   14.90   0
 -19   1 -16    4.38   13.72   0
 -18  -4  15    7.03   19.98   0
 -18  -1 -11   19.15   17.60   0
 -18   1 -16   22.89   14.85   0
 -17  -4  15    7.53   19.76   0
 -17  -1 -11    2.25   13.95   0
 -17   1 -16    1.24   13.27   0
 -17   3 -19   21.87   13.92   0
 -16  -4  14   14.92   20.11   0
 -16  -1 -11    5.20   14.27   0
 -16   3 -19   -2.45   14.22   0
 -15  -4  13   22.32   19.48   0
 -15  -2  -7   21.66   18.64   0
 -15   3 -19   15.57   14.67   0
 -15   4 -20   -1.88   14.25   0
 -14  -4   9   11.20   23.99   0
 -14  -4  10   27.19   22.58   0
 -14  -4  11   74.30   22.16   0
 -14  -3  22   -5.31   18.82   0
 -14  -2  -7   -1.89   14.15   0
 -14   2 -17   79.10   18.18   0
 -13  -1 -10    3.25   16.56   0
 -13   0 -13    0.87   14.22   0
 -13   1 -15   75.52   14.94   0
 -12  -3  21    4.36   17.94   0
 -12  -2  -6  124.71   19.46   0
 -12   1 -15    5.83   13.54   0
 -12   3 -18    1.09   13.53   0
 -11  -3  20   24.76   17.98   0
 -11   0 -12   27.16   14.03   0
 -11   3 -18   13.07   13.47   0
 -11   4 -19   10.00   14.04   0
 -11   5 -20    4.22   14.33   0
 -10  -3  19   18.89   16.99   0
 -10   1 -14   38.42   13.74   0
  -9  -3  17   17.81   18.25   0
  -9  -2  24    9.00   17.11   0
  -9  -1  -8  107.07   17.29   0
  -9   0 -11    3.93   15.29   0
  -9   3 -17   18.81   14.76   0
  -9   6 -20    9.99   13.99   0
  -8  -3  15    8.71   19.03   0
  -8  -2  23   42.22   18.03   0
  -8   1 -13   30.14   14.72   0
  -8   4 -18    6.66   13.85   0
  -8   5 -19    6.48   13.72   0
  -7  -3  10    5.45   18.25   0
  -7  -3  11    4.19   18.04   0
  -7  -1  26   14.13   13.38   0
  -7   3 -16   18.47   14.82   0
  -7   6 -19   17.87   13.06   0
  -6  -2   0  925.95   53.78   0
  -6  -2  20   43.06   14.21   0
  -6  -1  25   51.17   13.22   0
  -5  -2  18   92.11   15.09   0
  -5  -1  -4  168.21   27.02   0
  -5  -1  24   12.56   13.25   0
  -5   5 -17    5.12   13.75   0
  -5   6 -18   27.60   12.94   0
  -4  -2  15   39.93   15.03   0
  -4  -1  22    7.02   13.59   0
  -4   0  26   10.88   14.48   0
  -4   7 -18    0.52   13.89   0
  -3  -1  21   37.44   17.65   0
  -3   0  25  -15.90   13.19   0
  -3   2 -11    4.00   15.97   0
  -3   3 -13  424.01   18.50   0
  -3   7 -17   16.45   17.81   0
  -3   9 -18    4.92   14.61   0
  -2  -1  18  243.35   15.61   0
  -2   0  -4   41.12   25.11   0
  -2   0  24    1.65   17.00   0
  -2   1  27   14.04   14.41   0
  -2   3 -12  198.80   17.74   0
  -2   9 -17    0.31   14.50   0
  -1  -1  15   -8.77   15.24   0
  -1   0  22   16.44   14.76   0
  -1   1  26   -1.50   16.18   0
  -1   8 -16    8.82   15.29   0
  -1   9 -16    2.45   16.98   0
   0   0  20   45.57   18.33   0
   0   1  24    8.95   13.81   0
   0   2  27   11.29   14.92   0
   0   8 -15    5.52   14.92   0
   0   9 -15    7.75   18.13   0
   0  10 -15   10.47   17.05   0
   1   0  16   72.47   15.28   0
   1   0  17   20.63   17.43   0
   1   1  22   18.20   14.04   0
   1   2  25   -9.20   13.74   0
   1   4 -10   88.12   20.14   0
   1   8 -14   17.22   14.09   0
   1   9 -14   21.96   17.76   0
   1  10 -14    7.90   18.62   0
   2   1  20  112.01   15.74   0
   2   3  26   25.34   13.96   0
   2   9 -13   18.20   17.14   0
   2  10 -13    8.34   17.58   0
   3   1  16   -4.59   14.36   0
   3   4  -7   12.92   19.37   0
   3   6 -10   24.97   18.17   0
   4   2   1   13.43   36.33   0
   4   2  18   18.88   14.63   0
   4   3  22   14.58   14.44   0
   4   4  -5   61.82   23.41   0
   4   4  25   10.03   13.56   0
   4   5  -7   16.67   18.02   0
   4   9 -10   -1.82   18.97   0
   4  10 -10   13.18   19.87   0
   5   2   6  646.24   27.53   0
   5   2  12   49.86   16.64   0
   5   2  13    8.46   15.69   0
   5   2  14   -1.15   18.22   0
   5   3  19   24.72   13.74   0
   5   3  20   16.37   17.43   0
   5   4  23  -16.51   16.92   0
   5   5  25   18.77   14.23   0
   5   8  -8   77.14   20.68   0
   5  11  -8   38.94   23.30   0
   6   3   4   19.56   25.31   0
   6   3  15   60.76   14.22   0
   6   5  22   -2.63   13.83   0
   6  11  -6    1.23   26.10   0
   7   4   4  186.13   24.96   0
   7   4  15   22.60   13.89   0
   7   4  16    1.75   16.44   0
   7   5  19    1.09   13.58   0
   7   6  22   -1.25   17.20   0
   8   5   5   97.00   22.76   0
   8   5  14  141.54   17.01   0
   8   5  15   69.07   18.56   0
   8   6  18   15.92   14.90   0
   8   7  20   15.01   13.84   0
   9   6   8   11.53   21.29   0
   9   6   9    0.57   18.74   0
   9   6  10    6.41   18.66   0
   9   6  11    1.32   18.47   0
   9   7  15   -0.83   14.42   0
   9   7  16   -8.86   18.04   0
   9   8  17   16.93   15.71   0
  10   9   9    6.20   20.84   0
  10   9  10    8.65   19.80   0
  10   9  11   10.91   20.36   0
  10  10   8    7.08   22.99   0
  10  10   9   15.96   21.02   0
 -23  -3  -1    8.93   20.07   0
 -23  -2  -6    3.28   17.09   0
 -22  -1 -10   10.80   18.58   0
 -21  -3  -2    7.67   20.48   0
 -21  -2  -7   -8.01   17.65   0
 -21  -1 -10    2.45   18.17   0
 -21   0 -13   -5.93   14.21   0
 -20  -3  -2   56.93   22.73   0
 -20  -2  -7   50.28   17.11   0
 -20   0 -13  -11.43   17.66   0
 -19  -2  -7   14.32   16.19   0
 -19   0 -13    4.13   17.56   0
 -19   2 -17   -7.85   14.10   0
 -18  -4  16   24.12   21.15   0
 -18  -2  -7   15.76   16.85   0
 -18   0 -13    7.14   17.89   0
 -18   2 -17    5.03   16.89   0
 -17  -4  16    8.84   19.44   0
 -17  -2  -7   26.29   17.89   0
 -17   0 -13    7.32   16.46   0
 -17   2 -17   13.07   14.44   0
 -16  -4  15   12.05   20.31   0
 -16  -3  -2   91.01   23.53   0
 -16  -2  -7   14.66   18.64   0
 -16   0 -13   -7.50   16.40   0
 -16   2 -17    6.69   13.22   0
 -15  -4  14    5.36   18.68   0
 -15  -3  -2  111.48   21.26   0
 -15   0 -13    1.07   13.02   0
 -15   1 -15   15.87   13.63   0
 -14  -4   8   34.64   28.06   0
 -14  -4  12   79.46   21.12   0
 -14  -4  13   92.52   21.74   0
 -14  -1 -10   -4.96   14.77   0
 -14   3 -18    7.88   16.71   0
 -13  -3  -1   57.05   22.15   0
 -13  -3  22   -7.67   16.27   0
 -13  -2  -6   16.08   18.26   0
 -13   3 -18   29.80   13.74   0
 -13   5 -20    8.02   17.08   0
 -12   0 -12   23.16   16.90   0
 -12   5 -20   -9.16   14.42   0
 -11  -3  21    6.47   17.22   0
 -11  -2  -5   32.54   18.98   0
 -11   1 -14   11.22   14.56   0
 -11   2 -16   21.70   14.40   0
 -10  -3  20    2.27   17.72   0
 -10  -2  25   11.77   14.41   0
 -10   3 -17   23.83   14.00   0
 -10   6 -20   33.08   15.16   0
  -9  -3  18   33.97   14.82   0
  -9   1 -13  228.05   16.27   0
  -9   2 -15   51.17   15.60   0
  -9   4 -18    0.28   13.59   0
  -9   5 -19   12.94   13.78   0
  -9   7 -20   28.19   16.80   0
  -8  -3  16   -3.72   15.04   0
  -8  -1  -7   99.48   17.92   0
  -8   0 -10   19.67   16.14   0
  -8   3 -16    6.25   15.20   0
  -8   6 -19    5.11   16.85   0
  -7  -3   8  326.56   22.72   0
  -7  -3  12   18.48   18.28   0
  -7  -3  13   12.57   18.20   0
  -7  -2  22    4.11   14.09   0
  -7  -1  27   -4.98   14.60   0
  -7   1 -12   -1.48   14.63   0
  -7   2 -14    9.98   14.54   0
  -7   4 -17   27.11   14.09   0
  -7   5 -18   -4.75   14.99   0
  -6  -1  -5   79.14   22.32   0
  -6   1 -11  764.68   20.64   0
  -6   2 -13   75.79   18.35   0
  -6   3 -15   56.74   15.49   0
  -6   6 -18   10.89   17.03   0
  -6   8 -19    9.72   16.61   0
  -5  -1  25   -4.86   15.81   0
  -5   3 -14   18.40   17.52   0
  -5   7 -18   21.36   16.25   0
  -4  -2  16   -3.42   14.18   0
  -4  -2  17   11.04   16.93   0
  -4  -1  23    9.17   13.01   0
  -4   0  27    9.22   14.07   0
  -4   4 -15   12.63   15.18   0
  -4   5 -16   20.96   13.59   0
  -4   6 -17   20.51   13.61   0
  -4   8 -18   14.02   14.00   0
  -3  -2   9  374.26   25.31   0
  -3  -2  10 1165.40   29.49   0
  -3  -2  11  -15.32   21.81   0
  -3  -2  12  238.92   22.15   0
  -3  -1  22   13.11   17.02   0
  -3   0  26    1.50   13.88   0
  -3   4 -14   33.05   14.74   0
  -3   5 -15   22.58   17.56   0
  -3   6 -16   43.32   17.54   0
  -3   8 -17   -2.90   17.58   0
  -2  -1  19   68.45   14.72   0
  -2   1  28   18.66   13.97   0
  -2   4 -13  200.75   19.13   0
  -2   7 -16   11.55   14.10   0
  -1  -1   4 1315.11   43.49   0
  -1  -1  16   -5.90   14.89   0
  -1  -1  17   41.44   14.31   0
  -1   0  23   -5.09   14.67   0
  -1   4 -12   20.90   18.72   0
   0   0  21   10.50   14.84   0
   0   1  25    9.24   14.07   0
   0   2  -7  243.75   25.65   0
   0   2  28    5.82   13.81   0
   0   4 -11    3.72   15.87   0
   0   7 -14   14.28   17.88   0
   1   0  18   23.73   14.28   0
   1   1  23   52.74   13.57   0
   1   2  26   -7.32   15.08   0
   1   7 -13   60.36   18.59   0
   2   0   8  346.96   23.10   0
   2   0   9   -5.11   18.87   0
   2   0  10   78.74   17.68   0
   2   0  11    2.87   15.88   0
   2   0  12  527.37   19.17   0
   2   0  13    5.32   14.66   0
   2   1  21   96.00   14.88   0
   2   3  27   11.15   14.73   0
   2   5 -10    6.90   14.79   0
   2   6 -11  194.39   20.64   0
   3   1   3  384.94   33.70   0
   3   1  17  117.47   15.91   0
   3   1  18   30.57   18.10   0
   3   2  22    7.33   14.30   0
   3   3  25   -3.30   13.66   0
   3   8 -11   20.21   17.09   0
   4   2  19    7.68   14.24   0
   4   2  20   53.76   16.41   0
   4   3  23   28.67   13.70   0
   4   4  26   13.14   13.64   0
   4   6  -8   80.58   19.39   0
   4   7  -9  408.15   22.54   0
   5   2   5  497.10   27.98   0
   5   2  15   40.38   14.63   0
   5   2  16   22.88   17.00   0
   5   3  21   47.92   17.87   0
   5   4  24   12.49   16.83   0
   6   3  16   11.53   14.08   0
   6   3  17   -6.47   13.57   0
   6   4  21    6.49   12.96   0
   6   5  23  -15.60   14.13   0
   6   8  -6    5.01   22.11   0
   7   4  17   31.10   14.77   0
   7   5  20   -1.38   14.38   0
   7   5  21   32.05   16.96   0
   7   9  -4    6.30   28.31   0
   7  10  -4   13.68   26.90   0
   8   5   4   70.99   25.44   0
   8   5  16   10.20   14.51   0
   8   6   1   23.06   39.48   0
   8   6  19    1.34   15.07   0
   9   6   7    3.74   20.47   0
   9   6  12   46.38   16.17   0
   9   6  13   -1.83   17.72   0
   9   6  14   32.73   17.08   0
   9   7  17    0.98   17.34   0
  10   8   9    1.68   19.07   0
  10   8  10   13.07   19.65   0
  10   8  11   -4.88   19.38   0
  10   9   7   14.22   23.13   0
  10   9   8    2.79   20.92   0
  10   9  12    4.23   16.51   0
  10   9  13   17.20   17.63   0
  10   9  14   26.21   17.58   0
  10  10   7    1.11   22.75   0
 -23  -1  -9  -12.50   19.26   0
 -22  -3  -1    3.02   20.78   0
 -22  -2  -6   13.03   16.87   0
 -20   1 -15    6.84   14.28   0
 -19  -3  -2   65.12   20.37   0
 -19  -1 -10   24.91   18.28   0
 -19   1 -15   10.84   13.96   0
 -18  -3  -2   14.31   19.48   0
 -18  -1 -10   10.05   16.82   0
 -18   1 -15   19.38   14.16   0
 -17  -4  17   -0.85   19.41   0
 -17  -1 -10   25.67   17.06   0
 -17   1 -15   11.73   13.44   0
 -17   3 -18   20.51   13.42   0
 -16  -4  16    4.17   17.43   0
 -16   1 -15    5.11   12.77   0
 -16   3 -18    3.01   14.21   0
 -16   4 -19   12.25   17.04   0
 -15  -4  15   10.97   16.47   0
 -15  -4  16  100.40   21.31   0
 -15  -1 -10   96.28   16.65   0
 -15   3 -18  -15.66   13.49   0
 -15   4 -19    9.87   13.37   0
 -14  -4   7   31.24   36.59   0
 -14  -4  14   -1.77   18.75   0
 -14  -4  15    5.79   18.81   0
 -14  -2  -6   77.16   18.52   0
 -14   4 -19   11.01   14.41   0
 -13  -4  10   14.50   21.87   0
 -13  -4  11   13.50   21.68   0
 -13  -4  12   10.48   19.30   0
 -13   0 -12    7.40   13.65   0
 -13   2 -16   26.16   14.13   0
 -12  -3   0    6.59   27.30   0
 -12  -3  22   19.84   14.00   0
 -12  -1  -9   40.49   14.33   0
 -12   1 -14   31.23   13.86   0
 -12   6 -20   15.26   16.73   0
 -11  -3  22   10.18   17.01   0
 -11   3 -17   39.08   14.24   0
 -11   4 -18    7.44   13.07   0
 -11   5 -19    9.43   13.99   0
 -11   6 -20   31.84   14.16   0
 -10  -3  21  104.57   19.07   0
 -10  -2  -4   50.10   18.72   0
 -10  -1  -8   75.63   16.80   0
 -10   0 -11    2.77   14.98   0
 -10   1 -13   -5.81   16.77   0
 -10   2 -15  121.30   15.21   0
 -10   5 -19   16.76   13.61   0
  -9  -3  19   -1.48   14.02   0
  -9  -2  25   28.81   14.48   0
  -9   3 -16   42.94   14.79   0
  -9   6 -19   26.78   16.74   0
  -8  -3  17    7.31   14.88   0
  -8  -3  18    9.20   17.77   0
  -8  -2  24   20.90   14.80   0
  -8   1 -12   73.67   15.24   0
  -8   2 -14   48.13   14.62   0
  -8   4 -17   82.48   14.30   0
  -8   5 -18   27.29   13.28   0
  -7  -3   7   22.46   22.79   0
  -7  -3  14   18.25   14.87   0
  -7  -3  15  171.18   19.34   0
  -7  -2  23   -1.67   14.13   0
  -7   0  -9   11.10   17.46   0
  -7   3 -15  172.62   15.73   0
  -7   7 -19    4.02   13.92   0
  -6  -2  22   12.33   13.47   0
  -6  -1  27   18.76   17.11   0
  -6   4 -16  135.76   14.74   0
  -6   5 -17    6.35   14.60   0
  -5  -2  20   37.36   13.65   0
  -5  -1  26    3.22   16.14   0
  -5   2 -12   53.41   14.62   0
  -5   4 -15   17.11   17.95   0
  -5   6 -17    7.02   13.71   0
  -5   8 -18    9.68   16.88   0
  -4  -2  18    0.51   13.74   0
  -4  -1  24   10.12   12.78   0
  -4   0  28   -2.18   13.82   0
  -4   1  -9  115.57   17.20   0
  -4   3 -13   66.86   15.29   0
  -4   7 -17    8.30   13.31   0
  -3  -2  13   25.96   16.09   0
  -3  -2  14    7.12   15.34   0
  -3  -2  15  105.53   18.63   0
  -3  -1  23   -0.94   16.12   0
  -3   0  -5    4.48   23.31   0
  -3   0  27   24.34   13.62   0
  -3   1  -8  840.20   24.86   0
  -2  -1  21   88.20   15.31   0
  -2   0  25    4.99   13.25   0
  -2   1  -7  743.68   27.61   0
  -2   5 -14   28.27   14.93   0
  -2   6 -15   89.16   14.17   0
  -2   8 -16    3.31   14.88   0
  -2   9 -16   15.93   16.58   0
  -1  -1  18   11.10   14.10   0
  -1   0  24   14.82   14.46   0
  -1   1  27   -2.97   13.47   0
  -1   5 -13   46.59   14.43   0
  -1   6 -14   19.93   15.05   0
  -1   8 -15   32.02   17.71   0
   0  -1   9   -0.37   17.62   0
   0  -1  10   -3.58   16.59   0
   0  -1  11   15.62   16.28   0
   0  -1  12    7.78   16.21   0
   0  -1  13    5.14   15.21   0
   0  -1  14   -0.80   18.51   0
   0   0  22  605.22   18.29   0
   0   1  -4   21.08   24.80   0
   0   1  26    1.27   13.40   0
   0   3  -9   13.46   16.93   0
   0   5 -12    8.14   14.13   0
   0   6 -13   43.72   15.33   0
   0   8 -14   40.07   18.01   0
   1   0  19    8.63   14.45   0
   1   2  27    6.68   14.24   0
   1   5 -11   27.40   14.70   0
   1   6 -12    3.32   16.31   0
   1   8 -13   46.91   17.26   0
   2   0   7   10.27   23.21   0
   2   0  14   51.21   15.03   0
   2   0  15   -3.02   14.19   0
   2   1  22   21.58   13.93   0
   2   2  25   -8.02   13.83   0
   2   4  -8    4.53   19.21   0
   2   8 -12   37.54   16.78   0
   2  10 -12   15.13   17.53   0
   3   1  19   35.90   14.80   0
   3   2  23   87.16   14.46   0
   3   7 -10   17.83   22.12   0
   3   9 -11    9.18   16.73   0
   3  10 -11   12.56   16.82   0
   4   1   8  263.99   24.26   0
   4   1  10   14.70   16.38   0
   4   1  11  444.53   20.74   0
   4   1  12   68.14   17.53   0
   4   1  14    4.48   15.62   0
   4   2  21    3.25   14.08   0
   4   3  24    1.59   13.54   0
   4  11  -9    9.33   20.01   0
   5   2  17   18.71   14.82   0
   5   3  22    6.04   13.58   0
   5   4  25   34.12   16.24   0
   5   6  -6    8.31   21.97   0
   5   7  -7    6.67   20.16   0
   5   9  -8   20.73   20.33   0
   5  10  -8    7.87   20.48   0
   6   3  18   11.78   13.87   0
   6   4  22   20.96   13.37   0
   6   5  24   -4.19   14.04   0
   6   6  -4  283.17   31.28   0
   6   7  -5  216.48   25.51   0
   6   9  -6   11.36   24.02   0
   6  10  -6   19.91   24.33   0
   7   4   3  159.26   27.21   0
   7   4  18   24.71   13.58   0
   7   4  19   20.49   16.08   0
   7   5  22    6.98   16.50   0
   8   5  17   39.67   15.22   0
   8   5  18   12.38   17.28   0
   8   6  20   10.32   13.65   0
   9   6   6   34.24   21.03   0
   9   6  15   16.16   14.80   0
   9   6  16  120.90   18.43   0
   9   7   3  113.04   28.85   0
   9   7  19   15.06   18.18   0
  10   8   7   16.71   22.95   0
  10   8   8   71.86   20.93   0
  10   8  12   31.13   17.92   0
  10   8  13   -2.48   17.07   0
  10   8  14   -3.09   16.41   0
  10   9   6   28.62   25.75   0
  10  10   6    2.19   25.29   0
 -23  -3   0   -8.12   22.17   0
 -23  -2  -5   44.32   19.75   0
 -22  -1  -9   44.10   17.89   0
 -22   0 -12   13.61   14.39   0
 -21  -3  -1    0.91   20.30   0
 -21  -2  -6   11.73   16.77   0
 -21   1 -14   11.99   17.27   0
 -20  -2  -6    3.45   16.27   0
 -20   0 -12   29.63   17.82   0
 -18   2 -16   23.61   17.83   0
 -17  -4  18    6.30   18.94   0
 -17   2 -16   16.16   17.72   0
 -16  -4  17    6.59   17.04   0
 -16   0 -12   55.26   18.11   0
 -16   2 -16   34.76   13.29   0
 -15  -4  17   13.83   19.82   0
 -15  -2  -6    0.07   17.15   0
 -15   0 -12    5.11   13.62   0
 -15   1 -14   18.56   16.56   0
 -15   2 -16    5.66   13.93   0
 -14  -4  16   13.89   18.99   0
 -14  -3  -1    6.96   20.10   0
 -14   0 -12   15.71   13.46   0
 -14   1 -14  191.29   15.35   0
 -14   2 -16   20.77   14.34   0
 -13  -4   9   12.58   21.59   0
 -13  -4  13    1.80   16.08   0
 -13  -4  14   13.60   18.20   0
 -13  -1  -9   23.75   13.91   0
 -13   1 -14   23.05   13.27   0
 -13   3 -17   11.30   13.75   0
 -13   5 -19   -0.65   17.35   0
 -12  -3  23   12.70   15.62   0
 -12  -2  -5  161.75   20.10   0
 -12   3 -17   22.39   13.85   0
 -12   4 -18    2.87   13.33   0
 -12   5 -19    8.62   14.72   0
 -11  -3   1   34.53   29.88   0
 -11  -1  -8   10.62   18.58   0
 -11   0 -11    6.87   14.34   0
 -11   1 -13  260.61   18.68   0
 -11   2 -15   41.33   15.26   0
 -10  -3   2   35.37   38.35   0
 -10  -3  22    2.38   17.52   0
 -10   3 -16    5.36   14.11   0
 -10   6 -19    4.66   12.63   0
  -9  -3  20   12.12   13.86   0
  -9  -2  -3    1.42   21.36   0
  -9  -2  26   14.56   14.20   0
  -9  -1  -7    4.57   16.56   0
  -9   0 -10   53.00   15.90   0
  -9   2 -14   11.14   17.20   0
  -9   5 -18   36.58   13.74   0
  -8  -3   4  526.86   48.04   0
  -8  -3  19  122.84   18.30   0
  -8  -2  25   12.21   14.15   0
  -8   7 -19   12.09   13.57   0
  -7  -3  16    8.37   14.82   0
  -7  -3  17   14.05   18.44   0
  -7  -2  -1    7.07   25.12   0
  -7  -2  24   11.00   14.79   0
  -7   1 -11   70.47   19.07   0
  -7   2 -13   32.12   14.45   0
  -7   4 -16   20.92   14.46   0
  -7   5 -17    6.10   14.54   0
  -7   6 -18    8.78   13.87   0
  -7   8 -19    1.27   14.03   0
  -6  -2  23   18.29   13.33   0
  -6   0  -8   72.57   17.50   0
  -6   3 -14   13.24   14.31   0
  -6   7 -18   16.72   13.54   0
  -5  -2  21   94.86   14.43   0
  -5   0  -7   -2.75   17.76   0
  -5   5 -16    2.11   13.75   0
  -4  -2  19    9.95   13.62   0
  -4  -1  25    7.01   13.86   0
  -4   0  -6 2640.50   40.60   0
  -4   2 -11   26.26   15.01   0
  -4   4 -14   18.23   13.96   0
  -4   5 -15   22.16   17.07   0
  -4   6 -16   35.31   13.31   0
  -4   8 -17   31.51   14.12   0
  -3  -2   7  159.05   19.86   0
  -3  -2  16   -4.53   14.17   0
  -3  -1  24   77.79   17.45   0
  -3   0  28    7.43   14.06   0
  -3   2 -10 1180.24   24.44   0
  -3   3 -12  192.53   16.91   0
  -3   7 -16    6.55   14.12   0
  -2  -1  22   15.27   13.89   0
  -2   0  26    4.17   13.49   0
  -2   2  -9   81.72   17.52   0
  -2   3 -11  561.63   20.45   0
  -2   7 -15   66.32   17.75   0
  -1  -1  19    6.46   14.05   0
  -1   0  25   13.27   13.06   0
  -1   1  28    1.15   14.02   0
  -1   2  -8  214.92   19.92   0
  -1   3 -10  241.29   19.23   0
  -1   9 -15    7.52   14.08   0
  -1  10 -15    8.43   15.33   0
   0  -1   8   12.24   19.95   0
   0  -1  15   11.82   14.72   0
   0  -1  16   27.77   17.77   0
   0   0  23    7.43   15.05   0
   0   1  27   -2.95   13.76   0
   0   9 -14   15.98   17.15   0
   0  10 -14    5.82   18.72   0
   1   0  20   57.69   14.88   0
   1   0  21   10.48   16.97   0
   1   1  25    4.59   13.68   0
   1   2  28   12.70   13.20   0
   1   9 -13    4.69   17.49   0
   1  10 -13    9.25   18.39   0
   2   0   6 1195.93   34.20   0
   2   0  16  119.43   15.41   0
   2   0  17   17.95   13.87   0
   2   1  23   10.28   13.64   0
   2   2  26    5.60   13.52   0
   2   3  -6   30.71   21.34   0
   2   7 -11  230.76   20.72   0
   2   9 -12    1.65   13.90   0
   3   1  20    2.63   15.06   0
   3   2  24   12.34   13.85   0
   3   3  27    3.40   13.37   0
   3   5  -8  124.58   18.64   0
   3   6  -9   -1.65   18.03   0
   4   1   7 1484.58   31.03   0
   4   1  15  204.24   16.82   0
   4   1  16    3.16   14.40   0
   4   2  22   -3.32   13.91   0
   4   3  25    9.73   13.21   0
   4   8  -9    0.68   17.16   0
   5   2  18   99.55   15.18   0
   5   2  19   17.55   16.96   0
   5   3  23   37.22   13.93   0
   5   4  26  -17.81   16.86   0
   6   3   3 1240.56   39.88   0
   6   3  19   80.24   14.45   0
   6   3  20    7.29   14.03   0
   6   4  23    5.59   13.58   0
   7   3  10    7.30   15.38   0
   7   3  11    7.34   14.98   0
   7   3  12    5.44   14.49   0
   7   3  13    5.94   14.45   0
   7   4  20   11.72   12.89   0
   7   5  23   11.03   13.17   0
   8   4   9   83.76   19.64   0
   8   4  10   -0.08   18.04   0
   8   4  11   77.78   16.00   0
   8   4  12   37.30   15.95   0
   8   4  13   65.80   15.96   0
   8   4  14   36.20   18.34   0
   8   6  22   12.48   17.48   0
   9   6   5  185.24   25.18   0
   9   6  17   13.59   14.04   0
   9   6  18   23.90   18.25   0
   9   7  20    2.61   17.06   0
  10   7  10    7.28   18.87   0
  10   7  11   53.68   16.58   0
  10   7  12   -2.43   15.73   0
  10   7  13   38.51   17.59   0
  10   8  15    2.49   14.80   0
  10   8  16   51.26   17.86   0
 -22  -2  -5   -1.07   16.81   0
 -21  -1  -9   54.93   15.38   0
 -20  -3  -1    7.97   19.33   0
 -20  -1  -9   17.29   17.35   0
 -20   1 -14   43.98   14.44   0
 -19  -2  -6   11.49   15.87   0
 -19  -1  -9    3.16   17.53   0
 -19   0 -12   29.23   14.68   0
 -19   1 -14   28.51   13.10   0
 -18  -2  -6    8.19   17.04   0
 -18   0 -12   42.20   14.08   0
 -18   1 -14   25.16   14.56   0
 -18   3 -17   15.05   13.77   0
 -17  -2  -6    1.00   17.79   0
 -17   0 -12  138.64   14.66   0
 -17   1 -14    8.35   13.17   0
 -17   3 -17    3.70   13.78   0
 -16  -4  18    6.46   16.76   0
 -16  -4  19   -3.76   19.37   0
 -16  -2  -6    2.46   14.95   0
 -16  -1  -9   47.85   18.79   0
 -16   1 -14   19.16   13.24   0
 -16   4 -18    2.89   16.95   0
 -15  -4  18    3.71   16.60   0
 -15  -3  -1   -5.20   19.49   0
 -15   3 -17   -4.68   13.64   0
 -15   4 -18   20.09   13.65   0
 -14  -4  17    7.74   17.32   0
 -14  -1  -9  104.25   15.59   0
 -14   3 -17    9.82   13.58   0
 -14   4 -18    2.88   13.69   0
 -14   5 -19    4.29   14.04   0
 -13  -4   8    6.92   26.33   0
 -13  -4  15   13.53   15.87   0
 -13  -4  16   -2.52   15.91   0
 -13  -2  -5    4.99   18.33   0
 -13   2 -15   32.53   17.14   0
 -13   4 -18    6.06   13.53   0
 -12  -4  10   17.24   22.17   0
 -12  -4  11  115.15   21.46   0
 -12  -4  12   64.23   20.66   0
 -12  -4  13   45.02   19.48   0
 -12  -4  14   14.03   19.49   0
 -12   0 -11    2.03   13.89   0
 -12   1 -13   63.36   14.44   0
 -12   2 -15   -0.74   13.55   0
 -11   3 -16    7.64   13.47   0
 -11   6 -19   13.32   14.04   0
 -10  -3  23    5.44   16.94   0
 -10   0 -10   57.20   18.54   0
 -10   4 -17    3.79   13.77   0
 -10   5 -18   12.34   12.58   0
 -10   7 -19   15.51   16.45   0
  -9  -3  21   20.92   14.78   0
  -9   1 -12   57.42   14.77   0
  -9   7 -19   14.30   13.06   0
  -8  -3  20    9.54   17.06   0
  -8  -2  -2  418.05   26.83   0
  -8  -1  -6   26.73   20.40   0
  -8   0  -9    7.73   16.44   0
  -8   3 -15    0.88   14.58   0
  -8   4 -16   56.79   14.19   0
  -8   5 -17   41.76   14.18   0
  -8   6 -18   19.68   13.56   0
  -7  -3   6  380.34   29.07   0
  -7  -3  18   56.88   17.31   0
  -7  -2  25   -1.29   13.89   0
  -7   7 -18   16.01   13.19   0
  -6  -3   9   -0.07   20.44   0
  -6  -3  10   71.18   18.42   0
  -6  -3  11    4.44   14.37   0
  -6  -3  12   37.85   15.63   0
  -6  -3  13   -5.41   14.47   0
  -6  -3  14    3.07   19.35   0
  -6  -3  15   66.13   18.42   0
  -6  -2  24   25.66   13.82   0
  -6   1 -10  236.54   17.16   0
  -6   2 -12   58.59   14.73   0
  -6   4 -15    9.35   15.50   0
  -6   5 -16    1.73   13.05   0
  -6   6 -17   20.45   13.94   0
  -6   8 -18   11.20   13.87   0
  -5  -2  22   23.14   12.69   0
  -5  -1  27    5.21   13.13   0
  -5   3 -13   22.15   14.37   0
  -5   7 -17    6.25   12.53   0
  -4  -2  20   54.96   14.60   0
  -4  -2  21   -6.31   17.03   0
  -4  -1  -2   22.87   27.62   0
  -4   9 -17   16.06   14.31   0
  -3  -2   6  279.02   26.16   0
  -3  -2  18   29.29   13.07   0
  -3  -1  25    8.80   15.69   0
  -3   5 -14   69.33   14.20   0
  -3   6 -15   56.34   14.51   0
  -3   8 -16   -0.42   14.59   0
  -3   9 -16   12.70   16.76   0
  -2  -1  23  -12.01   14.17   0
  -2   0  27    0.76   13.13   0
  -2   4 -12   29.41   18.36   0
  -2   6 -14   74.41   18.14   0
  -2   8 -15   -6.19   18.00   0
  -1  -1  20   13.11   13.86   0
  -1  -1  21    8.75   12.93   0
  -1   0  26  -10.36   13.30   0
  -1   7 -14   26.31   14.27   0
   0  -1   7    7.06   21.54   0
   0  -1  17   17.56   13.89   0
   0  -1  18   10.07   16.53   0
   0   0  24    1.86   13.52   0
   0   1  28   -0.75   14.33   0
   0   4 -10   56.89   20.15   0
   0   7 -13   19.66   17.96   0
   1   0  22    4.83   14.00   0
   1   1  26    8.98   14.05   0
   1   2  -5  367.12   30.55   0
   1   7 -12   24.42   18.19   0
   2   0  18    6.84   14.23   0
   2   0  19  -14.29   18.08   0
   2   1  24    5.16   12.89   0
   2   2  27    3.91   14.10   0
   2   5  -9   -1.34   17.46   0
   2   6 -10   33.65   19.43   0
   3   1  21   38.71   14.09   0
   3   1  22   13.25   16.81   0
   3   2  25   18.67   13.57   0
   3   8 -10  193.28   19.27   0
   4   1  17   10.06   14.61   0
   4   1  18   74.36   14.99   0
   4   2  23   25.86   13.91   0
   4   3  26    5.83   13.18   0
   4   5  -6  300.16   24.24   0
   4   9  -9   -1.09   16.28   0
   4  10  -9    5.64   17.34   0
   5   2  20   35.62   13.80   0
   5   3  24   16.49   13.53   0
   5  11  -7   18.39   20.05   0
   6   2  10   46.40   21.07   0
   6   2  14   61.08   14.90   0
   6   2  15   27.55   17.37   0
   6   3  21    2.73   13.88   0
   6   4  24   15.52   14.53   0
   7   3  15  181.01   14.86   0
   7   3  16   10.31   14.19   0
   7   3  17    5.20   16.67   0
   7   4  21   25.10   12.97   0
   7   5  24   19.11   13.47   0
   7  11  -3   22.63   28.30   0
   8   4   8   26.56   18.98   0
   8   4  15   20.45   14.24   0
   8   4  17   56.43   17.27   0
   8   5   3    6.45   26.37   0
   8   5  20    1.12   13.72   0
   9   5   9  102.82   18.75   0
   9   5  10   48.26   18.56   0
   9   5  11   14.60   18.26   0
   9   5  12  259.81   18.23   0
   9   5  14   73.65   18.61   0
   9   5  15   30.58   18.19   0
   9   6  19    2.28   17.59   0
  10   7   8    2.36   19.64   0
  10   7   9   26.61   16.33   0
  10   7  14   10.43   14.34   0
  10   7  15   30.30   17.78   0
  10   8   6  123.74   25.55   0
  10   9   5   10.67   27.14   0
  10  10   5    2.03   27.99   0
 -23  -1  -8   -7.05   16.27   0
 -22  -3   0    2.88   20.42   0
 -22  -1  -8   73.21   18.34   0
 -22   0 -11   -2.48   14.05   0
 -21  -2  -5   13.34   16.29   0
 -21   0 -11   11.25   14.28   0
 -21   1 -13    3.23   16.96   0
 -20   0 -11   -5.89   17.14   0
 -20   2 -15   10.26   13.61   0
 -19  -3  -1    6.26   20.14   0
 -19   2 -15   15.39   16.49   0
 -18  -3  -1   40.76   20.93   0
 -18  -1  -9   44.49   14.42   0
 -18   2 -15    5.77   16.30   0
 -17  -3  -1  123.04   21.53   0
 -17  -1  -9    8.44   14.47   0
 -17   2 -15   62.90   16.76   0
 -17   4 -18   18.03   13.20   0
 -16  -3  -1    3.73   19.69   0
 -16   2 -15   -2.40   15.78   0
 -15  -4  19    2.21   16.57   0
 -15   2 -15    8.50   13.49   0
 -14  -4  18   11.36   16.79   0
 -14  -4  19  -15.82   18.92   0
 -14  -2  -5   60.76   18.52   0
 -14   0 -11  -11.00   13.68   0
 -14   1 -13   15.52   16.74   0
 -14   2 -15  103.27   14.78   0
 -13  -4  17    1.81   16.10   0
 -13  -4  18    3.95   19.17   0
 -13  -3   0    7.95   23.44   0
 -13   0 -11   -3.42   13.88   0
 -13   1 -13   19.13   14.14   0
 -13   6 -19   20.14   14.11   0
 -12  -4   9   14.38   24.15   0
 -12  -4  15  153.54   18.14   0
 -12  -4  16   10.51   15.90   0
 -12  -1  -8  158.41   15.88   0
 -12   3 -16   59.39   14.29   0
 -12   4 -17   22.20   13.92   0
 -12   5 -18   16.59   14.04   0
 -12   6 -19   11.57   13.90   0
 -11  -3  24   16.17   14.69   0
 -11  -2  -4   81.94   19.28   0
 -11   2 -14   26.22   17.45   0
 -11   4 -17    3.66   13.45   0
 -11   5 -18    5.01   13.44   0
 -10  -3  24   17.48   17.67   0
 -10  -1  -7  343.92   19.12   0
 -10   1 -12   14.44   14.01   0
 -10   2 -14    9.31   15.16   0
  -9  -3  22    1.87   14.30   0
  -9  -3  23   12.22   16.97   0
  -9   3 -15   35.56   14.70   0
  -9   4 -16   43.85   14.15   0
  -9   5 -17    1.11   13.82   0
  -9   6 -18   24.81   13.86   0
  -8  -3  21   56.03   14.03   0
  -8   1 -11   15.79   14.81   0
  -8   7 -18   18.14   13.74   0
  -7  -3  19   16.13   14.08   0
  -7  -3  20    2.29   17.21   0
  -7  -2  26   26.44   13.97   0
  -7  -1  -5  828.15   28.85   0
  -7   0  -8   17.88   15.83   0
  -7   3 -14    8.43   14.39   0
  -7   6 -17   31.99   13.72   0
  -7   8 -18   18.01   13.98   0
  -6  -3   8  428.50   26.07   0
  -6  -3  16    7.43   15.28   0
  -6  -3  17    1.76   18.31   0
  -6  -2  25    1.49   11.77   0
  -6   7 -17  -12.36   12.95   0
  -5  -2  23    5.27   13.09   0
  -5  -2  24   14.41   17.44   0
  -5   1  -9   -1.53   15.98   0
  -5   2 -11  142.57   16.01   0
  -5   4 -14   -8.86   13.32   0
  -5   5 -15  133.55   14.69   0
  -5   6 -16   29.33   13.82   0
  -5   8 -17   -0.81   13.89   0
  -5   9 -17   21.63   13.95   0
  -4  -2  22   -2.74   13.12   0
  -4  -1  27   20.08   13.78   0
  -4   3 -12   70.96   15.76   0
  -4   7 -16   14.66   13.25   0
  -3  -2  19    6.07   13.63   0
  -3  -2  20   29.56   16.66   0
  -3  -1  26   -0.51   16.81   0
  -3   7 -15  121.83   17.45   0
  -2  -2  10  579.68   21.94   0
  -2  -2  11   46.00   18.37   0
  -2  -2  12   43.91   16.87   0
  -2  -2  13    8.53   15.75   0
  -2  -2  14   12.74   15.36   0
  -2  -2  15   31.14   14.55   0
  -2  -2  16   24.22   17.63   0
  -2  -1  24   18.33   12.64   0
  -2   0  28   20.59   14.75   0
  -2   5 -13   67.42   14.98   0
  -2   9 -15    1.68   13.97   0
  -1  -1  22    7.54   14.66   0
  -1   0  27    4.08   13.37   0
  -1   1  -5   34.79   23.55   0
  -1   4 -11   14.61   15.70   0
  -1   5 -12   95.52   14.79   0
  -1   6 -13   43.03   15.49   0
  -1   8 -14   -2.17   13.79   0
  -1   9 -14   12.54   17.06   0
  -1  10 -14    3.49   18.33   0
   0  -1   6    9.95   21.67   0
   0  -1  19    3.93   14.39   0
   0   0  25  -12.65   12.69   0
   0   5 -11    2.46   17.87   0
   0   6 -12    1.06   14.23   0
   0   8 -13   28.59   17.05   0
   1   0  23   -5.34   13.57   0
   1   1  27   -3.94   13.95   0
   1   3  -7  173.90   22.85   0
   1   5 -10    7.82   17.26   0
   1   6 -11    1.60   14.67   0
   1   8 -12   53.16   17.20   0
   2   0   5    4.85   24.04   0
   2   0  20  106.30   15.41   0
   2   8 -11   39.90   17.31   0
   2  10 -11    3.77   16.81   0
   3   0  10  322.45   22.18   0
   3   0  11  -17.99   15.62   0
   3   0  12   12.12   14.80   0
   3   0  13    1.68   14.42   0
   3   0  14   63.73   14.83   0
   3   0  15   11.89   14.46   0
   3   1  23    9.26   13.48   0
   3   2  26    0.31   13.96   0
   3   2  27   -2.09   17.62   0
   3   3  -4   33.15   25.38   0
   3   4  -6  202.68   21.86   0
   3   9 -10   11.70   16.29   0
   3  10 -10    8.66   16.91   0
   4   1  19   34.67   15.26   0
   4   1  20   50.43   17.79   0
   4   2  24   -0.51   13.22   0
   4   3  27    1.31   13.53   0
   4   6  -7   67.59   21.42   0
   4   7  -8   58.22   18.14   0
   5   2  21   76.70   14.69   0
   5   2  22    8.07   17.56   0
   5   3  25    3.50   13.41   0
   5   8  -7   19.53   17.28   0
   5  10  -7   41.87   21.72   0
   6   2   8  208.97   22.34   0
   6   2   9  532.57   21.96   0
   6   2  16    7.65   13.60   0
   6   2  17  144.31   14.99   0
   6   3  22   10.02   13.43   0
   6   4  25   -4.52   14.15   0
   6  11  -5   12.90   23.26   0
   7   3   7   20.48   18.85   0
   7   3  18   49.25   14.82   0
   7   4  22   -0.68   13.04   0
   7   4  23   11.82   15.86   0
   8   4   7  307.95   21.47   0
   8   4  19    4.13   15.86   0
   8   5  22   -7.23   13.43   0
   8  10  -1   29.65   32.57   0
   9   5   8   89.87   18.81   0
   9   5  16   29.16   14.14   0
   9   5  17   15.88   16.97   0
   9   6  20    0.70   14.16   0
   9   6  21   12.82   17.44   0
  10   7   7   -2.63   21.36   0
  10   7  17    8.35   14.61   0
  10   7  18   -0.62   17.58   0
 -23  -3   1   -1.87   20.02   0
 -23  -2  -4    6.43   17.11   0
 -21  -3   0   14.36   20.10   0
 -21  -1  -8   12.59   14.59   0
 -20  -2  -5   26.86   16.73   0
 -20  -1  -8  163.54   19.11   0
 -20   1 -13   23.79   13.66   0
 -19  -2  -5    3.65   16.19   0
 -19   0 -11   -4.68   14.38   0
 -19   1 -13    2.13   13.88   0
 -19   3 -16    7.57   14.05   0
 -18  -2  -5   11.16   17.26   0
 -18   0 -11   -2.22   13.69   0
 -18   1 -13    0.79   14.22   0
 -18   3 -16   26.29   14.04   0
 -17  -2  -5    1.84   17.77   0
 -17   0 -11  -10.71   14.60   0
 -17   1 -13    3.60   12.30   0
 -17   3 -16   20.36   14.69   0
 -16   0 -11  -12.88   13.83   0
 -16   1 -13   25.54   13.10   0
 -16   3 -16    0.83   13.45   0
 -15  -4  20    3.73   16.94   0
 -15  -2  -5   21.67   18.03   0
 -15   0 -11    7.73   13.03   0
 -15   1 -13   19.19   13.45   0
 -15   3 -16   22.57   13.49   0
 -15   4 -17    5.99   16.13   0
 -15   5 -18    9.46   14.13   0
 -14  -4  20    2.87   16.94   0
 -14  -1  -8   12.94   18.60   0
 -14   3 -16   15.38   14.10   0
 -14   4 -17   19.68   13.37   0
 -14   5 -18    5.05   14.14   0
 -13  -4  19    8.65   16.52   0
 -13  -1  -8  245.59   16.99   0
 -13   4 -17    2.93   13.04   0
 -12  -4  17   -6.24   15.25   0
 -12  -4  18    6.85   16.19   0
 -12  -2  -4  154.75   19.62   0
 -12   0 -10   15.57   17.01   0
 -12   2 -14   43.67   13.98   0
 -11  -4  11   -0.12   19.43   0
 -11  -4  12    5.78   19.70   0
 -11  -4  13   54.62   17.98   0
 -11  -4  14   15.29   17.24   0
 -11  -4  15   80.60   17.79   0
 -11  -4  16  100.67   20.03   0
 -11  -1  -7  196.50   19.81   0
 -11   0 -10   18.94   14.50   0
 -11   1 -12   17.00   13.55   0
 -11   6 -18    6.75   13.29   0
 -10  -2  -3  454.57   26.64   0
 -10   4 -16   17.66   13.65   0
 -10   5 -17   -1.40   12.99   0
 -10   6 -18   10.26   13.09   0
  -9  -3  24   10.78   16.70   0
  -9  -1  -6   84.00   20.79   0
  -9   0  -9    8.08   15.86   0
  -9   2 -13   24.12   14.19   0
  -9   7 -18   17.19   13.73   0
  -8  -3  22    2.56   14.73   0
  -8   3 -14    4.27   13.63   0
  -8   6 -17   16.52   13.51   0
  -8   8 -18   11.36   13.04   0
  -7  -3  21   15.87   17.29   0
  -7   1 -10    9.58   18.91   0
  -7   2 -12  106.64   15.39   0
  -7   4 -15   25.77   14.49   0
  -7   5 -16   63.83   14.55   0
  -7   7 -17   29.78   16.09   0
  -6  -3  18   -1.64   14.53   0
  -6  -3  19   83.70   17.68   0
  -6  -2  26    7.49   13.16   0
  -6  -1  -4    9.86   19.10   0
  -6   0  -7    5.65   17.05   0
  -6   6 -16   21.39   13.62   0
  -6   8 -17   -0.64   13.46   0
  -5  -3  12  127.93   19.13   0
  -5  -3  13   -0.80   17.38   0
  -5  -3  14   30.68   18.08   0
  -5  -2  25   15.75   16.71   0
  -5   7 -16   22.87   13.38   0
  -4  -2  23   18.44   13.00   0
  -4   2 -10  143.81   16.65   0
  -4   4 -13   30.54   14.94   0
  -4   6 -15   -6.40   14.10   0
  -4   8 -16   15.28   14.43   0
  -4   9 -16   18.99   13.69   0
  -3  -2  21   -6.38   14.02   0
  -3  -1  27   22.82   17.04   0
  -3   1  -7 1056.92   28.89   0
  -3   3 -11   39.07   16.39   0
  -3   8 -15    2.42   17.74   0
  -2  -2  17   -5.66   13.66   0
  -2  -2  18   61.83   16.90   0
  -2  -1  25    3.04   13.20   0
  -2   3 -10  970.09   23.93   0
  -2   7 -14   26.72   16.79   0
  -1  -1  23   38.63   14.31   0
  -1   0  28   20.51   14.72   0
  -1   3  -9   43.83   19.95   0
   0  -1  20   -4.94   13.86   0
   0  -1  21   -4.51   16.85   0
   0   0  26   76.74   14.27   0
   0   2  -6  333.68   24.43   0
   0   3  -8    1.21   16.59   0
   0   9 -13    6.76   14.50   0
   0  10 -13   17.85   13.97   0
   1  -1  10  218.30   18.67   0
   1  -1  11   -3.72   16.00   0
   1  -1  12   19.22   15.82   0
   1  -1  13  251.11   17.31   0
   1  -1  14   36.00   15.48   0
   1  -1  15    4.41   14.68   0
   1  -1  16   -0.36   14.62   0
   1   0  24   15.38   14.06   0
   1   1  28    7.82   14.13   0
   1   9 -12   17.26   17.09   0
   1  10 -12    7.00   13.56   0
   2   0  21    8.61   14.12   0
   2   0  22   78.54   16.79   0
   2   1  26   -2.16   14.90   0
   2   9 -11   65.69   14.98   0
   3   0   9    7.01   17.42   0
   3   0  16   33.07   14.26   0
   3   0  17    5.70   13.96   0
   3   0  18   -4.23   17.14   0
   3   7  -9  210.07   20.00   0
   4   1   5  131.36   27.21   0
   4   1  21   17.86   14.30   0
   4  11  -8   14.20   16.79   0
   5   1  11   85.24   17.95   0
   5   1  15    8.04   14.76   0
   5   1  16   40.90   17.59   0
   5   2  23   12.88   13.49   0
   5   3  26   -2.97   13.98   0
   5   5  -4   12.27   24.66   0
   5   9  -7    4.38   16.11   0
   6   2   7  130.26   22.10   0
   6   2  18   30.02   14.55   0
   6   2  19   43.39   13.86   0
   6   3  23   18.37   13.65   0
   6   3  24    3.90   16.12   0
   6   8  -5    2.76   21.49   0
   7   3   6  384.80   22.56   0
   7   3  19   20.16   14.22   0
   7   3  20   15.73   13.74   0
   7   4  24   25.03   16.73   0
   7   8  -3    2.84   25.00   0
   8   4   6  151.44   19.61   0
   8   4  20    3.12   13.21   0
   8   5  23   -0.97   13.48   0
   8   9  -1   15.48   35.58   0
   9   5  18   20.59   14.07   0
   9   5  19    2.07   18.08   0
   9   6   4   22.66   23.24   0
   9   6  22   23.45   16.90   0
  10   6  10   -3.26   17.94   0
  10   6  12   10.28   17.18   0
  10   6  13   23.40   14.05   0
  10   6  15   35.08   17.83   0
  10   6  16   11.29   17.13   0
  10   7  19    4.66   17.21   0
  10   8   5    6.28   26.18   0
  11   9  11    6.77   19.53   0
  11   9  12   30.52   19.35   0
  11   9  13   34.01   19.49   0
 -23  -1  -7    2.97   15.04   0
 -22  -2  -4   21.12   17.14   0
 -22   0 -10  128.99   15.80   0
 -21  -2  -4   11.12   19.83   0
 -21   0 -10  112.79   18.36   0
 -20  -3   0    6.97   20.28   0
 -20   2 -14    8.25   13.20   0
 -19  -1  -8   -3.09   14.00   0
 -19   2 -14   -0.36   16.73   0
 -18  -1  -8   84.85   17.80   0
 -17   4 -17   27.53   14.24   0
 -16  -1  -8  158.96   16.48   0
 -16   4 -17    2.18   12.92   0
 -15  -1  -8   16.56   15.38   0
 -14  -4  21   10.80   17.95   0
 -14  -3   0   62.74   23.78   0
 -14   2 -14   23.76   13.97   0
 -13  -4   7   65.06   34.74   0
 -13  -4  20    0.36   15.37   0
 -13   0 -10   63.03   13.83   0
 -13   1 -12   35.60   17.29   0
 -13   2 -14   34.19   14.55   0
 -12  -4   8   14.11   26.76   0
 -12  -4  19   11.28   16.97   0
 -12   1 -12   -4.45   13.13   0
 -12   3 -15   32.23   14.34   0
 -12   5 -17    4.50   13.23   0
 -11  -4  10   60.64   20.52   0
 -11  -4  17    7.08   16.74   0
 -11  -4  18   -1.83   17.43   0
 -11   3 -15   95.88   15.06   0
 -11   4 -16   94.51   14.34   0
 -11   5 -17   15.73   13.32   0
 -10  -4  14    7.05   20.16   0
 -10   0  -9   15.51   18.99   0
 -10   7 -18   14.42   13.76   0
  -9  -3  25   -8.36   17.40   0
  -9   1 -11    4.00   15.11   0
  -9   3 -14   55.22   15.00   0
  -9   6 -17    7.21   13.54   0
  -9   8 -18    6.98   13.59   0
  -8   0  -8   18.14   20.80   0
  -8   4 -15   14.92   14.22   0
  -8   5 -16   12.64   14.42   0
  -8   7 -17   -0.42   16.25   0
  -7  -3   5  154.11   30.11   0
  -7  -3  22   -3.20   14.89   0
  -7   6 -16   37.66   17.35   0
  -7   8 -17    9.45   13.56   0
  -6  -3   7   89.49   23.68   0
  -6  -2  27    7.11   13.94   0
  -6   2 -11  651.76   19.14   0
  -6   4 -14   22.99   13.97   0
  -6   5 -15  280.79   15.98   0
  -5  -3  10  153.92   18.98   0
  -5  -3  11    5.00   17.81   0
  -5  -3  15   37.51   14.75   0
  -5  -3  16   -4.59   14.16   0
  -5  -3  17  115.98   19.11   0
  -5  -2  26   -6.78   16.14   0
  -5   0  -6  276.24   22.09   0
  -5   3 -12  128.05   15.76   0
  -5   6 -15   27.23   17.55   0
  -5   8 -16   16.18   14.00   0
  -5   9 -16    7.03   17.06   0
  -4  -2   3  355.06   38.45   0
  -4  -2  24   -5.44   13.13   0
  -4   7 -15   82.77   13.82   0
  -3  -2   5   38.93   25.06   0
  -3  -2  22   -6.22   13.01   0
  -3  -1  28    7.65   17.00   0
  -3   0  -4 5595.38   65.44   0
  -3   2  -9  375.87   19.47   0
  -3   4 -12   37.79   15.23   0
  -3   5 -13    6.71   13.88   0
  -3   6 -14   12.03   14.02   0
  -3   9 -15   13.38   13.59   0
  -2  -2  19   10.39   13.33   0
  -2  -2  20    5.69   16.22   0
  -2  -1  26    2.47   13.42   0
  -2   2  -8  114.61   18.48   0
  -2   6 -13   13.45   17.05   0
  -2  10 -14   10.42   17.36   0
  -1  -1  24   14.19   13.42   0
  -1   2  -7  123.44   20.03   0
  -1   7 -13   51.44   14.90   0
   0  -1  22   10.82   13.86   0
   0   0  27   -0.83   13.51   0
   0   7 -12  -12.55   18.71   0
   1  -1  18   -1.75   14.02   0
   1  -1  19   18.84   17.63   0
   1   0  25    6.97   12.96   0
   2   0  23    7.40   13.27   0
   2   1  27    9.96   14.34   0
   2   2  -3   19.62   30.71   0
   2   4  -7  452.07   24.27   0
   2   7 -10    4.69   18.61   0
   3   0   8    2.62   19.54   0
   3   0  19   -7.61   14.74   0
   3   0  20  213.15   19.32   0
   3   1  25    5.44   13.69   0
   3   5  -7   25.74   18.99   0
   3   6  -8   11.82   18.72   0
   3  11  -9   11.26   16.85   0
   4   1  22   -6.76   13.43   0
   4   1  23   12.24   16.54   0
   4   2  26   -3.50   12.99   0
   4   2  27    6.60   16.99   0
   4   3  -2  184.25   39.30   0
   4   4  -4 1259.54   40.62   0
   4   8  -8  249.99   19.65   0
   4   9  -8   55.29   20.60   0
   4  10  -8    8.62   19.98   0
   5   1   9    1.13   20.86   0
   5   1  10  906.84   23.59   0
   5   1  17   18.62   14.34   0
   5   1  18  313.79   16.88   0
   5   2   3    5.36   22.53   0
   5   2  24   26.41   13.10   0
   5   7  -6    6.33   20.38   0
   6   2  20   49.21   14.31   0
   6   2  21   33.18   17.41   0
   6   3  25   74.66   14.16   0
   6   5  -2   19.57   32.70   0
   6   9  -5    6.52   23.21   0
   6  10  -5   12.49   19.89   0
   7   3  21   20.98   13.63   0
   7   3  22    9.12   16.10   0
   7   4   2  106.27   29.93   0
   7   4  25   21.11   13.07   0
   7  10  -3    6.94   25.93   0
   8   3  12   17.17   17.34   0
   8   3  13    2.97   17.19   0
   8   3  14   -1.86   17.00   0
   8   3  15   13.20   16.96   0
   8   4  21    3.63   13.66   0
   8   4  22   21.76   17.02   0
   8   5  24    6.34   13.80   0
   9   4  13   95.29   18.44   0
   9   4  14   10.45   17.71   0
   9   5  20   22.94   13.68   0
   9   5  21   -2.48   17.22   0
   9   7   2   48.80   38.62   0
  10   6   9    8.79   18.53   0
  10   6  17   43.39   14.23   0
  10   6  18   -3.54   16.71   0
  10   6  19   -6.06   16.84   0
  10   7   6    0.19   22.13   0
  10   9   4    9.70   32.13   0
  11   8  11   14.25   19.81   0
  11   8  12    5.28   19.61   0
  11   8  13    5.85   16.48   0
  11   8  14    8.54   16.99   0
  11   8  15    8.78   17.02   0
  11   8  16    1.61   17.32   0
  11   9  10   14.23   20.27   0
 -23  -2  -3   26.77   16.53   0
 -23   0  -9   11.07   17.89   0
 -22  -3   1    5.73   20.38   0
 -21  -1  -7   55.89   17.81   0
 -20  -2  -4    5.44   16.21   0
 -20   0 -10    9.41   14.90   0
 -20   1 -12   27.46   13.58   0
 -19  -3   0    6.66   20.18   0
 -19   0 -10   31.19   14.82   0
 -18  -3   0    0.66   20.65   0
 -18   0 -10   52.00   17.57   0
 -18   1 -12   43.98   17.49   0
 -18   2 -14    5.48   13.34   0
 -18   3 -15   -7.34   17.58   0
 -17   0 -10   33.02   17.25   0
 -17   1 -12    1.93   15.48   0
 -17   2 -14   15.51   13.62   0
 -17   3 -15   15.19   16.48   0
 -16   0 -10   47.09   17.15   0
 -16   1 -12   49.99   17.06   0
 -16   3 -15    6.14   16.12   0
 -15  -3   0    2.45   21.68   0
 -15   0 -10   10.10   13.83   0
 -15   1 -12   81.89   14.25   0
 -15   3 -15   12.95   13.52   0
 -15   5 -17   -2.20   16.74   0
 -14   0 -10   74.26   15.18   0
 -14   1 -12   -2.58   13.96   0
 -14   3 -15   43.90   14.43   0
 -14   5 -17   20.54   13.51   0
 -14   6 -18   31.64   14.45   0
 -13  -4  21    2.45   18.91   0
 -13  -2  -4   43.46   19.05   0
 -13  -1  -7  216.81   19.93   0
 -13   3 -15   51.58   14.85   0
 -13   4 -16   17.23   13.67   0
 -13   5 -17    2.79   13.61   0
 -12  -4  20   21.59   16.86   0
 -12  -4  21   -2.09   17.66   0
 -12  -3   1   20.09   26.63   0
 -12  -1  -7    9.67   14.69   0
 -11  -4   9    3.70   22.22   0
 -11  -4  19   13.38   16.87   0
 -11   0  -9    7.66   18.02   0
 -11   2 -13   15.36   14.57   0
 -11   6 -17   13.02   16.01   0
 -10  -4  11   -0.18   20.31   0
 -10  -4  12  163.07   19.31   0
 -10  -4  13  102.61   19.11   0
 -10  -4  15   66.42   17.96   0
 -10  -4  16    7.17   16.56   0
 -10  -1  -6   31.59   19.70   0
 -10   1 -11   77.62   15.05   0
 -10   3 -14   15.14   14.28   0
 -10   6 -17   35.07   13.69   0
  -9  -2  -2   15.97   21.27   0
  -9   4 -15   -7.41   14.41   0
  -9   5 -16    6.77   14.64   0
  -9   7 -17    5.14   13.50   0
  -8  -3  24    2.84   13.70   0
  -8  -3  25   20.20   17.48   0
  -8  -1  -5  836.95   27.70   0
  -8   1 -10   45.65   16.13   0
  -8   2 -12   39.05   14.29   0
  -8   6 -16   31.33   17.29   0
  -8   8 -17   13.48   14.10   0
  -7  -3  23   12.19   14.44   0
  -7   3 -13   -8.85   13.94   0
  -7   4 -14   63.00   15.29   0
  -7   5 -15    7.68   14.02   0
  -6  -3  21   14.41   13.62   0
  -6  -3  22   12.05   17.15   0
  -6   1  -9   11.70   15.57   0
  -6   7 -16   12.68   13.61   0
  -6   8 -16    3.43   16.22   0
  -5  -3   9    2.08   17.61   0
  -5  -3  18   22.28   13.79   0
  -5  -3  19   33.01   16.27   0
  -5  -2  27   61.71   17.02   0
  -5   4 -13  135.79   15.32   0
  -4  -2  25   -5.11   13.45   0
  -4   0  -5   -8.71   22.38   0
  -4   3 -11   -4.42   15.12   0
  -4   6 -14   74.99   17.05   0
  -4   8 -15   28.66   14.46   0
  -4   9 -15    5.50   17.26   0
  -3  -2  23   89.39   13.92   0
  -3  -2  24   10.62   16.10   0
  -3   7 -14   19.49   14.59   0
  -2  -2   7   14.59   22.04   0
  -2  -2  21   10.38   13.80   0
  -2  -1  27   13.39   13.03   0
  -2   4 -11   12.28   15.56   0
  -2   9 -14    7.62   14.41   0
  -1  -2  11  316.61   23.30   0
  -1  -2  12   21.30   17.00   0
  -1  -2  13  219.93   17.71   0
  -1  -2  14    4.09   15.47   0
  -1  -2  15   18.17   15.04   0
  -1  -2  17   -5.32   13.71   0
  -1  -1  25   13.94   13.38   0
  -1  -1  26   11.54   16.60   0
  -1   4 -10   80.06   16.60   0
  -1   5 -11   39.55   18.17   0
  -1   6 -12   15.43   14.82   0
  -1   8 -13   52.23   14.63   0
  -1   9 -13    0.97   17.62   0
  -1  10 -13   -0.67   18.21   0
   0  -1   5   15.28   23.18   0
   0  -1  23    3.41   14.17   0
   0   0  28   -1.49   13.99   0
   0   4  -9  183.40   21.48   0
   0   6 -11  205.56   19.47   0
   0   8 -12  130.06   19.18   0
   0  10 -12    8.62   17.18   0
   1  -1   8    5.13   19.68   0
   1  -1  20   22.27   15.01   0
   1  -1  21    6.58   15.73   0
   1   0  26   17.41   13.81   0
   1   4  -8   -6.89   16.56   0
   1   6 -10    8.93   17.98   0
   1   8 -11   65.46   17.41   0
   2   0   4   54.08   30.31   0
   2   0  24   20.05   13.29   0
   2   1  28   -1.05   13.01   0
   2   5  -8   15.22   18.42   0
   2   6  -9    1.18   18.61   0
   2   8 -10   17.56   17.26   0
   2  10 -10   16.57   16.67   0
   3   0   7   -5.76   26.52   0
   3   0  21   -1.20   14.45   0
   3   1  26    1.19   14.32   0
   3   8  -9   10.71   17.55   0
   3   9  -9    2.39   16.27   0
   3  10  -9   30.98   17.71   0
   5   1   8  -10.17   21.01   0
   5   1  19   -3.63   14.59   0
   5   1  20   81.07   14.46   0
   5   6  -5   17.31   21.78   0
   5  11  -6   27.65   19.31   0
   6   2   6    3.25   21.16   0
   6   2  22    1.74   14.04   0
   6   3   2  330.46   30.65   0
   6   3  26    3.84   13.60   0
   7   2  12  100.70   19.29   0
   7   2  13   56.75   15.04   0
   7   2  14   -2.36   14.35   0
   7   2  15    2.40   13.86   0
   7   2  16  177.93   17.90   0
   7   2  17  146.07   17.93   0
   7   3   5  140.29   20.81   0
   7   3  23   24.77   13.48   0
   7   9  -3   11.03   27.39   0
   8   3  10    9.08   17.95   0
   8   3  11   28.97   14.51   0
   8   3  16   10.82   13.57   0
   8   3  17   17.08   13.30   0
   8   3  18   15.17   16.99   0
   8   4   5   19.94   21.27   0
   8   4  23    7.75   13.24   0
   9   4  10   15.30   18.35   0
   9   4  11   25.13   17.52   0
   9   4  12    1.61   15.32   0
   9   4  15   14.92   14.11   0
   9   4  16   36.16   13.81   0
   9   4  17   82.04   14.48   0
   9   4  18    0.69   16.54   0
   9   5   6   18.37   18.92   0
   9   5  22   18.14   13.56   0
  10   5  14   19.46   18.16   0
  10   5  15   21.15   17.28   0
  10   6   8    6.05   17.93   0
  11   7  13    6.98   18.94   0
  11   7  14   23.58   16.93   0
  11   7  15   -0.49   17.10   0
  11   8  10   52.93   20.49   0
  11   9   9   20.33   20.64   0
 -23  -3   2   17.39   20.52   0
 -23  -1  -6    8.10   18.03   0
 -22  -2  -3    6.77   16.38   0
 -22   0  -9   -7.45   14.13   0
 -22   1 -11    3.70   13.93   0
 -21  -3   1    5.33   22.89   0
 -21   0  -9    6.32   17.41   0
 -21   2 -13   12.72   14.00   0
 -20  -1  -7   10.70   14.26   0
 -19  -2  -4    4.81   15.78   0
 -19  -1  -7   50.37   17.09   0
 -18  -2  -4    6.72   16.78   0
 -18  -1  -7  107.25   17.81   0
 -18   4 -16   13.73   13.46   0
 -17  -3   0    6.19   19.68   0
 -17  -2  -4   83.24   17.94   0
 -17   4 -16    9.90   14.08   0
 -16  -3   0  239.63   23.06   0
 -16  -2  -4   13.34   17.84   0
 -16   4 -16    2.30   13.22   0
 -15  -2  -4   50.62   18.09   0
 -15  -1  -7   19.29   19.10   0
 -14  -2  -4  132.39   19.23   0
 -14  -1  -7   49.04   19.59   0
 -13  -4  22    1.47   14.33   0
 -13   6 -17   -2.11   14.24   0
 -12  -4  22   18.90   17.99   0
 -12   1 -11    6.74   16.65   0
 -12   2 -13   19.69   14.34   0
 -12   6 -17  -10.29   12.88   0
 -11  -4  20    0.53   13.17   0
 -11  -4  21   -5.85   17.25   0
 -11  -2  -3  239.64   20.76   0
 -11   1 -11   18.78   14.35   0
 -11   3 -14    8.09   14.77   0
 -11   4 -15   78.80   14.55   0
 -10  -4  10  237.89   25.08   0
 -10  -4  18    8.66   13.39   0
 -10  -4  19   25.92   17.40   0
 -10   4 -15   64.17   14.50   0
 -10   7 -17  -10.81   13.59   0
  -9  -4  13   82.10   20.38   0
  -9  -4  14    7.24   18.04   0
  -9  -4  15    1.51   17.91   0
  -9  -4  16   50.40   17.66   0
  -9   0  -8  466.31   20.07   0
  -9   2 -12   -1.91   14.07   0
  -9   6 -16  111.76   17.86   0
  -9   8 -17   13.02   13.91   0
  -8   3 -13  -12.09   14.21   0
  -8   4 -14   22.54   17.92   0
  -8   5 -15   71.84   14.48   0
  -7  -3  24   14.53   13.87   0
  -7  -3  25   22.23   16.39   0
  -7   0  -7    4.58   16.75   0
  -7   2 -11   69.65   15.08   0
  -7   7 -16    2.87   13.23   0
  -7   8 -16   17.81   15.68   0
  -6  -3  23   27.90   18.15   0
  -6   3 -12   46.38   14.62   0
  -6   5 -14  445.79   20.08   0
  -6   6 -15   32.26   14.65   0
  -6   9 -16   15.07   13.48   0
  -5  -3  21   36.65   17.05   0
  -5   1  -8    1.86   16.85   0
  -5   2 -10  187.62   16.34   0
  -5   7 -15   16.76   13.14   0
  -4  -3  12   67.13   18.94   0
  -4  -3  13   67.42   18.60   0
  -4  -3  14  142.14   15.18   0
  -4  -3  15   80.37   14.75   0
  -4  -3  16   11.63   13.88   0
  -4  -3  17   21.26   17.28   0
  -4  -3  18   75.31   18.35   0
  -4  -2  26    1.29   13.94   0
  -4   4 -12   31.77   15.08   0
  -4   5 -13   17.01   13.92   0
  -3  -2  25    4.36   15.95   0
  -3   3 -10   16.95   16.55   0
  -3   6 -13  360.66   19.25   0
  -3   8 -14   12.42   13.96   0
  -3   9 -14   22.13   17.56   0
  -3  10 -14   26.93   17.35   0
  -2  -2  22   57.83   14.13   0
  -2  -2  23   11.93   16.17   0
  -2  -1  28   10.33   13.32   0
  -2   7 -13   36.37   13.68   0
  -1  -2  10   64.95   17.05   0
  -1  -2  20   95.69   17.53   0
  -1  -1  27   -8.04   17.27   0
   0  -1  24   12.08   13.28   0
   0  -1  25    9.43   16.17   0
   0   5 -10    2.05   14.46   0
   0   9 -12   -1.14   14.47   0
   1  -1  22   33.69   14.02   0
   1   0  27   -5.65   13.28   0
   1   0  28  -11.43   17.59   0
   1   5  -9    4.31   14.39   0
   1   9 -11   25.88   16.87   0
   1  10 -11    5.01   14.39   0
   2  -1  12   96.73   15.62   0
   2  -1  14   12.80   15.19   0
   2  -1  15   19.46   14.11   0
   2  -1  16   -3.94   14.71   0
   2  -1  17   28.28   13.86   0
   2  -1  18  251.21   19.06   0
   2   0  25  -12.30   13.46   0
   2   3  -5  168.88   24.40   0
   2   9 -10   37.68   17.71   0
   3   0  22  268.97   15.83   0
   3   0  23    1.26   16.65   0
   3   1  27   26.05   14.36   0
   4   0  11    1.62   18.89   0
   4   0  12   23.00   14.97   0
   4   0  13    0.17   14.42   0
   4   0  14   28.79   14.50   0
   4   0  15    0.56   13.84   0
   4   0  16   37.23   14.50   0
   4   0  17   -4.48   14.17   0
   4   0  18  264.44   15.97   0
   4   1  25  -10.12   13.68   0
   4   7  -7   31.30   17.91   0
   4  11  -7    4.07   19.34   0
   5   1  21   13.78   14.53   0
   5   1  22   -2.69   14.31   0
   5   2  26    9.52   13.80   0
   5   8  -6   93.34   21.10   0
   5  10  -6   41.04   20.73   0
   6   2  23    9.95   12.59   0
   6   2  24   11.05   16.26   0
   6   7  -4   65.46   23.21   0
   6  11  -4    1.42   22.68   0
   7   2  10  101.26   20.09   0
   7   2  11   57.39   16.50   0
   7   2  19    8.25   13.73   0
   7   3  24   10.71   13.58   0
   8   3   9  488.14   22.54   0
   8   3  19   98.92   14.53   0
   8   3  20    2.59   12.96   0
   8   4  24    6.20   14.16   0
   8  11   0   88.03   35.94   0
   9   4   9   35.90   19.16   0
   9   4  19   22.41   13.91   0
   9   4  20   -2.87   16.64   0
   9   5  23    1.59   13.67   0
  10   5  11  223.73   21.02   0
  10   5  12   12.15   18.88   0
  10   5  13   44.26   15.32   0
  10   5  16    7.06   13.79   0
  10   5  17   19.72   13.87   0
  10   5  18    2.09   17.88   0
  10   6   7   48.09   21.47   0
  10   6  21   24.29   13.62   0
  10   7   5   49.76   25.07   0
  10   8   4   29.82   29.31   0
  11   7  11    4.82   16.47   0
  11   7  12   -0.49   16.45   0
  11   7  16   13.73   13.85   0
  11   7  17   14.28   16.86   0
  11   7  18    1.06   17.61   0
  11   9   8   39.13   22.78   0
 -23  -2  -2    6.94   18.98   0
 -23   0  -8    6.17   18.18   0
 -22  -3   2    5.60   22.44   0
 -22  -1  -6    3.09   18.15   0
 -21  -2  -3   38.86   16.67   0
 -21   1 -11    6.32   13.83   0
 -20  -3   1   11.98   22.01   0
 -20   0  -9    0.39   14.65   0
 -20   1 -11   27.81   14.21   0
 -19   0  -9    3.89   16.74   0
 -19   1 -11    8.74   16.88   0
 -19   2 -13   16.78   13.96   0
 -19   3 -14    8.33   16.59   0
 -18   2 -13   -3.06   13.00   0
 -17  -1  -7    7.45   14.76   0
 -17   2 -13   43.51   13.51   0
 -16  -1  -7    1.80   14.98   0
 -16   2 -13    7.37   13.42   0
 -15   2 -13   35.42   14.02   0
 -15   6 -17   21.86   13.12   0
 -14   0  -9    7.24   17.64   0
 -14   1 -11   33.29   16.67   0
 -14   2 -13  184.22   15.49   0
 -14   3 -14   14.75   17.11   0
 -14   5 -16    9.90   17.14   0
 -14   6 -17    1.07   13.71   0
 -13   0  -9    7.97   14.36   0
 -13   1 -11   36.97   13.23   0
 -13   3 -14  157.20   15.40   0
 -13   4 -15   23.94   16.44   0
 -13   7 -17    7.77   16.61   0
 -12   3 -14   74.86   14.36   0
 -12   5 -16   -0.91   12.84   0
 -12   7 -17   14.09   13.10   0
 -11  -4   8    9.37   26.42   0
 -11  -4  22    5.46   16.66   0
 -11  -1  -6   32.28   16.09   0
 -11   7 -17    8.94   13.02   0
 -10  -4  20   12.71   12.63   0
 -10  -4  21   -5.17   17.58   0
 -10   0  -8    4.20   19.25   0
 -10   2 -12   36.03   14.18   0
 -10   6 -16   12.16   12.69   0
  -9  -4  12    4.47   17.26   0
  -9  -4  17   82.95   14.38   0
  -9  -4  18   14.72   17.37   0
  -9  -4  19   13.21   17.88   0
  -9  -1  -5   28.27   19.74   0
  -9   1 -10   22.05   15.31   0
  -9   3 -13   16.13   14.50   0
  -9   4 -14   13.54   18.24   0
  -9   5 -15   26.88   13.46   0
  -8  -2  -1  132.32   23.74   0
  -8   7 -16   -2.49   13.19   0
  -8   8 -16   -5.55   16.12   0
  -7  -3  26   21.02   16.87   0
  -7  -1  -4    7.07   17.01   0
  -7   3 -12    7.36   17.82   0
  -7   6 -15   68.01   14.14   0
  -7   9 -16    8.95   13.91   0
  -6  -3   6  587.79   30.07   0
  -6  -3  24    4.95   13.37   0
  -6   0  -6  889.82   28.52   0
  -6   4 -13   16.50   13.44   0
  -6   7 -15    1.79   13.19   0
  -5  -3   8   77.34   19.22   0
  -5  -3  22    4.86   13.74   0
  -5   3 -11    7.62   14.25   0
  -5   6 -14   29.56   14.24   0
  -5   8 -15   -3.38   13.08   0
  -5   9 -15   13.56   13.68   0
  -4  -3  11    3.46   18.42   0
  -4  -3  19   25.54   13.48   0
  -4  -3  20   42.11   17.08   0
  -4  -2  27   -3.24   13.82   0
  -4   2  -9   19.03   16.14   0
  -4   7 -14    6.18   13.32   0
  -3  -2  26    4.77   13.38   0
  -3   4 -11   25.07   15.71   0
  -3   5 -12  116.03   14.84   0
  -2  -2  24   22.39   13.15   0
  -2   3  -9  185.77   19.12   0
  -2   6 -12   14.37   17.05   0
  -2   8 -13   23.88   13.94   0
  -2   9 -13   20.14   17.23   0
  -2  10 -13    7.90   17.29   0
  -1  -2   9  103.93   17.66   0
  -1  -2  21    3.85   13.98   0
  -1  -1  28   10.34   13.58   0
  -1   3  -8  448.51   24.40   0
  -1   7 -12   13.06   14.78   0
   0  -2  15   33.37   18.48   0
   0  -1  26    9.39   13.51   0
   0   7 -11   14.58   18.80   0
   1  -1   7  291.91   23.85   0
   1  -1  24   33.44   15.86   0
   1   3  -6   50.37   21.58   0
   1   7 -10   35.43   18.90   0
   1  11 -10   -5.62   17.75   0
   2  -1  11    8.61   15.76   0
   2  -1  19   76.56   15.09   0
   2  -1  20  105.53   15.07   0
   2   0  26   14.37   13.29   0
   2   0  27   -0.26   17.44   0
   2   7  -9  101.26   19.17   0
   2  11  -9   37.16   20.00   0
   3   0   6 9620.09   72.70   0
   3   0  24   28.36   13.30   0
   3   1  28    9.87   14.42   0
   3   7  -8   17.11   17.29   0
   3  11  -8   29.16   19.33   0
   4   0  10   92.93   16.50   0
   4   0  19    9.25   15.20   0
   4   0  20   13.28   14.41   0
   4   0  21  -15.53   17.24   0
   4   1  26  -10.86   13.97   0
   4   5  -5   23.62   21.41   0
   4   6  -6    9.13   21.60   0
   5   1   7  350.76   20.84   0
   5   1  23   15.19   13.12   0
   5   1  24   22.59   16.21   0
   5   2  27   35.72   14.44   0
   5   4  -2   11.15   30.62   0
   5   9  -6   14.59   18.87   0
   6   1  12   43.80   16.59   0
   6   1  13   92.31   16.34   0
   6   1  14   93.38   15.81   0
   6   1  15   14.33   14.60   0
   6   1  16   71.63   13.86   0
   6   1  17    4.60   14.98   0
   6   1  18  111.78   15.33   0
   6   1  19   95.23   17.92   0
   6   2   5  177.48   23.29   0
   6   2  25   -9.43   12.98   0
   6   6  -3   50.82   27.14   0
   7   2   9   -0.89   20.33   0
   7   2  20   26.17   13.54   0
   7   2  21   89.48   14.93   0
   7   7  -2  140.28   32.80   0
   7  11  -2   18.26   27.45   0
   8   3   8   50.77   18.47   0
   8   3  21   52.33   13.16   0
   8   3  22    3.02   12.89   0
   8   4  25   15.30   14.02   0
   8   5   2   83.33   30.13   0
   9   4   8   55.77   19.48   0
   9   4  21    0.57   12.83   0
   9   4  22    6.62   16.41   0
   9   5   5  227.62   24.52   0
   9   6   3   74.89   29.52   0
  10   5  10   19.97   19.07   0
  10   5  19   20.40   14.26   0
  10   5  20  -10.39   14.01   0
  10   5  21   19.25   16.64   0
  11   6  14   11.02   17.38   0
  11   6  15   18.48   17.24   0
  11   6  16   30.82   17.57   0
  11   6  17    7.54   16.93   0
  11   7  10   69.36   17.00   0
  11   8   8    8.52   20.38   0
 -23  -1  -5   -1.63   17.69   0
 -22   0  -8   11.64   17.05   0
 -22   1 -10    4.39   13.96   0
 -21  -1  -6   -4.96   13.88   0
 -21   2 -12   17.28   13.60   0
 -20  -2  -3    9.99   15.91   0
 -20  -1  -6   22.06   18.03   0
 -20   2 -12   15.42   16.81   0
 -19  -3   1   -0.22   22.65   0
 -19   4 -15    3.00   13.52   0
 -18   0  -9    8.16   14.78   0
 -18   1 -11   24.99   13.13   0
 -18   3 -14   17.87   13.23   0
 -18   4 -15   -5.73   13.71   0
 -17   0  -9   11.93   13.32   0
 -17   1 -11    1.31   12.70   0
 -17   3 -14    9.13   12.68   0
 -17   4 -15   -6.42   12.93   0
 -17   5 -16   -5.33   14.44   0
 -16   0  -9    3.65   13.20   0
 -16   1 -11   -2.70   13.39   0
 -16   3 -14    6.10   13.13   0
 -16   4 -15    5.99   13.20   0
 -16   5 -16   10.77   13.92   0
 -15   0  -9    7.49   13.42   0
 -15   1 -11    2.76   13.21   0
 -15   3 -14   42.18   13.79   0
 -15   4 -15    7.27   12.83   0
 -15   5 -16   -3.73   13.60   0
 -14   4 -15    3.08   13.07   0
 -13  -3   1   49.82   26.08   0
 -13  -2  -3   46.01   21.32   0
 -12  -4   7  140.14   35.41   0
 -12  -1  -6   11.91   18.27   0
 -12   2 -12   58.83   14.57   0
 -12   6 -16   14.49   13.25   0
 -11  -4  23    7.33   15.40   0
 -11   2 -12   38.55   14.31   0
 -11   6 -16   17.45   13.13   0
 -10  -4   9   16.27   22.75   0
 -10  -4  22   -7.93   17.05   0
 -10  -2  -2  172.09   23.93   0
 -10   1 -10  132.62   15.76   0
 -10   3 -13    6.83   13.98   0
 -10   5 -15   12.09   13.66   0
 -10   7 -16   23.49   13.59   0
  -9  -4  11   16.44   17.63   0
  -9  -4  20    8.99   14.50   0
  -9  -4  21   -7.76   17.41   0
  -9   7 -16    2.87   13.40   0
  -9   8 -16   14.51   13.70   0
  -8  -4  13   48.93   20.07   0
  -8  -4  14   33.03   17.85   0
  -8  -4  15   20.40   18.62   0
  -8  -4  16   38.24   18.61   0
  -8  -4  17   65.50   17.64   0
  -8  -4  18   16.67   16.34   0
  -8   0  -7    3.12   16.47   0
  -8   1  -9  179.64   20.94   0
  -8   2 -11   -5.59   13.77   0
  -8   6 -15    3.11   14.37   0
  -7   4 -13   -1.84   13.64   0
  -7   5 -14   15.89   13.97   0
  -7   7 -15    1.10   12.71   0
  -6  -3  25   68.83   14.64   0
  -6  -1  -3  335.01   27.47   0
  -6   1  -8  132.03   16.94   0
  -6   2 -10   61.89   15.03   0
  -6   6 -14  147.24   18.30   0
  -6   8 -15    8.55   13.57   0
  -6   9 -15   -0.14   13.24   0
  -5  -3  23   16.46   13.88   0
  -5   4 -12   12.39   14.51   0
  -5   7 -14   12.21   16.12   0
  -4  -3  10  134.76   20.41   0
  -4  -3  22    1.20   16.59   0
  -4   6 -13  168.01   18.09   0
  -4   8 -14   76.42   14.85   0
  -4   9 -14   20.27   14.18   0
  -3  -3  14   98.60   18.49   0
  -3  -3  15   23.96   17.24   0
  -3  -3  16  162.27   17.65   0
  -3  -3  17   -3.22   17.06   0
  -3  -3  18   17.65   17.20   0
  -3  -2  27   20.35   13.67   0
  -3   1  -6    5.67   22.61   0
  -3   2  -8  271.16   19.70   0
  -3   7 -13  163.59   15.42   0
  -2  -2   6   26.58   23.88   0
  -2  -2  25    9.90   12.74   0
  -2   1  -5  490.26   29.00   0
  -2   2  -7   12.69   22.91   0
  -2   4 -10   48.24   16.44   0
  -2   5 -11   21.31   14.60   0
  -1  -2  22   73.64   14.02   0
  -1  -2  23   35.09   14.54   0
  -1   1  -4 1287.82   41.83   0
  -1   6 -11    7.37   17.03   0
  -1   8 -12   39.32   14.81   0
  -1   9 -12   19.83   17.27   0
  -1  10 -12    5.25   13.53   0
   0  -2  12  338.39   22.61   0
   0  -2  13  -12.22   16.07   0
   0  -2  14  238.75   17.18   0
   0  -2  16   15.80   14.23   0
   0  -2  17  294.35   16.08   0
   0  -2  18   62.76   14.52   0
   0  -2  19  178.52   14.98   0
   0  -1  27    1.24   13.11   0
   0   3  -7    5.00   17.23   0
   0   8 -11   49.32   18.15   0
   0  10 -11   18.23   17.02   0
   1  -1  25   19.54   12.81   0
   1   2  -4  527.10   33.93   0
   1  10 -10    6.80   16.63   0
   2  -1  10   49.57   17.29   0
   2  -1  21  103.83   14.19   0
   2  -1  22   25.45   13.68   0
   2   0  28    0.52   14.29   0
   3   0  25    4.85   12.91   0
   3   0  26   -9.24   17.15   0
   3   4  -5   31.19   20.19   0
   3   8  -8    5.69   20.57   0
   3  10  -8   29.35   19.46   0
   4   0   9    9.99   17.00   0
   4   0  22   67.03   13.95   0
   4   1  27   11.01   13.81   0
   4   1  28   26.72   16.60   0
   4   8  -7   74.75   18.39   0
   4   9  -7   -2.77   19.28   0
   4  10  -7   12.18   17.25   0
   5   1  25    3.74   12.88   0
   6   1  10  239.46   22.56   0
   6   1  21    4.89   14.02   0
   6   2  26   -0.52   13.59   0
   6  10  -4    9.26   22.49   0
   7   2   8  152.88   21.68   0
   7   2  22    1.12   14.10   0
   7   3   4  128.62   24.19   0
   8   3  23   44.77   13.47   0
   8   3  24   14.39   16.95   0
   8   4   4  154.53   23.46   0
   9   3  15   24.01   17.37   0
   9   3  16   50.18   16.35   0
   9   3  17   34.00   16.11   0
   9   4  23   12.03   13.47   0
   9   4  24   -5.12   16.35   0
  10   5   9   19.20   17.65   0
  10   6   6   53.81   21.42   0
  11   6  11    1.27   19.04   0
  11   6  12   12.78   16.68   0
  11   6  13   18.99   13.18   0
  11   6  18   12.80   13.59   0
  11   6  19    8.62   17.36   0
  11   6  20   37.12   17.88   0
  11   7   9   10.29   16.84   0
  11   9   7    3.16   25.04   0
 -23  -3   3   -4.58   20.37   0
 -22  -2  -2    8.29   16.83   0
 -22  -1  -5    3.36   16.88   0
 -21  -3   2   13.34   21.48   0
 -21   0  -8    4.44   14.05   0
 -21   1 -10   -5.11   13.97   0
 -20   0  -8    1.67   17.69   0
 -20   1 -10   76.79   17.93   0
 -20   3 -13    7.06   13.70   0
 -19  -2  -3   26.37   16.76   0
 -19  -1  -6    8.38   14.68   0
 -19   2 -12   11.89   13.27   0
 -18  -3   1   59.17   22.89   0
 -18  -2  -3  128.17   18.23   0
 -18  -1  -6   14.61   17.19   0
 -18   2 -12    2.73   13.04   0
 -17  -1  -6   21.07   18.47   0
 -17   2 -12    9.47   15.88   0
 -16   2 -12   52.21   16.88   0
 -15  -1  -6    6.94   19.42   0
 -15   2 -12   30.79   14.37   0
 -15   6 -16    8.07   13.91   0
 -14  -3   1    7.27   24.12   0
 -14  -2  -3   64.35   18.69   0
 -14  -1  -6    6.12   18.38   0
 -14   2 -12   17.44   13.84   0
 -14   6 -16   13.18   13.36   0
 -13  -1  -6   15.95   15.40   0
 -13   2 -12   78.10   14.55   0
 -13   5 -15   17.25   16.36   0
 -13   6 -16   29.22   13.11   0
 -12   0  -8   58.25   18.19   0
 -12   1 -10    5.77   17.23   0
 -12   3 -13  104.88   15.58   0
 -12   4 -14    7.74   16.53   0
 -12   7 -16    9.91   13.88   0
 -11   1 -10   42.18   14.66   0
 -11   3 -13   92.70   15.62   0
 -11   4 -14   20.22   13.96   0
 -11   5 -15   17.45   13.17   0
 -11   7 -16   22.28   12.85   0
 -11   8 -16   20.77   16.34   0
 -10  -4  23    3.70   14.47   0
 -10  -4  24   -4.06   18.06   0
 -10  -1  -5  421.40   23.72   0
 -10   8 -16   55.22   13.97   0
  -9  -4  10    5.96   20.61   0
  -9  -4  22    4.94   17.10   0
  -9   2 -11   81.19   14.43   0
  -9   6 -15   40.37   14.00   0
  -8  -4  12   36.50   17.76   0
  -8  -4  19    9.58   13.65   0
  -8  -4  20   -7.65   17.05   0
  -8  -4  21    4.25   17.27   0
  -8   3 -12   10.81   14.21   0
  -8   4 -13   40.39   15.18   0
  -8   7 -15   -0.32   13.70   0
  -7   2 -10   85.88   14.86   0
  -7   8 -15    7.06   12.87   0
  -7   9 -15    6.26   13.43   0
  -6   3 -11   -1.69   14.04   0
  -6   5 -13  316.24   17.80   0
  -5  -3   7  111.65   23.12   0
  -5  -3  25   14.16   13.29   0
  -5   0  -5    1.85   20.05   0
  -5   2  -9  194.77   17.10   0
  -5   8 -14    8.30   13.33   0
  -5   9 -14  -12.04   17.58   0
  -4  -3   9    4.15   18.89   0
  -4  -3  23   18.92   13.18   0
  -4   3 -10  118.38   16.71   0
  -4   4 -11   51.01   19.12   0
  -4   5 -12   74.52   14.50   0
  -3  -3  20   20.00   13.65   0
  -3  -2   4 3436.43   61.02   0
  -3   6 -12   55.64   16.86   0
  -3   8 -13   10.92   13.85   0
  -3   9 -13    3.19   17.62   0
  -3  10 -13   -1.82   13.93   0
  -2  -2  26   13.12   13.59   0
  -2  -2  27    7.95   16.53   0
  -2   7 -12   19.30   13.50   0
  -1  -2   8  215.07   19.23   0
  -1  -2  24    0.08   12.76   0
  -1  -2  25   -1.94   15.79   0
  -1   2  -6   -3.04   20.26   0
  -1   4  -9  367.75   19.47   0
  -1   5 -10   10.17   14.74   0
   0  -2  11  553.03   21.91   0
   0  -2  20    0.25   13.88   0
   0  -2  21   -2.60   13.99   0
   0  -2  22   29.03   17.10   0
   0  -1   4  -11.98   23.61   0
   0  -1  28    7.36   13.10   0
   0   2  -5 3501.00   48.54   0
   0   4  -8    8.87   20.78   0
   0   5  -9    2.80   17.47   0
   0   6 -10    7.89   14.90   0
   0   9 -11    9.14   14.31   0
   1  -1   6  640.36   28.70   0
   1  -1  26    9.71   13.21   0
   1   4  -7    9.25   19.65   0
   1   6  -9   48.50   17.87   0
   1   8 -10   14.67   14.42   0
   1   9 -10   10.53   17.14   0
   2  -1   9  551.93   21.87   0
   2  -1  23    2.01   13.17   0
   2  -1  24   21.42   16.29   0
   2   4  -6   12.78   20.63   0
   2   6  -8   56.80   18.68   0
   2   8  -9   65.01   18.32   0
   2   9  -9   26.54   17.94   0
   2  10  -9   21.21   16.69   0
   3  -1  13  161.48   18.34   0
   3  -1  14   27.48   14.42   0
   3  -1  15    4.49   14.42   0
   3  -1  16   -2.94   14.33   0
   3  -1  18   15.17   14.34   0
   3  -1  19   45.52   15.07   0
   3   0  27    0.79   13.38   0
   3   5  -6    5.72   18.27   0
   3   6  -7   60.25   19.52   0
   3   9  -8    3.25   16.04   0
   4   0   8   96.89   22.55   0
   4   0  23   21.19   13.78   0
   4   0  24   94.27   13.22   0
   5   0  13   -9.61   18.24   0
   5   0  14   11.22   15.14   0
   5   0  15   -7.97   13.77   0
   5   0  16   29.54   14.22   0
   5   0  17    2.50   14.61   0
   5   0  18   -2.76   14.12   0
   5   0  19    0.91   14.64   0
   5   1   6  205.68   20.31   0
   5   1  26    9.09   13.22   0
   5   7  -5   11.82   20.19   0
   5  11  -5    8.75   19.46   0
   6   1   9   -2.32   19.81   0
   6   1  22   -2.52   13.52   0
   6   1  23   32.00   13.89   0
   6   2  27   -3.16   13.35   0
   6   8  -4    3.25   22.11   0
   6   9  -4   30.35   23.48   0
   7   2  24    3.54   13.37   0
   7   2  25   -3.98   16.25   0
   8   2  13    9.77   17.70   0
   8   2  14   61.12   14.40   0
   8   2  15   31.91   13.54   0
   8   2  16  140.75   14.91   0
   8   2  17   45.00   14.28   0
   8   2  18    5.66   13.63   0
   8   2  19  108.17   15.36   0
   8   2  20   16.31   16.44   0
   8   3  25   15.50   14.20   0
   9   3  12    4.31   17.27   0
   9   3  13    5.88   13.95   0
   9   3  18   51.65   13.98   0
   9   3  19   -4.55   12.70   0
   9   3  20   12.96   13.27   0
   9   3  21   27.83   15.56   0
   9   4   7    7.19   18.32   0
  10   4  12  143.82   19.96   0
  10   4  13   94.61   19.07   0
  10   4  14   14.73   15.27   0
  10   4  15   65.10   14.88   0
  10   4  16   -2.21   13.77   0
  10   4  17   12.84   14.53   0
  10   4  18    9.90   13.41   0
  10   4  19   17.00   14.55   0
  10   4  20   26.35   17.13   0
  10   5   8   37.85   18.28   0
  11   6  10   49.21   20.21   0
  11   7   8   17.08   19.70   0
  11   8   7   25.29   22.66   0
  11  10   7    3.08   28.14   0
  12   8  13   18.76   19.58   0
  12   8  14    3.16   17.61   0
  12   8  15    2.24   16.89   0
 -23  -2  -1    4.93   16.09   0
 -23   1  -9    3.49   13.83   0
 -22   0  -7   -2.61   16.83   0
 -22   1  -9   34.71   16.85   0
 -22   2 -11   13.51   14.65   0
 -21  -2  -2    8.17   16.05   0
 -21  -1  -5   76.95   17.78   0
 -21   2 -11    0.91   13.21   0
 -19   0  -8   32.19   14.15   0
 -19   1 -10    7.92   14.25   0
 -19   3 -13   19.19   14.48   0
 -19   4 -14   -0.90   13.28   0
 -18   0  -8   26.23   17.46   0
 -18   1 -10    0.34   13.24   0
 -18   3 -13   16.97   13.61   0
 -18   4 -14    3.26   13.34   0
 -17  -3   1  112.31   22.73   0
 -17  -2  -3   29.55   17.43   0
 -17   0  -8    0.47   17.45   0
 -17   1 -10   26.45   15.61   0
 -17   3 -13   25.87   12.98   0
 -17   4 -14   17.77   12.98   0
 -17   5 -15   -0.82   13.75   0
 -16  -3   1   16.68   22.13   0
 -16  -2  -3    6.16   17.84   0
 -16  -1  -6   23.64   15.15   0
 -16   1 -10  286.89   18.54   0
 -16   3 -13   18.74   13.47   0
 -16   4 -14   19.46   13.41   0
 -16   5 -15   17.35   13.49   0
 -15  -3   1    3.64   21.44   0
 -15  -2  -3   57.17   17.78   0
 -15   3 -13   30.22   13.41   0
 -15   4 -14   14.03   13.93   0
 -15   5 -15    4.32   14.15   0
 -14   1 -10   -2.52   13.50   0
 -14   3 -13    4.42   14.01   0
 -14   4 -14   -1.94   12.88   0
 -14   5 -15   13.10   13.35   0
 -14   7 -16   14.58   13.87   0
 -13   0  -8   82.02   14.60   0
 -13   1 -10   15.07   13.76   0
 -13   4 -14   14.74   13.77   0
 -13   7 -16    8.46   13.59   0
 -11  -3   2    2.48   28.91   0
 -11   2 -11   -0.64   16.33   0
 -11   6 -15    1.83   12.93   0
 -10   2 -11    4.47   13.97   0
 -10   5 -14   17.00   16.91   0
 -10   6 -15   47.65   14.17   0
  -9  -4  23   11.60   13.42   0
  -9  -4  24    6.13   16.18   0
  -9   0  -7   10.89   16.57   0
  -9   1  -9    6.36   15.68   0
  -9   3 -12   11.21   14.16   0
  -9   4 -13   81.29   15.02   0
  -9   5 -14   57.07   14.07   0
  -9   7 -15    7.28   12.88   0
  -8  -4  11  102.98   21.33   0
  -8  -4  22   14.49   17.71   0
  -8  -1  -4   12.51   16.75   0
  -8   8 -15   11.33   12.79   0
  -8   9 -15   13.27   13.47   0
  -7  -4  14   48.44   18.07   0
  -7  -4  15   24.23   18.29   0
  -7  -4  16    5.46   15.40   0
  -7  -4  17   21.13   14.63   0
  -7  -4  18   18.63   14.33   0
  -7  -4  19   17.81   16.99   0
  -7  -4  20   19.51   17.22   0
  -7  -2   0    7.09   24.99   0
  -7   0  -6    6.78   16.55   0
  -7   1  -8   26.34   19.27   0
  -7   6 -14   19.29   14.06   0
  -6   4 -12    9.62   14.57   0
  -6   7 -14   -2.41   12.78   0
  -6   8 -14    4.31   16.11   0
  -5  -3  26   -2.69   13.87   0
  -5  -3  27   15.04   17.67   0
  -5  -1  -2  224.05   29.51   0
  -4  -3  24   13.33   13.60   0
  -4  -3  25   -1.31   15.61   0
  -4   0  -4  286.49   29.60   0
  -4   7 -13   33.00   14.12   0
  -4   8 -13   24.35   16.24   0
  -4  10 -13   20.24   16.29   0
  -3  -3  11   26.81   19.86   0
  -3  -3  21   31.92   13.50   0
  -3  -3  22   17.31   12.87   0
  -3   3  -9   58.25   16.16   0
  -3   5 -11   35.80   17.83   0
  -2  -3  16   17.92   17.03   0
  -2  -3  17   30.29   16.39   0
  -2  -2  28   14.20   13.01   0
  -2   8 -12   27.70   14.41   0
  -2   9 -12   -2.53   17.64   0
  -2  10 -12   -5.28   13.38   0
  -1  -2  26    3.40   13.72   0
  -1   7 -11    6.65   14.86   0
   0  -2  10 2024.15   30.79   0
   0  -2  23   98.96   13.64   0
   0  -2  24    1.93   15.86   0
   0  11 -10    7.73   17.63   0
   1  -2  15   25.29   14.81   0
   1  -2  16  132.34   15.37   0
   1  -2  17   11.16   13.77   0
   1  -2  18   11.13   13.68   0
   1  -2  19  158.48   18.60   0
   1  -1  28   -8.47   15.99   0
   1   5  -8   38.19   18.53   0
   2  -1  25    3.49   13.41   0
   2   5  -7    8.94   18.37   0
   3  -1  12   60.40   15.00   0
   3  -1  20   -3.64   14.45   0
   3  -1  21   23.82   13.89   0
   3   0   5    1.03   29.64   0
   3   0  28    0.46   14.08   0
   4   0  25   -7.54   13.93   0
   4   0  26  -24.63   17.93   0
   4  11  -6  -10.02   19.27   0
   5   0  12 1003.73   22.05   0
   5   0  20  208.58   15.71   0
   5   0  21   -5.06   13.62   0
   5   0  22   35.27   13.63   0
   5   1  27    5.29   13.97   0
   5   2   2 1112.83   42.70   0
   6   1  24   26.29   13.26   0
   6   1  25   34.16   13.99   0
   7   1  14  107.50   18.17   0
   7   1  15   17.41   14.06   0
   7   1  16   15.37   13.21   0
   7   1  17  266.53   16.40   0
   7   1  18   13.97   14.42   0
   7   1  20   45.52   16.90   0
   7   2  26   36.62   14.28   0
   7   6  -1  157.30   41.91   0
   8   2  11   -7.80   18.19   0
   8   2  12   55.20   15.08   0
   8   2  21    1.64   14.05   0
   8   2  22   37.49   13.76   0
   9   3  11   12.51   14.91   0
   9   3  22   12.95   13.28   0
   9   3  23    5.09   16.07   0
  10   4  11   -1.89   18.33   0
  10   4  21   14.71   13.72   0
  10   4  22    3.99   13.48   0
  10   7   4   21.43   28.26   0
  11   5  13    3.35   17.46   0
  11   5  14   24.36   16.57   0
  11   5  15   22.59   14.60   0
  11   5  16    6.14   13.87   0
  11   5  17   22.30   14.66   0
  11   5  18    3.70   14.43   0
  11   5  19   -4.97   13.59   0
  11   5  20    1.44   16.75   0
  11   6   9   34.95   20.59   0
  12   7  14   -0.96   16.05   0
  12   7  15   11.61   16.33   0
  12   7  16    1.36   16.86   0
  12   7  17    2.67   18.35   0
  12   8  12   21.36   16.76   0
  12   9  11   28.34   20.64   0
 -23  -1  -4    4.00   13.82   0
 -22  -3   3   13.60   22.64   0
 -22  -2  -1   16.14   19.53   0
 -21  -4   9    9.17   37.11   0
 -21   0  -7    6.72   17.40   0
 -21   1  -9   43.24   13.93   0
 -21   3 -12   10.84   14.12   0
 -20  -3   2   58.39   23.51   0
 -20  -2  -2   14.02   15.75   0
 -20  -1  -5   26.22   17.42   0
 -20   2 -11   45.43   14.45   0
 -19  -1  -5   10.87   16.92   0
 -19   2 -11    7.84   13.88   0
 -18   2 -11   25.16   15.85   0
 -16   0  -8   62.62   14.64   0
 -16   6 -15   -7.74   13.54   0
 -15   0  -8   92.27   14.92   0
 -14   6 -15   22.40   14.45   0
 -13   2 -11   17.27   16.94   0
 -13   6 -15    9.24   13.30   0
 -12   2 -11   21.18   13.34   0
 -12   6 -15   -5.02   12.67   0
 -11  -2  -2  199.34   20.41   0
 -11  -1  -5   18.74   16.38   0
 -11   3 -12   67.65   17.92   0
 -11   5 -14   34.06   13.79   0
 -11   7 -15   13.73   13.08   0
 -10  -4   8    2.39   22.74   0
 -10   0  -7    0.01   15.81   0
 -10   1  -9   99.03   16.07   0
 -10   3 -12    6.46   14.16   0
 -10   4 -13   83.26   15.36   0
 -10   7 -15   16.29   13.35   0
 -10   8 -15   -2.97   14.36   0
  -9  -4   9   21.57   20.87   0
  -9   6 -14   22.62   17.31   0
  -9   9 -15   13.94   13.65   0
  -8  -4  23    9.06   13.56   0
  -8  -4  24   19.63   17.93   0
  -8   2 -10   -8.21   14.33   0
  -7  -4  12   20.46   17.72   0
  -7  -4  13   10.72   16.92   0
  -7  -4  21   26.28   14.54   0
  -7  -4  22   13.72   17.74   0
  -7   3 -11   -1.26   13.66   0
  -7   7 -14   -1.12   12.79   0
  -7   8 -14   13.50   15.58   0
  -6  -4  16  134.12   19.09   0
  -6  -4  18   55.27   17.35   0
  -6  -4  19   41.76   17.24   0
  -6   2  -9  534.99   18.71   0
  -6   6 -13   23.69   13.47   0
  -6   9 -14    6.79   13.57   0
  -5   3 -10  142.00   15.59   0
  -5   4 -11   83.78   15.75   0
  -5   5 -12   42.76   13.76   0
  -5   7 -13    7.31   13.63   0
  -4  -3   8  688.46   26.03   0
  -4  -3  26   -9.57   13.12   0
  -4   2  -8 1081.53   24.51   0
  -4   6 -12   -5.31   16.77   0
  -4   9 -13   19.18   13.44   0
  -3  -3  10   27.11   20.01   0
  -3  -3  23   44.45   14.30   0
  -3  -3  24   10.90   13.97   0
  -3   4 -10  311.93   17.85   0
  -3   7 -12   14.21   12.90   0
  -2  -3  13    6.88   18.43   0
  -2  -3  14  258.15   16.62   0
  -2  -3  15   25.22   14.72   0
  -2  -3  18   55.35   13.94   0
  -2  -3  19  121.97   14.19   0
  -2  -3  20   -0.84   13.66   0
  -2  -3  21   87.05   17.01   0
  -2   3  -8 3339.62   37.23   0
  -2   6 -11  182.13   14.72   0
  -1  -2   7  122.87   19.30   0
  -1   8 -11   61.33   14.59   0
  -1   9 -11   22.14   17.78   0
  -1  10 -11   10.27   14.37   0
   0  -2   9  469.07   24.07   0
   0  -2  25   12.13   13.32   0
   0   7 -10    2.78   15.22   0
   0  10 -10    8.70   16.38   0
   1  -2  14   -3.60   15.02   0
   1  -2  20   89.66   13.70   0
   1  -2  21   10.29   14.09   0
   1  -2  22   95.08   17.41   0
   1   7  -9   70.74   18.04   0
   1  11  -9   17.34   17.41   0
   2  -1  26    8.64   12.94   0
   2  -1  27    7.05   13.65   0
   2   7  -8    1.35   17.10   0
   2  11  -8    1.90   16.89   0
   3  -1  11   30.95   15.43   0
   3  -1  23    0.46   13.02   0
   3  -1  24   75.87   14.28   0
   3   7  -7   47.11   20.10   0
   3  11  -7    4.40   16.25   0
   4   0   7   12.53   24.69   0
   4   0  27  -10.01   13.39   0
   4   1   3   71.44   28.90   0
   4   7  -6   71.60   18.39   0
   5   0  11    4.31   15.58   0
   5   0  23    3.66   13.08   0
   5   0  24   19.55   13.18   0
   5   8  -5    8.14   19.43   0
   5  10  -5   13.58   20.08   0
   6   1   8   99.26   17.54   0
   6   1  26   19.68   13.57   0
   6   2   4  200.56   24.19   0
   6  11  -3    4.20   22.12   0
   7   1  12    6.08   19.11   0
   7   1  13   27.09   15.02   0
   7   1  21    6.12   13.89   0
   7   1  22   80.36   13.80   0
   7  10  -2   16.44   24.62   0
   8   2  10    7.80   18.91   0
   8   2  23   33.90   13.34   0
   8   2  24   43.23   13.88   0
   8   3   6   10.55   18.53   0
   9   3  10   27.95   15.26   0
   9   3  24   13.87   13.24   0
   9   4   6  173.55   23.26   0
   9   5   4   22.54   24.31   0
  10   4  10  238.88   19.48   0
  10   4  23    8.35   13.32   0
  10   4  24   -3.26   13.98   0
  10   5   7  110.07   19.16   0
  10   6   5  989.77   34.72   0
  11   5  12   56.59   18.27   0
  11   5  21    1.13   14.06   0
  11   5  22    7.26   14.13   0
  11   7   7   12.01   20.65   0
  11   9   6   13.01   27.08   0
  12   6  16   14.58   17.47   0
  12   6  17   -9.88   17.03   0
  12   6  18   10.83   16.86   0
  12   7  12   15.46   18.81   0
  12   7  13    4.09   16.47   0
  12   8  11   -0.11   16.54   0
  12   9  10   10.97   22.10   0
 -24  -1  -3   -4.90   18.13   0
 -23  -3   4    7.11   23.35   0
 -23   0  -6   19.49   14.05   0
 -23   1  -8   -2.09   13.50   0
 -22  -1  -4   13.71   13.43   0
 -22   2 -10   36.57   13.76   0
 -21   2 -10    1.82   15.84   0
 -20   0  -7   12.20   14.56   0
 -20   1  -9    2.15   14.32   0
 -20   4 -13    0.28   13.46   0
 -19  -3   2   46.55   22.92   0
 -19  -2  -2    7.04   16.10   0
 -19   0  -7    1.45   17.13   0
 -19   1  -9   -0.66   13.37   0
 -19   3 -12   13.67   13.58   0
 -19   4 -13   15.04   14.05   0
 -18  -2  -2  219.83   21.85   0
 -18   3 -12   31.53   13.48   0
 -18   4 -13   29.02   12.78   0
 -18   5 -14   11.70   13.16   0
 -17  -1  -5   -9.48   18.29   0
 -17   2 -11    6.92   13.11   0
 -17   4 -13  -11.93   15.77   0
 -17   5 -14   26.11   13.34   0
 -16   2 -11    1.16   13.27   0
 -16   5 -14   12.19   13.61   0
 -15   2 -11   -7.40   13.74   0
 -15   5 -14    6.73   13.59   0
 -14   2 -11    1.08   13.32   0
 -14   3 -12   33.28   16.68   0
 -14   4 -13  105.98   17.76   0
 -14   5 -14    7.13   12.95   0
 -14   7 -15    3.44   13.69   0
 -13  -1  -5   -5.08   16.95   0
 -13   3 -12   56.81   14.28   0
 -13   4 -13   10.43   13.55   0
 -13   5 -14   -4.25   12.71   0
 -13   7 -15   24.95   13.43   0
 -12  -2  -2   28.20   17.66   0
 -12  -1  -5   13.35   15.44   0
 -12   1  -9   45.58   17.49   0
 -12   3 -12   29.86   14.11   0
 -12   4 -13   53.09   14.43   0
 -12   5 -14   90.96   13.84   0
 -12   7 -15    0.86   12.79   0
 -12   8 -15   13.34   13.23   0
 -11  -4   7  193.20   35.17   0
 -11   0  -7   16.17   15.29   0
 -11   1  -9  188.81   16.01   0
 -11   4 -13   59.67   14.46   0
 -11   8 -15    0.69   13.41   0
  -9  -2  -1  331.95   25.83   0
  -9  -1  -4   29.94   19.74   0
  -9   2 -10   16.55   14.21   0
  -9   5 -13   57.25   17.19   0
  -9   7 -14   34.30   17.18   0
  -8  -4  10    3.73   18.20   0
  -8  -4  25    2.32   13.23   0
  -8   0  -6   17.90   16.32   0
  -8   1  -8  133.61   17.14   0
  -8   3 -11   39.27   14.51   0
  -8   4 -12   39.11   14.14   0
  -8   5 -13   19.60   14.08   0
  -8   8 -14   -7.72   15.13   0
  -8   9 -14   23.24   16.05   0
  -7  -4  23    3.71   13.74   0
  -7  -4  24    2.00   16.21   0
  -7  -1  -3   99.42   22.56   0
  -7   6 -13   11.64   16.42   0
  -7   9 -14   14.43   13.21   0
  -6  -4  14   35.78   17.10   0
  -6  -4  15   31.15   15.26   0
  -6  -4  20   12.51   13.79   0
  -6  -4  21   10.91   13.37   0
  -6  -4  22   24.41   17.87   0
  -6  -3   5 1241.08   44.00   0
  -6   0  -5   -1.00   17.67   0
  -6   1  -7  291.02   22.57   0
  -6   3 -10   76.39   17.42   0
  -6   5 -12   23.28   14.17   0
  -6   7 -13   59.69   16.34   0
  -5   8 -13    7.32   13.15   0
  -5   9 -13   51.14   14.46   0
  -5  10 -13    7.71   13.67   0
  -4  -3  27    3.52   13.95   0
  -4  -1  -1 5832.24   90.80   0
  -4   1  -6  237.94   22.28   0
  -4   3  -9    9.72   19.14   0
  -4   5 -11   50.21   17.50   0
  -3  -3  25    9.48   12.95   0
  -3  -3  26  -10.48   16.12   0
  -3   0  -3   -1.65   23.94   0
  -3   2  -7  169.48   19.28   0
  -3   8 -12    6.79   13.66   0
  -3   9 -12    4.40   14.16   0
  -2  -3  12  184.65   21.30   0
  -2  -3  22   -6.20   12.69   0
  -2  -3  23   17.89   13.66   0
  -2   4  -9   18.67   16.31   0
  -2   5 -10   21.13   14.94   0
  -2   7 -11  257.57   19.24   0
  -1  -2  28   16.15   13.91   0
  -1   3  -7  198.67   18.47   0
  -1   6 -10   11.45   13.54   0
  -1  11 -10   -0.56   18.31   0
   0  -2  26   13.20   13.28   0
   0  -2  27   20.72   16.15   0
   0   6  -9  246.43   20.23   0
   0   8 -10  316.40   17.75   0
   0   9 -10    5.07   14.25   0
   1  -2  12   13.28   15.89   0
   1  -2  23   47.26   13.33   0
   1  -2  24    0.70   13.39   0
   1  -1   5   32.12   28.86   0
   1   8  -9   -2.78   17.93   0
   1   9  -9   15.87   16.57   0
   1  10  -9   27.24   16.62   0
   2  -1   7  725.97   26.63   0
   2  -1  28   11.18   13.22   0
   2  10  -8    5.04   16.49   0
   3  -1  10    9.49   15.97   0
   3  -1  25   13.27   12.99   0
   3  -1  26   10.08   15.68   0
   3   3  -3   59.49   25.50   0
   3  10  -7   16.17   16.82   0
   4  -1  14    1.01   14.13   0
   4  -1  15  197.80   15.72   0
   4  -1  16    7.83   13.81   0
   4  -1  17   21.39   14.21   0
   4  -1  18   75.36   15.05   0
   4  -1  19   45.91   14.62   0
   4  -1  21   13.82   13.43   0
   4  -1  22  -15.68   15.79   0
   4   0  28   12.42   13.56   0
   4   8  -6  122.58   20.79   0
   4  10  -6   10.36   17.19   0
   5   0  10  112.61   16.70   0
   5   0  25   14.70   13.70   0
   5   0  26   -0.42   17.11   0
   5   5  -3   19.64   26.54   0
   5   6  -4   92.42   22.30   0
   5   9  -5   19.44   19.50   0
   6   0  14  109.67   17.46   0
   6   0  15    0.71   14.69   0
   6   0  16   64.63   14.35   0
   6   0  17    0.51   14.03   0
   6   0  18  237.90   16.01   0
   6   0  19   11.94   14.40   0
   6   0  20   33.32   13.42   0
   6   0  21   15.89   13.57   0
   6   1  27   -4.06   13.85   0
   7   1  11   56.49   16.31   0
   7   1  23   40.43   12.61   0
   7   1  24   11.75   13.62   0
   7   2   6  492.44   24.84   0
   7   8  -2   12.11   25.07   0
   7   9  -2   38.00   27.88   0
   8   2  25    0.69   14.50   0
   8   2  26   -2.63   16.32   0
   9   2  15   53.10   16.45   0
   9   2  16   14.59   16.92   0
   9   2  17  115.74   14.59   0
   9   2  18   25.47   13.76   0
   9   2  19   28.05   13.64   0
   9   2  20    9.69   15.45   0
   9   3   9    7.43   17.44   0
  10   3  14   16.32   18.11   0
  10   3  16    8.70   13.59   0
  10   3  18   15.05   14.07   0
  10   3  19   35.15   13.28   0
  10   3  20    8.79   12.53   0
  10   3  21  109.15   17.03   0
  10   4   9   17.95   17.89   0
  11   4  16  111.37   18.35   0
  11   4  19   -5.57   18.11   0
  11   4  20   -2.10   17.40   0
  11   6   8  105.70   21.26   0
  11   8   6    4.14   27.26   0
  11  10   6    3.75   34.92   0
  12   6  13   -1.49   17.17   0
  12   6  14   18.86   17.45   0
  12   6  15    2.40   13.77   0
  12   6  19   13.84   13.60   0
  12   7  11   48.11   19.47   0
  12   8  10    8.31   20.35   0
 -24   0  -5   -6.68   17.82   0
 -23  -2   0    6.05   16.70   0
 -23  -1  -3    6.65   17.84   0
 -22   0  -6   52.22   14.60   0
 -22   1  -8   60.28   14.41   0
 -21  -3   3   -0.75   22.46   0
 -21  -2  -1   -0.92   16.52   0
 -21  -1  -4   15.26   14.31   0
 -21   1  -8   16.72   17.40   0
 -21   3 -11   12.17   13.50   0
 -20   2 -10   20.03   14.22   0
 -19   2 -10  -15.02   16.98   0
 -18   0  -7   -5.27   13.72   0
 -18   1  -9   25.25   13.76   0
 -17  -4   7   19.75   38.48   0
 -17  -2  -2   51.45   18.03   0
 -17   0  -7   21.14   18.18   0
 -17   1  -9    7.97   13.42   0
 -17   6 -14   13.09   13.35   0
 -16  -5  17   13.75   21.28   0
 -16  -2  -2   18.18   20.23   0
 -16  -1  -5   19.28   15.13   0
 -16   0  -7   -1.85   18.54   0
 -16   1  -9   42.26   13.41   0
 -16   4 -13   15.90   13.33   0
 -16   6 -14   25.44   16.69   0
 -15  -5  17   12.58   19.38   0
 -15  -5  18   10.30   18.81   0
 -15  -5  19   14.79   19.30   0
 -15  -2  -2  189.83   22.00   0
 -15  -1  -5    2.28   15.26   0
 -15   1  -9  127.59   14.41   0
 -15   3 -12   20.35   13.86   0
 -15   4 -13   12.65   13.73   0
 -15   6 -14   10.73   16.49   0
 -14  -5  17    6.38   19.37   0
 -14  -5  18    3.36   18.81   0
 -14  -5  19   11.79   18.96   0
 -14  -2  -2   16.66   21.26   0
 -14  -1  -5  191.28   16.25   0
 -14   0  -7   12.34   17.05   0
 -14   6 -14   23.62   16.81   0
 -13   1  -9   24.35   13.66   0
 -13   6 -14   14.23   13.62   0
 -12   0  -7    7.37   14.59   0
 -12   6 -14   23.08   13.31   0
 -11   2 -10   15.91   17.41   0
 -11   6 -14    3.68   12.89   0
 -10   2 -10   17.23   14.77   0
 -10   5 -13   50.74   14.42   0
 -10   7 -14   12.16   13.36   0
  -9   1  -8  106.30   20.14   0
  -9   3 -11    0.06   13.90   0
  -9   4 -12    6.71   14.41   0
  -9   8 -14   -3.63   13.31   0
  -9   9 -14    5.95   13.52   0
  -8   6 -13   38.86   13.83   0
  -7  -4  11    7.03   18.50   0
  -7  -4  25   13.11   14.41   0
  -7  -3   4  122.53   35.64   0
  -7   2  -9    6.12   14.62   0
  -7   5 -12   69.36   17.20   0
  -7   7 -13   77.42   17.11   0
  -6  -4  13   12.20   17.28   0
  -6  -4  23    5.89   13.64   0
  -6  -4  24   17.99   17.10   0
  -6   4 -11  101.65   15.00   0
  -6   8 -13    5.34   12.15   0
  -6   9 -13   12.96   13.56   0
  -6  10 -13  -11.83   13.91   0
  -5  -4  16  226.38   20.03   0
  -5  -4  17  227.82   19.97   0
  -5  -4  18   22.00   14.48   0
  -5  -4  19    6.38   13.68   0
  -5  -4  20    8.24   17.31   0
  -5  -3   6   97.60   23.47   0
  -5   2  -8   12.85   16.04   0
  -5   6 -12    4.38   13.43   0
  -4   4 -10   16.14   15.61   0
  -4   7 -12   26.53   13.13   0
  -4   9 -12   31.81   18.10   0
  -4  10 -12    9.21   13.63   0
  -3  -3  27   22.54   13.19   0
  -3   1  -5 5765.49   57.90   0
  -3   6 -11   43.85   14.21   0
  -2  -3  11  581.62   24.66   0
  -2  -3  24   13.48   13.20   0
  -2  -3  25   38.38   13.49   0
  -2   8 -11   23.31   14.62   0
  -2   9 -11   52.86   17.56   0
  -2  10 -11   -5.52   13.44   0
  -1  -3  15    2.59   14.36   0
  -1  -3  16   24.03   13.85   0
  -1  -3  17   34.78   13.62   0
  -1  -3  18   29.35   13.94   0
  -1  -3  19   15.19   13.90   0
  -1  -3  20  116.80   14.35   0
  -1  -3  21   15.16   13.49   0
  -1  -3  22    8.35   16.02   0
  -1   4  -8    4.34   16.66   0
  -1   5  -9    2.22   15.05   0
  -1   7 -10   32.02   18.99   0
  -1  10 -10   13.65   17.29   0
   0  -2   8  243.08   22.44   0
   0  -2  28   -0.44   13.11   0
   0   3  -6    4.68   17.38   0
   0  11  -9    4.90   17.52   0
   1  -2  11  318.95   18.96   0
   1  -2  25    1.46   13.36   0
   1  -2  26    5.09   13.45   0
   1   3  -5   92.20   23.35   0
   1   6  -8  177.04   19.51   0
   2  -2  14    5.02   18.29   0
   2  -2  15   35.74   14.87   0
   2  -2  16    5.69   14.28   0
   2  -2  17    5.68   13.70   0
   2  -2  18   59.07   14.90   0
   2  -2  19   25.53   14.17   0
   2  -2  20   14.78   13.85   0
   2  -2  21   14.45   13.66   0
   2  -2  22   51.02   14.06   0
   2   3  -4  259.12   26.00   0
   2   8  -8   25.40   17.81   0
   2   9  -8   89.20   17.39   0
   3  -1   9   60.47   17.31   0
   3  -1  27   18.62   14.05   0
   3   8  -7   68.62   18.67   0
   3   9  -7  132.54   17.19   0
   4  -1  13   63.09   14.89   0
   4  -1  23   -0.82   13.27   0
   4  -1  24   20.47   13.18   0
   4   6  -5  119.54   22.22   0
   4   9  -6   24.46   16.08   0
   5   0   9   -3.02   16.03   0
   5   0  27   -5.54   13.70   0
   5  11  -4   13.50   19.49   0
   6   0  13    0.50   15.33   0
   6   0  22   34.17   13.70   0
   6   0  23    7.78   12.72   0
   6   0  24   22.32   16.48   0
   6   7  -3  168.86   26.76   0
   7   1  10    4.19   16.31   0
   7   1  25   29.72   13.59   0
   7   1  26   15.79   14.14   0
   7   3   3   50.92   25.83   0
   8   1  15   33.21   16.88   0
   8   1  16   -0.96   14.26   0
   8   1  19   79.71   13.89   0
   8   1  20   26.25   14.38   0
   8   1  21    9.68   17.55   0
   8   2   9   36.56   15.77   0
   8   4   3    4.08   23.91   0
   8  10   0    5.94   29.66   0
   9   2  13   12.95   17.12   0
   9   2  14   12.23   13.50   0
   9   2  21   -0.14   13.43   0
   9   2  22   -2.69   13.40   0
   9   2  23    5.15   12.92   0
   9   3   8    4.48   18.28   0
  10   3  13   14.05   14.66   0
  10   3  22    3.17   13.46   0
  10   3  23    9.22   13.66   0
  10   3  24   30.64   16.72   0
  10   5   6   39.28   20.80   0
  11   4  13   60.20   18.32   0
  11   4  14   14.57   17.16   0
  11   4  15   72.95   14.32   0
  11   4  21    3.21   13.06   0
  11   4  22   11.65   12.85   0
  11   4  23    8.92   17.08   0
  11   5  10    4.95   18.30   0
  12   5  17   12.87   17.40   0
  12   5  18   15.31   17.10   0
  12   5  19    4.86   16.88   0
  12   6  12   15.30   16.52   0
  12   7  10   -0.95   19.44   0
  12   8   9   17.47   22.60   0
  12   9   9   -1.25   21.64   0
 -24  -2   1   -1.58   16.43   0
 -24  -1  -2   -0.62   17.68   0
 -23   0  -5    7.57   17.73   0
 -23   1  -7    5.88   14.21   0
 -22  -3   4    7.00   21.97   0
 -22  -2   0   22.09   20.05   0
 -22  -1  -3   78.34   17.18   0
 -22   2  -9    5.77   13.86   0
 -21   0  -6   41.82   14.63   0
 -20  -2  -1   24.46   16.65   0
 -20  -1  -4   97.26   14.21   0
 -20   0  -6  163.75   18.91   0
 -20   1  -8  140.87   15.62   0
 -20   3 -11   13.89   12.98   0
 -20   4 -12  -11.63   13.78   0
 -19  -1  -4   75.50   17.89   0
 -19   3 -11    6.64   12.94   0
 -19   4 -12   -0.90   14.78   0
 -19   5 -13    0.14   13.59   0
 -18  -3   2    6.75   19.23   0
 -18   2 -10   22.71   13.16   0
 -18   3 -11   -1.48   14.90   0
 -18   4 -12    7.56   16.40   0
 -17  -5  16    5.20   21.99   0
 -17   2 -10    8.22   13.01   0
 -17   5 -13   15.69   13.21   0
 -16  -5  15    5.13   24.97   0
 -16  -5  16   -1.03   19.15   0
 -16   2 -10   41.30   16.68   0
 -16   5 -13   25.53   16.36   0
 -15  -5  15    3.88   22.09   0
 -15  -5  16    3.43   19.83   0
 -15   0  -7    8.98   15.99   0
 -15   5 -13   29.97   16.62   0
 -14  -5  15    9.68   21.95   0
 -14  -5  16    6.24   19.06   0
 -14   2 -10   36.08   16.78   0
 -13  -5  16    4.04   18.54   0
 -13  -5  17    6.51   19.05   0
 -13  -5  18    7.06   16.39   0
 -13  -5  19    7.55   16.27   0
 -13  -5  20    2.39   16.76   0
 -13  -5  21   11.47   16.37   0
 -13   2 -10   -9.56   16.37   0
 -13   5 -13    2.99   13.20   0
 -13   7 -14    7.00   13.51   0
 -12  -5  18    8.31   19.41   0
 -12  -5  19    1.79   18.39   0
 -12  -5  20    2.47   19.07   0
 -12  -3   2   98.33   29.76   0
 -12   2 -10   14.90   13.40   0
 -12   5 -13    4.01   13.27   0
 -12   7 -14   18.02   12.69   0
 -12   8 -14   14.42   16.63   0
 -11   3 -11    4.76   14.63   0
 -11   4 -12   -0.20   14.93   0
 -11   5 -13    6.69   13.81   0
 -11   8 -14    1.41   14.03   0
 -10  -2  -1  374.04   26.67   0
 -10  -1  -4    5.57   15.08   0
 -10   1  -8   80.11   18.91   0
 -10   3 -11    8.32   14.52   0
 -10   4 -12  155.28   15.45   0
 -10   8 -14   -7.96   13.84   0
 -10   9 -14   19.12   14.07   0
  -9  -4   8   49.10   24.33   0
  -9   0  -6   90.91   17.81   0
  -9   6 -13   -3.21   13.95   0
  -8  -4   9   80.75   22.05   0
  -8   2  -9   33.67   14.94   0
  -8   5 -12   20.17   17.74   0
  -7  -4  10  260.09   23.33   0
  -7   3 -10    3.36   14.33   0
  -7   4 -11   28.40   14.33   0
  -7   8 -13   -7.48   12.60   0
  -6  -4  12   24.76   17.95   0
  -6  -4  25   13.32   13.86   0
  -6   6 -12  161.32   14.82   0
  -5  -4  14    1.47   17.88   0
  -5  -4  15   16.97   14.72   0
  -5  -4  22   11.12   14.55   0
  -5  -4  23    3.57   13.70   0
  -5   3  -9   -1.83   17.57   0
  -5   5 -11   17.03   13.68   0
  -5   7 -12    2.01   14.08   0
  -5  10 -12    4.48   17.00   0
  -4  -3   7    7.93   19.98   0
  -4   6 -11  156.88   16.86   0
  -3   3  -8  338.10   19.07   0
  -3   4  -9    0.13   19.13   0
  -3   5 -10  141.96   15.89   0
  -3   7 -11   87.61   15.48   0
  -3  10 -11    3.65   16.74   0
  -2  -3  26   10.60   13.66   0
  -2  -3  27    7.05   13.71   0
  -2   2  -6   30.71   20.19   0
  -2   6 -10   18.16   13.37   0
  -2  11 -10   12.86   17.67   0
  -1  -3  13   12.61   19.10   0
  -1  -3  14  116.70   15.81   0
  -1  -3  23   -0.24   12.95   0
  -1  -3  24    8.16   12.82   0
  -1  -2   6    2.17   19.16   0
  -1   8 -10   30.09   17.44   0
  -1   9 -10  -10.96   16.86   0
   0   4  -7   -3.66   19.97   0
   0   5  -8   -0.44   15.67   0
   0   7  -9    2.65   18.77   0
   0  10  -9   27.78   16.93   0
   1  -2  10   78.60   16.79   0
   1  -2  27   -0.59   13.84   0
   1  11  -8    6.04   17.56   0
   2  -2  13   11.35   15.49   0
   2  -2  23   12.91   14.21   0
   2  -2  24   11.32   13.02   0
   2  -2  25    8.23   15.94   0
   2   6  -7   19.62   18.94   0
   2  11  -7   19.64   17.14   0
   3  -1  28   13.49   12.96   0
   3   6  -6   69.32   18.87   0
   3  11  -6    2.31   18.44   0
   4  -1  12   68.73   15.02   0
   4  -1  25   10.57   13.63   0
   4  -1  26  -11.13   13.18   0
   4   0   6 3115.97   41.75   0
   4   4  -3    5.95   24.45   0
   4  11  -5   15.42   19.04   0
   5  -1  17   13.11   14.34   0
   5  -1  18  345.54   16.78   0
   5  -1  19   11.35   14.63   0
   5  -1  20   77.76   14.56   0
   5  -1  21    1.91   16.63   0
   6   0  12  278.66   17.52   0
   6   0  25    0.46   14.24   0
   6   0  26    7.49   16.77   0
   6  10  -3   28.19   22.51   0
   7   1  27    6.12   13.46   0
   7   4   1   38.19   36.50   0
   7  11  -1   13.48   25.17   0
   8   1  14   17.53   14.46   0
   8   1  22    6.70   13.55   0
   8   1  23   33.60   13.38   0
   8   1  24   28.24   16.34   0
   8   2   8  125.55   20.80   0
   8   3   5    4.88   21.03   0
   9   2  12    0.71   14.18   0
   9   2  25   10.46   13.91   0
   9  10   2    3.68   34.44   0
  10   3  12   -9.86   14.28   0
  10   4   8    9.58   18.06   0
  11   4  12    6.47   19.00   0
  11   5   9   12.10   18.31   0
  11   6   7   -1.62   22.39   0
  11   7   6    7.68   23.92   0
  12   5  14  102.97   17.74   0
  12   5  15   -8.99   16.76   0
  12   5  16    7.32   13.97   0
  12   5  20    7.03   13.91   0
  12   5  21   23.22   13.44   0
  12   6  11   14.14   16.11   0
  13   7  16   -0.92   17.85   0
  13   8  14   13.16   19.22   0
 -24   0  -4   -4.26   17.72   0
 -23  -3   5    1.03   22.66   0
 -23  -2   1    4.19   18.37   0
 -22   0  -5   -2.07   17.42   0
 -22   1  -7   11.17   13.84   0
 -21  -1  -3   42.89   16.96   0
 -21   2  -9   12.69   12.97   0
 -21   3 -10  -16.36   16.20   0
 -20  -3   3    6.87   22.13   0
 -20   2  -9   57.57   16.81   0
 -19  -2  -1   10.91   15.50   0
 -19   0  -6   40.76   16.76   0
 -19   1  -8   -5.78   13.37   0
 -18  -1  -4   30.42   17.41   0
 -18   1  -8   97.67   17.27   0
 -17  -5  15    2.09   24.16   0
 -17  -3   2    5.63   19.07   0
 -17   3 -11   19.15   13.47   0
 -17   4 -12   14.56   13.40   0
 -16  -5  14    6.96   23.21   0
 -16  -3   2   91.05   23.09   0
 -16   3 -11   16.29   14.21   0
 -16   4 -12   25.21   13.38   0
 -15  -5  14   11.28   24.09   0
 -15   2 -10   69.16   13.76   0
 -15   3 -11    6.67   13.73   0
 -14  -5  14    7.74   21.13   0
 -14   3 -11   15.95   13.79   0
 -14   4 -12   83.22   13.63   0
 -13  -5  15   14.94   19.08   0
 -13  -3   2   21.97   25.07   0
 -13   3 -11   47.85   14.07   0
 -13   4 -12    2.37   13.72   0
 -12  -5  17   15.70   16.50   0
 -12  -5  21   18.17   16.75   0
 -12   4 -12   69.41   14.43   0
 -12   6 -13    8.80   16.15   0
 -11  -5  17   11.96   18.13   0
 -11  -5  18    8.34   15.57   0
 -11  -5  19    6.31   15.88   0
 -11  -5  20    3.64   16.13   0
 -11  -5  21    2.95   16.49   0
 -11  -5  22    7.81   18.23   0
 -11   1  -8    0.63   15.23   0
 -11   6 -13   14.90   13.30   0
 -10   0  -6  397.48   19.50   0
 -10   6 -13   27.49   14.70   0
  -9   2  -9   13.94   14.15   0
  -9   5 -12  267.30   16.10   0
  -9   7 -13   26.65   14.05   0
  -8  -1  -3    5.23   20.59   0
  -8   3 -10   16.66   14.21   0
  -8   4 -11  109.15   14.66   0
  -8   8 -13   16.03   12.93   0
  -8   9 -13   -8.15   13.13   0
  -7   0  -5   -3.32   16.61   0
  -7   6 -12   23.60   13.49   0
  -6  -4  11   95.05   18.94   0
  -6  -2   1  421.37   48.75   0
  -6   2  -8  192.55   16.90   0
  -6   5 -11   15.53   16.40   0
  -6   7 -12   14.58   16.51   0
  -5  -4  13  165.21   19.34   0
  -5  -4  25    6.57   13.52   0
  -5   0  -4  217.08   23.82   0
  -5   1  -6  236.94   20.67   0
  -5   4 -10   60.33   15.43   0
  -5   8 -12   -0.47   13.38   0
  -5   9 -12    5.68   14.42   0
  -4  -4  15   18.56   18.39   0
  -4  -4  16    8.02   17.53   0
  -4  -4  17   22.93   14.34   0
  -4  -4  18  115.84   15.67   0
  -4  -4  19   -5.90   13.67   0
  -4  -4  20    8.85   13.70   0
  -4  -4  21   19.03   13.65   0
  -4  -4  22    5.81   14.26   0
  -4  -4  23   17.59   16.51   0
  -4   2  -7    4.84   17.10   0
  -3  -3   8  358.55   23.36   0
  -3  -1   0    9.17   40.48   0
  -3   8 -11   11.96   13.42   0
  -3   9 -11   18.13   13.94   0
  -2  -3  10  942.50   24.53   0
  -2   1  -4 5053.41   59.77   0
  -2   5  -9    9.54   18.27   0
  -2   7 -10   -2.15   17.85   0
  -2  10 -10   23.51   16.56   0
  -1  -3  12  286.23   18.24   0
  -1  -3  25   11.20   13.08   0
  -1  -3  26   14.92   14.06   0
  -1   2  -5  381.06   25.84   0
  -1   6  -9   44.14   17.59   0
   0  -3  15   15.14   17.24   0
   0  -3  16   -3.62   13.36   0
   0  -3  17   15.32   13.15   0
   0  -3  18   14.57   13.64   0
   0  -3  19    7.12   13.65   0
   0  -3  20    9.17   13.71   0
   0  -3  21   -8.37   13.59   0
   0  -3  22    0.51   12.47   0
   0  -3  23   12.12   15.55   0
   0   8  -9  304.23   20.29   0
   0   9  -9   11.81   16.62   0
   1  -2   9  103.10   20.96   0
   1   4  -6  242.79   22.44   0
   1   5  -7  155.41   16.54   0
   1   7  -8   -2.26   16.86   0
   1  10  -8    8.52   16.53   0
   2  -2  12   43.51   16.21   0
   2  -2  26   -2.36   13.45   0
   2  -1   6  845.18   29.20   0
   2   5  -6   80.77   19.03   0
   3  -2  16   -6.70   16.96   0
   3  -2  17   10.00   14.15   0
   3  -2  18   27.04   14.05   0
   3  -2  19    3.98   13.51   0
   3  -2  20   25.39   14.17   0
   3  -2  21   -0.93   13.39   0
   3  -2  22    8.93   13.57   0
   3   0   4 5405.99   61.59   0
   3   1   1 2726.62   75.93   0
   3   4  -4    5.31   22.84   0
   3   5  -5   44.51   21.41   0
   4  -1  11  475.98   18.27   0
   4  -1  27    4.99   13.06   0
   4   5  -4  136.59   22.57   0
   5  -1  14  192.93   18.87   0
   5  -1  15    5.00   14.42   0
   5  -1  16   35.55   14.28   0
   5  -1  22   -7.88   13.26   0
   5  -1  23   30.67   13.23   0
   5   0   8  474.42   20.93   0
   5   7  -4   44.66   22.82   0
   5  10  -4   25.31   20.11   0
   6   0  11   -9.91   14.97   0
   6   0  27   -8.24   13.59   0
   6   1   6   72.40   20.52   0
   6   3   1  228.14   36.01   0
   6   9  -3   39.42   22.19   0
   7   0  15    1.39   17.33   0
   7   0  16   97.76   15.28   0
   7   0  17    1.83   14.68   0
   7   0  18  374.48   16.68   0
   7   0  19   -1.43   14.27   0
   7   0  20   -0.00   13.13   0
   7   0  21   -0.56   13.62   0
   7   0  22   -5.52   13.12   0
   7   0  23    2.39   13.04   0
   7   1   9  207.17   18.48   0
   8   1  12   78.54   18.85   0
   8   1  13   33.79   14.71   0
   8   1  25   14.65   13.33   0
   8   1  26   19.98   13.68   0
   9   2  11   76.21   14.83   0
   9   4   5  152.79   21.04   0
  10   2  17  139.24   16.84   0
  10   2  18   -2.24   16.52   0
  10   2  19   25.74   13.14   0
  10   2  20   21.94   15.83   0
  10   2  21   42.85   16.33   0
  10   3  11   15.94   14.11   0
  11   3  17   49.75   15.91   0
  11   3  18    3.80   16.35   0
  11   3  19   31.07   12.97   0
  11   3  20   21.32   16.54   0
  11   3  21    6.09   15.59   0
  11   4  11    7.82   18.17   0
  12   5  13    0.37   17.25   0
  12   7   9    1.49   19.20   0
  13   6  17    4.45   17.51   0
  13   6  18   16.47   17.05   0
  13   6  19    1.01   17.47   0
  13   7  14    9.76   17.53   0
  13   7  15   17.87   16.88   0
  13   8  13   24.20   16.50   0
 -23  -1  -2    1.20   12.50   0
 -23   0  -4   21.55   17.54   0
 -23   1  -6   16.54   16.87   0
 -21  -2   0    9.91   16.31   0
 -21   0  -5   13.40   17.61   0
 -20  -1  -3   32.55   16.79   0
 -20   3 -10    8.63   12.32   0
 -20   4 -11    4.36   13.78   0
 -19   2  -9    6.37   12.71   0
 -19   3 -10    5.29   15.42   0
 -19   4 -11    3.30   16.04   0
 -19   5 -12   14.02   13.63   0
 -18  -5  15    8.35   25.27   0
 -18   0  -6   73.09   14.96   0
 -18   2  -9   36.72   16.26   0
 -18   5 -12    6.88   13.44   0
 -17  -5  14   10.60   24.65   0
 -17  -1  -4   11.72   14.79   0
 -17   0  -6  894.04   24.47   0
 -17   1  -8  244.51   15.54   0
 -17   6 -13    1.14   13.24   0
 -16  -1  -4  157.87   19.24   0
 -16   1  -8  152.90   14.47   0
 -16   6 -13    1.30   13.24   0
 -15  -3   2  109.71   22.88   0
 -15  -1  -4   64.65   17.97   0
 -15   1  -8    9.59   13.35   0
 -15   6 -13   22.87   14.51   0
 -14  -3   2    6.53   23.90   0
 -14  -1  -4   69.50   18.32   0
 -14   1  -8    9.66   13.47   0
 -14   6 -13    2.25   13.61   0
 -13  -5  14   12.69   19.86   0
 -13  -1  -4   10.77   18.36   0
 -13   1  -8  219.89   15.72   0
 -13   6 -13   -0.54   12.63   0
 -12  -5  15   -3.14   16.19   0
 -12   0  -6  117.82   18.81   0
 -12   1  -8  161.94   15.47   0
 -12   7 -13   13.58   16.35   0
 -11  -5  15   22.05   17.94   0
 -11  -5  16   14.41   16.81   0
 -11  -2  -1   52.44   21.08   0
 -11   0  -6   30.20   15.85   0
 -11   5 -12   45.00   14.07   0
 -11   7 -13   17.78   12.68   0
 -10  -5  17   14.18   15.92   0
 -10  -5  18   10.61   15.38   0
 -10  -5  19   14.07   16.21   0
 -10  -5  20    4.24   16.54   0
 -10  -5  21   14.91   16.76   0
 -10  -5  22   -3.00   16.96   0
 -10  -5  23   11.13   18.01   0
 -10  -4   7    8.88   28.57   0
 -10   2  -9   52.68   15.05   0
 -10   5 -12   13.08   13.71   0
 -10   8 -13    8.03   13.10   0
 -10   9 -13    8.53   13.03   0
  -9   3 -10   35.28   14.68   0
  -9   4 -11   22.00   14.23   0
  -9   9 -13   -1.09   12.61   0
  -8  -2   0  899.02   39.23   0
  -8   1  -7  100.30   17.47   0
  -8   6 -12   50.73   13.46   0
  -7   7 -12   44.05   16.60   0
  -7  10 -12    6.68   16.99   0
  -6  -1  -2  136.96   25.14   0
  -6   3  -9   16.30   14.40   0
  -6   4 -10  161.88   16.08   0
  -6   8 -12    1.85   12.19   0
  -6   9 -12   12.14   12.47   0
  -5  -4  12   10.55   18.49   0
  -5   6 -11   29.56   13.85   0
  -4  -4  14    6.05   17.88   0
  -4  -4  24   -2.98   13.66   0
  -4  -4  25   -2.27   13.37   0
  -4   5 -10    5.16   14.40   0
  -4   7 -11   47.90   14.05   0
  -4   8 -11   25.71   17.22   0
  -4  10 -11    9.15   13.50   0
  -3  -4  18   24.79   16.66   0
  -3  -4  19   17.03   16.23   0
  -3  -4  20   51.77   17.22   0
  -3  -4  21   31.18   15.28   0
  -3  -4  22    8.14   16.61   0
  -3   6 -10   23.34   13.86   0
  -2   3  -7   44.69   16.73   0
  -2   4  -8    3.77   16.34   0
  -2   8 -10    9.84   16.52   0
  -2   9 -10   31.86   16.79   0
  -1  -3  11   -0.11   19.44   0
  -1  -3  27  -10.61   12.96   0
   0  -3  14   -5.62   14.63   0
   0  -3  24    8.23   12.43   0
   0  -3  25   14.43   13.35   0
   0  -2   7  232.21   20.59   0
   0   2  -4 1132.80   37.29   0
   0  11  -8   -4.96   16.94   0
   1   8  -8   14.63   17.92   0
   1   9  -8   18.63   15.90   0
   2  -2  11   52.98   17.42   0
   2  -2  27   -5.12   13.63   0
   2   7  -7   13.31   17.15   0
   2  10  -7    7.75   16.54   0
   3  -2  14   13.36   14.31   0
   3  -2  15   90.12   14.27   0
   3  -2  23   89.91   14.50   0
   3  -2  24   25.63   12.80   0
   3  -2  25   17.96   13.18   0
   3   7  -6    4.26   17.47   0
   3  10  -6   11.76   16.25   0
   4  -1  10    7.04   15.47   0
   4   7  -5   15.22   20.00   0
   4  10  -5   38.14   18.76   0
   5  -1  13  360.49   16.91   0
   5  -1  25    3.36   13.85   0
   6   0  10  415.37   19.87   0
   6   2   3 1003.18   36.25   0
   6   8  -3   12.51   21.43   0
   6  11  -2    1.23   21.29   0
   7   0  14  223.10   16.12   0
   7   0  24    9.90   13.51   0
   7   0  25    0.13   12.94   0
   7   0  26   35.64   17.19   0
   7   1   8   31.13   20.34   0
   8   1  11   19.09   18.89   0
   8   2   7   83.33   19.71   0
   8   9   0   15.57   30.42   0
   8  11   1   11.79   28.93   0
   9   1  16  106.19   17.19   0
   9   1  17   10.45   13.53   0
   9   1  18    3.39   13.79   0
   9   1  19    7.57   13.61   0
   9   1  20   14.20   13.60   0
   9   1  21    1.08   13.27   0
   9   1  22   35.23   13.13   0
   9   1  23   50.51   16.57   0
   9   2  10   11.21   18.00   0
   9   3   7  269.92   20.32   0
  10   2  15  109.80   14.41   0
  10   2  16   -1.92   12.99   0
  10   2  22   12.21   12.56   0
  10   2  23    9.31   13.33   0
  10   2  24    5.43   13.35   0
  10   3  10   65.02   18.83   0
  10   4   7   14.93   21.27   0
  10   6   4   17.25   26.75   0
  11   3  14   12.17   18.34   0
  11   3  15   99.91   13.40   0
  11   3  16   10.56   13.48   0
  11   3  22    3.19   12.61   0
  11   3  23    2.79   13.53   0
  11   5   8  448.94   22.67   0
  12   4  16   22.41   17.11   0
  12   4  17    3.58   13.49   0
  12   4  18   -4.38   14.24   0
  12   4  19   -2.73   13.99   0
  12   4  20   18.47   13.45   0
  12   4  21   -1.93   13.17   0
  12   4  22   16.53   13.68   0
  12   5  12   46.98   17.27   0
  12   6  10  119.80   17.08   0
  12   8   8   26.80   22.26   0
  12   9   8    6.70   23.79   0
  13   6  15   17.37   15.86   0
  13   6  16   22.37   17.40   0
  13   7  13  107.10   17.79   0
  13   8  12   45.62   19.68   0
 -24  -1  -1   -2.60   16.64   0
 -24   0  -3   13.44   17.48   0
 -23   2  -7   -4.94   16.82   0
 -22  -2   1   16.57   19.37   0
 -22  -1  -2   17.87   16.36   0
 -22   1  -6   13.35   16.24   0
 -22   3  -9   65.42   13.87   0
 -21  -3   4   15.32   22.57   0
 -21   2  -8   43.01   12.74   0
 -21   3  -9    8.54   15.64   0
 -21   4 -10    3.24   16.08   0
 -20  -2   0   10.55   17.98   0
 -20   0  -5    5.45   17.34   0
 -20   1  -7    6.07   13.52   0
 -19  -4   8   11.23   32.91   0
 -19  -3   3   32.89   22.82   0
 -19  -1  -3   21.00   16.34   0
 -19   1  -7   46.83   17.03   0
 -18   4 -11   -1.09   12.74   0
 -18   6 -12    9.09   16.95   0
 -17  -2  -1   15.29   16.51   0
 -17   2  -9    6.94   13.01   0
 -17   3 -10   10.16   12.71   0
 -17   5 -12   -2.27   12.72   0
 -16  -5  13   16.39   27.81   0
 -16  -2  -1    9.38   19.41   0
 -16   0  -6  130.91   15.89   0
 -16   2  -9   40.80   13.52   0
 -16   4 -11   18.27   16.56   0
 -16   5 -12   42.03   12.85   0
 -16   7 -13   16.57   13.57   0
 -15  -5  13   18.31   24.45   0
 -15   0  -6   61.22   15.42   0
 -15   5 -12   33.78   12.67   0
 -15   7 -13    6.24   13.12   0
 -14  -5  13    4.43   22.08   0
 -14   0  -6  191.84   15.92   0
 -14   2  -9   38.64   16.78   0
 -14   5 -12  -10.26   13.42   0
 -14   7 -13   15.90   13.52   0
 -14   8 -13  -11.14   13.25   0
 -13  -5  13    0.67   21.63   0
 -13   0  -6   54.57   14.32   0
 -13   2  -9   57.82   15.91   0
 -13   5 -12   14.85   13.16   0
 -13   7 -13  111.33   14.05   0
 -13   8 -13   17.63   13.93   0
 -12  -5  14   89.40   20.75   0
 -12  -2  -1  211.36   23.54   0
 -12   2  -9   19.04   13.68   0
 -12   4 -11  134.43   18.39   0
 -12   5 -12   56.11   13.73   0
 -12   8 -13   31.45   13.91   0
 -11  -5  14   19.93   17.65   0
 -11   2  -9   13.71   14.19   0
 -11   3 -10   23.88   14.18   0
 -11   4 -11    3.54   14.37   0
 -11   8 -13    9.08   13.28   0
 -11   9 -13   36.36   13.68   0
 -10  -5  15    7.25   18.11   0
 -10  -5  16    3.55   15.52   0
 -10   3 -10   84.31   14.61   0
 -10   4 -11   15.48   13.76   0
  -9  -5  17    5.63   15.14   0
  -9  -5  18   31.46   17.39   0
  -9  -5  19    7.51   16.54   0
  -9  -5  20   20.04   16.62   0
  -9  -5  21   -1.89   17.02   0
  -9  -5  22    9.13   16.44   0
  -9  -5  23   12.62   18.31   0
  -9   1  -7    1.92   15.52   0
  -9   6 -12   36.68   14.11   0
  -8  -4   8   32.34   24.25   0
  -8   0  -5   -8.41   16.82   0
  -8   5 -11   19.71   17.80   0
  -8   7 -12   -4.39   13.24   0
  -8   9 -12   -6.09   15.53   0
  -7  -4   9   77.08   22.04   0
  -7   2  -8  160.92   15.91   0
  -7   3  -9  418.32   20.16   0
  -7   4 -10  283.19   16.43   0
  -7   5 -11   73.78   14.80   0
  -7   8 -12   56.22   13.43   0
  -7   9 -12   -0.69   12.36   0
  -6  -4  10  170.96   20.07   0
  -6   1  -6   73.25   17.49   0
  -5  -4  11   97.51   18.82   0
  -5   2  -7  157.06   21.09   0
  -5   5 -10   17.06   17.14   0
  -5   7 -11   10.59   12.78   0
  -5   9 -11    7.03   16.90   0
  -5  10 -11    4.11   13.82   0
  -4  -4  13   29.24   17.76   0
  -4  -4  26   -1.08   13.67   0
  -4   1  -5   86.99   22.53   0
  -3  -4  15    7.85   16.58   0
  -3  -4  16  131.81   16.23   0
  -3  -4  17  147.79   15.44   0
  -3  -4  23   17.83   13.17   0
  -3  -4  24   13.76   13.34   0
  -3  -4  25    2.40   16.24   0
  -3   2  -6  269.91   21.11   0
  -3   7 -10   18.53   16.85   0
  -2  -3   9  212.61   19.15   0
  -2  11  -9   49.86   18.07   0
  -1   1  -3   37.27   23.48   0
  -1   3  -6   62.07   21.28   0
  -1   5  -8   60.21   15.56   0
  -1   7  -9   64.28   13.81   0
  -1   8  -9    0.80   17.17   0
  -1   9  -9   35.01   16.05   0
  -1  10  -9   16.31   13.16   0
   0  -3  13    7.54   14.94   0
   0  -3  26    7.29   13.25   0
   0  -3  27    7.61   13.40   0
   0   6  -8   38.52   14.36   0
   1  -3  16   41.58   16.33   0
   1  -3  17   41.87   13.59   0
   1  -3  18   22.56   13.20   0
   1  -3  19    5.17   13.25   0
   1  -3  20  116.79   14.82   0
   1  -3  21   14.77   13.69   0
   1  -3  22    8.74   12.59   0
   1  -3  23    3.38   12.66   0
   1  -3  24   14.85   15.37   0
   1  -1   4 1311.03   40.72   0
   1  11  -7    4.48   16.16   0
   2  -2  10  578.53   23.36   0
   2   8  -7   12.10   18.39   0
   2   9  -7  103.29   16.72   0
   3  -2  26   -7.12   12.38   0
   3  -2  27    0.67   13.61   0
   3  -1   7 1020.65   31.03   0
   3   8  -6   27.41   17.92   0
   4  -2  18    9.59   14.20   0
   4  -2  19   17.39   13.32   0
   4  -2  20   43.14   13.86   0
   4  -2  21    8.27   13.00   0
   4  -2  23    9.51   16.07   0
   4  -1   9  104.67   20.17   0
   4   8  -5    6.47   19.27   0
   4   9  -5   28.22   18.30   0
   5  -1  12  182.92   15.22   0
   5  -1  27   10.23   13.45   0
   5   0   7    0.17   17.69   0
   5   8  -4    3.05   19.23   0
   5   9  -4   -0.99   18.36   0
   6  -1  16   56.78   17.50   0
   6  -1  17   -8.11   14.18   0
   6  -1  19   87.45   15.13   0
   6  -1  20  124.35   14.55   0
   6  -1  21    6.78   13.11   0
   6  -1  22    1.80   13.35   0
   6  -1  23   29.20   12.90   0
   6  -1  24   22.15   15.96   0
   7   0  12   62.32   18.61   0
   7   0  13    3.02   14.60   0
   7   0  27   16.75   13.56   0
   8   0  18   48.94   17.05   0
   8   0  19   -9.12   12.95   0
   8   0  20   12.40   13.64   0
   8   0  21    8.20   13.83   0
   8   0  22   25.47   15.98   0
   8   8   0  182.65   33.13   0
   9   1  15   21.52   13.24   0
   9   1  24   23.37   13.45   0
   9   1  25   18.11   13.63   0
   9   1  26   46.19   17.30   0
   9   5   3   48.95   26.59   0
  10   2  13   48.16   16.53   0
  10   2  14    4.42   13.72   0
  10   2  25   20.86   14.03   0
  10   3   9   -0.48   17.38   0
  10   5   5   10.20   22.50   0
  11   3  13   90.59   18.09   0
  11   4  10   69.96   14.60   0
  11   8   5   43.63   28.58   0
  12   4  14   22.99   17.09   0
  12   4  15  154.35   14.48   0
  12   5  11    5.94   17.13   0
  12   6   9   14.52   18.29   0
  12   7   8    5.66   21.93   0
  13   5  17   -3.24   16.93   0
  13   5  18   -0.02   16.20   0
  13   5  19  -10.70   13.98   0
  13   5  20    3.36   13.38   0
  13   6  14   10.74   15.96   0
  13   7  12   -5.97   16.93   0
  13   8  11   29.08   19.67   0
 -23  -2   2   18.01   19.08   0
 -23  -1  -1   11.60   16.13   0
 -22  -3   5    7.10   21.30   0
 -22   0  -4   22.18   14.24   0
 -22   2  -7   -8.57   16.24   0
 -21  -1  -2   14.39   16.16   0
 -21   1  -6   25.59   17.32   0
 -20   2  -8   31.61   13.43   0
 -20   3  -9   16.43   13.28   0
 -20   4 -10   -8.72   13.17   0
 -19  -2   0   13.05   18.17   0
 -19   2  -8   13.76   16.29   0
 -19   5 -11   12.40   13.47   0
 -18  -5  14   -0.60   27.93   0
 -18  -3   3    5.63   21.11   0
 -18  -1  -3   60.47   17.81   0
 -18   1  -7   82.98   13.82   0
 -18   5 -11   12.94   15.40   0
 -17   1  -7    1.46   16.64   0
 -17   6 -12   23.68   12.89   0
 -16   3 -10   -7.02   13.18   0
 -16   6 -12   31.20   13.36   0
 -15  -2  -1   67.39   17.76   0
 -15   3 -10    3.42   13.20   0
 -15   4 -11  229.03   15.07   0
 -15   6 -12   57.54   13.44   0
 -14  -2  -1   11.32   18.01   0
 -14   4 -11   86.30   13.80   0
 -14   6 -12   20.83   13.78   0
 -13  -2  -1    3.86   18.74   0
 -13   3 -10    0.67   13.89   0
 -13   4 -11   23.35   13.74   0
 -13   6 -12    0.09   13.20   0
 -12  -5  13   10.46   19.78   0
 -12   3 -10    8.33   14.27   0
 -12   6 -12   15.03   13.21   0
 -11   6 -12    7.04   13.25   0
 -10  -5  14    1.48   19.00   0
 -10   1  -7  375.64   18.02   0
 -10   7 -12    7.95   13.73   0
  -9  -5  16   15.61   16.06   0
  -9   0  -5   32.06   19.65   0
  -9   5 -11   32.57   14.62   0
  -9   7 -12   36.75   14.48   0
  -9   8 -12    8.42   12.50   0
  -9   9 -12   -4.06   12.21   0
  -8  -5  17   52.54   16.40   0
  -8  -5  18   12.48   16.12   0
  -8  -5  19    7.81   16.39   0
  -8  -5  20    2.58   13.48   0
  -8  -5  21   23.89   13.98   0
  -8  -5  22   19.38   13.76   0
  -8  -5  23   -1.74   17.96   0
  -8  -5  24    4.80   17.41   0
  -8   2  -8  112.96   15.58   0
  -8   4 -10    5.03   13.83   0
  -6   7 -11   12.20   13.52   0
  -6  10 -11   47.10   13.83   0
  -5   3  -8   55.85   18.69   0
  -5   4  -9  639.55   19.63   0
  -5   8 -11   26.35   13.60   0
  -4  -4  12   43.75   17.93   0
  -4  -3   6  129.14   24.82   0
  -4   0  -3    9.29   22.08   0
  -4   6 -10   52.73   13.92   0
  -4  10 -10    8.94   16.50   0
  -3  -4  14   40.10   18.21   0
  -3  -4  26   11.52   13.30   0
  -3   5  -9   78.01   15.22   0
  -3   8 -10  180.95   14.98   0
  -3   9 -10   10.07   13.56   0
  -2  -4  17   39.32   16.08   0
  -2  -4  18   14.12   13.58   0
  -2  -4  19    8.00   12.80   0
  -2  -4  21   -0.73   12.81   0
  -2  -4  22   13.86   13.22   0
  -2  -4  23   -5.40   13.39   0
  -2  -4  24   14.89   15.72   0
  -2  -2   4 3468.40   57.64   0
  -2   6  -9    6.45   13.60   0
  -2  10  -9   18.56   16.30   0
  -1  -3  10  225.01   18.57   0
  -1  -2   5  369.87   29.56   0
  -1   4  -7   16.23   17.09   0
  -1  11  -8   -1.42   18.27   0
   0  -3  12   -0.78   15.33   0
   0   5  -7   14.66   18.74   0
   0   7  -8    6.19   18.44   0
   0   9  -8   11.09   15.97   0
   0  10  -8   10.53   13.43   0
   1  -3  15    9.59   13.77   0
   1  -3  25   -7.71   13.34   0
   1  -3  26   10.82   13.03   0
   1  -3  27    5.63   16.07   0
   1  -2   8  196.23   18.86   0
   1   2  -3 1924.48   48.45   0
   1   6  -7    9.74   15.05   0
   2  11  -6   11.56   16.31   0
   3  -2  12  260.62   16.23   0
   3  11  -5    2.78   15.77   0
   4  -2  15   53.83   17.54   0
   4  -2  16    6.35   13.49   0
   4  -2  17    2.69   13.76   0
   4  -2  24    8.10   12.88   0
   4  -2  25   -0.66   13.32   0
   4  -2  26    6.49   15.47   0
   4   0   5    9.28   21.41   0
   4  11  -4    0.50   18.43   0
   5  -1  11   96.83   15.26   0
   5  11  -3    4.18   19.45   0
   6  -1  15    4.18   13.79   0
   6  -1  26   10.93   14.29   0
   6  -1  27   20.16   16.30   0
   6   0   9    5.23   15.64   0
   6   6  -2   34.54   27.71   0
   7  10  -1    7.16   24.21   0
   8   0  16   77.69   14.59   0
   8   0  17    4.79   14.55   0
   8   0  23  -10.87   12.43   0
   8   0  24    4.38   13.58   0
   8   0  25   -0.30   12.54   0
   8   1  10   41.74   15.91   0
   9   1  13  202.64   18.29   0
   9   1  14   15.93   13.53   0
   9   2   9   12.38   14.46   0
  10   2  12   51.99   16.38   0
  11   2  18  141.93   16.66   0
  11   2  19    2.36   15.28   0
  11   2  20   17.17   13.63   0
  11   2  21    7.26   12.52   0
  11   2  22   27.93   14.13   0
  11   3  12   53.35   17.29   0
  11   4   9   11.84   16.85   0
  11   6   6  268.43   23.61   0
  12   3  18    6.08   16.65   0
  12   3  19    3.68   16.43   0
  12   3  21   15.81   16.31   0
  12   3  22    8.70   15.91   0
  12   4  13   47.60   17.62   0
  12   5  10   37.60   20.56   0
  13   5  15   23.90   16.80   0
  13   5  16   13.98   13.76   0
  13   6  13   11.59   16.18   0
  13   7  11    2.15   19.51   0
 -24  -1   0   17.57   17.07   0
 -23  -3   6   15.75   23.62   0
 -23   0  -3    8.27   17.17   0
 -23   1  -5    7.57   14.17   0
 -22   3  -8    6.34   13.19   0
 -21  -2   1   -2.21   18.64   0
 -21   0  -4   36.17   14.20   0
 -21   2  -7    0.98   16.97   0
 -20  -3   4   19.99   22.26   0
 -20  -1  -2  138.96   17.86   0
 -20   1  -6   14.47   16.70   0
 -19   3  -9   -1.78   12.34   0
 -19   4 -10   -0.56   13.24   0
 -18   0  -5   13.15   14.15   0
 -18   2  -8    1.74   12.24   0
 -18   3  -9   10.60   14.96   0
 -17  -5  13   -1.36   25.18   0
 -17  -1  -3   52.72   18.41   0
 -17   0  -5    3.25   18.57   0
 -17   2  -8   11.23   16.16   0
 -17   5 -11    9.26   12.70   0
 -16  -4   7    4.32   37.31   0
 -16   1  -7   -3.76   13.37   0
 -16   5 -11   -1.98   12.43   0
 -16   7 -12    3.20   13.46   0
 -15   1  -7   28.24   13.02   0
 -15   5 -11   20.49   15.99   0
 -15   7 -12   16.48   13.49   0
 -14   5 -11    4.96   15.20   0
 -14   7 -12   32.70   13.89   0
 -14   8 -12    8.03   13.58   0
 -13   1  -7  210.98   18.06   0
 -13   5 -11   17.24   15.93   0
 -13   7 -12   13.19   13.40   0
 -13   8 -12   57.78   13.66   0
 -12   1  -7    8.40   14.15   0
 -12   5 -11    5.31   13.70   0
 -12   7 -12   -1.02   12.73   0
 -11  -5  13    1.93   18.43   0
 -11   1  -7  197.56   16.38   0
 -11   5 -11   51.43   14.32   0
 -11   7 -12    6.75   13.25   0
 -11   8 -12   15.12   13.17   0
 -11   9 -12   29.85   13.21   0
 -10  -1  -3    7.32   18.28   0
 -10   0  -5    5.19   20.16   0
 -10   5 -11  237.04   15.35   0
  -9  -5  15   23.89   16.26   0
  -9   3  -9    4.34   17.17   0
  -9   4 -10   -0.79   13.91   0
  -8  -5  16   17.45   16.49   0
  -8   3  -9  458.54   17.31   0
  -8   6 -11  169.59   14.20   0
  -8  10 -11   60.31   17.03   0
  -7  -5  18   10.35   15.96   0
  -7  -5  19   -0.07   14.34   0
  -7  -5  20   -7.54   13.98   0
  -7  -5  21   26.09   13.68   0
  -7  -5  22   18.93   13.12   0
  -7  -5  23   -1.30   12.79   0
  -7  -5  24   19.65   16.08   0
  -7  -1  -2  411.52   26.29   0
  -7   1  -6   85.10   16.91   0
  -7   7 -11   22.19   14.04   0
  -7   8 -11    9.52   15.39   0
  -7   9 -11    7.31   15.72   0
  -7  10 -11    6.25   13.49   0
  -6   2  -7  131.16   16.56   0
  -6   5 -10   11.94   13.69   0
  -6   8 -11    7.63   12.50   0
  -5  -3   5  606.64   33.74   0
  -5   6 -10  292.49   15.32   0
  -4   5  -9  339.53   20.04   0
  -4   7 -10   76.87   13.98   0
  -4   8 -10   -5.69   16.46   0
  -4   9 -10   -1.39   16.58   0
  -3  -4  13  325.60   19.82   0
  -3  -3   7   65.38   17.27   0
  -3   3  -7   61.68   16.60   0
  -3   4  -8  144.76   17.39   0
  -2  -4  16   39.16   14.15   0
  -2  -4  25   10.55   12.53   0
  -2  -4  26    7.85   13.37   0
  -2  -3   8 3198.27   41.23   0
  -2   5  -8   26.52   18.41   0
  -2   7  -9   86.93   15.15   0
  -2   8  -9   59.80   17.46   0
  -2   9  -9   35.73   16.40   0
  -1  -4  20   -1.08   15.55   0
  -1  -4  21   10.34   15.36   0
  -1  -4  22   14.89   15.15   0
  -1   6  -8  186.93   18.23   0
   0  -3  11  -12.93   19.26   0
   0  -2   6  305.35   26.39   0
   0   3  -5    2.92   20.91   0
   0   4  -6  494.92   24.35   0
   0   8  -8   25.59   14.93   0
   0  11  -7    8.09   16.53   0
   1  -3  14  134.88   15.32   0
   1   7  -7   17.48   18.10   0
   2  -3  17   31.68   12.99   0
   2  -3  19  135.21   14.39   0
   2  -3  20   16.90   12.75   0
   2  -3  21   70.85   14.01   0
   2  -3  22    6.16   13.51   0
   2  -3  23   -1.25   13.54   0
   2  -3  24    4.04   12.68   0
   2  -3  25   31.65   13.34   0
   2  -2   9   73.30   20.21   0
   2  -1   5  426.71   27.59   0
   2   2  -2  415.45   38.26   0
   2   6  -6   88.17   19.27   0
   2  10  -6    6.83   16.25   0
   3  -2  11  -15.22   18.05   0
   3   6  -5    4.71   20.46   0
   4  -2  14   63.18   14.85   0
   4  -2  27    2.48   12.50   0
   4   1   2   24.61   26.46   0
   5  -2  19   15.83   16.82   0
   5  -2  21   90.06   13.85   0
   5  -2  22   36.80   16.53   0
   5  -2  23   17.70   15.16   0
   6  -1  13   97.98   17.60   0
   6  -1  14  115.10   15.05   0
   6   1   5   77.61   21.65   0
   7  -1  18   16.24   18.15   0
   7  -1  19  135.95   14.85   0
   7  -1  20   44.05   13.51   0
   7  -1  21    9.62   13.22   0
   7  -1  22   82.37   13.80   0
   7  -1  23   29.87   13.04   0
   7   0  11    7.53   15.47   0
   7   1   7  260.41   18.73   0
   8   0  14   31.50   14.13   0
   8   0  26   21.48   14.09   0
   8   1   9  177.48   20.89   0
   8   2   6   37.89   19.34   0
   8   3   4  548.69   26.92   0
   9   1  12   64.44   17.65   0
   9   3   6  149.87   19.38   0
  10   1  17   10.33   16.46   0
  10   1  18   -0.69   13.81   0
  10   1  19   61.54   14.53   0
  10   1  20   13.70   13.42   0
  10   1  21  -11.65   13.22   0
  10   1  22    4.01   12.84   0
  10   1  24    7.39   13.57   0
  10   1  25   14.47   16.18   0
  10   2  11    4.15   16.62   0
  10   3   8   99.58   18.09   0
  10   4   6   95.34   21.71   0
  11   2  16    6.48   13.32   0
  11   2  17   45.63   13.89   0
  11   2  24   -6.79   13.03   0
  11   3  11    5.00   17.23   0
  11   5   7   50.28   17.71   0
  11   7   5   17.17   25.65   0
  12   3  17   30.68   13.91   0
  12   4  12   77.77   18.48   0
  13   4  18    3.26   16.53   0
  13   4  19   -5.13   16.07   0
  13   4  20   -6.49   13.58   0
  13   4  21   -5.21   13.52   0
  13   5  14    5.74   16.57   0
  13   6  12    8.94   15.57   0
  13   8  10   19.46   22.46   0
  13   9  10    0.01   25.32   0
  14   6  17   20.52   17.18   0
  14   6  18    8.45   17.40   0
  14   7  15    6.08   18.84   0
 -24   0  -2  -13.06   19.36   0
 -24   1  -4    2.39   14.06   0
 -22  -2   2    5.41   19.17   0
 -22  -1  -1    1.30   16.03   0
 -22   0  -3    0.45   17.74   0
 -22   1  -5    9.27   13.11   0
 -21   3  -8   25.91   12.97   0
 -21   4  -9   10.91   12.92   0
 -20   0  -4   98.84   14.75   0
 -20   2  -7   39.92   16.40   0
 -20   5 -10   -9.76   12.94   0
 -19   1  -6    7.06   13.49   0
 -19   5 -10   26.14   13.15   0
 -18  -2   0   93.29   17.70   0
 -18   6 -11   26.97   13.01   0
 -17  -3   3   16.68   20.78   0
 -17   3  -9   12.83   13.60   0
 -17   4 -10    3.93   13.16   0
 -17   6 -11   18.18   13.92   0
 -16  -1  -3  110.17   15.55   0
 -16   0  -5    7.88   14.05   0
 -16   2  -8    5.29   12.76   0
 -16   3  -9   -6.96   13.16   0
 -16   4 -10   -1.23   13.61   0
 -16   6 -11   42.68   13.36   0
 -15  -5  12   39.84   27.46   0
 -15  -1  -3   47.97   17.76   0
 -15   0  -5    9.03   16.45   0
 -15   2  -8   23.05   13.23   0
 -15   3  -9  112.74   16.46   0
 -15   4 -10   46.98   14.05   0
 -14  -5  12    2.63   24.64   0
 -14  -1  -3   17.07   17.97   0
 -14   0  -5   10.94   16.35   0
 -14   2  -8   24.38   16.57   0
 -14   4 -10   33.22   13.40   0
 -13  -5  12   15.30   22.03   0
 -13  -1  -3   22.02   17.79   0
 -13   0  -5    0.18   17.21   0
 -13   2  -8  106.46   16.84   0
 -13   4 -10   21.65   16.37   0
 -12  -5  12   46.56   20.91   0
 -12  -1  -3   10.15   17.09   0
 -12   0  -5    7.27   18.16   0
 -12   2  -8   84.01   17.34   0
 -12   4 -10   23.66   14.08   0
 -11  -1  -3   42.00   15.11   0
 -11   0  -5   -2.19   15.38   0
 -11   2  -8   23.36   14.21   0
 -11   3  -9   60.64   16.90   0
 -11   4 -10   62.83   14.46   0
 -11   6 -11    5.11   16.31   0
 -10  -5  13   49.38   19.88   0
 -10   2  -8   45.89   14.52   0
 -10   3  -9    7.59   14.11   0
 -10   4 -10  235.17   15.90   0
 -10   6 -11  328.59   15.62   0
  -9  -5  14   65.45   17.71   0
  -9  -4   7   11.72   25.22   0
  -9  -2   0   19.04   21.59   0
  -9   6 -11    8.92   12.94   0
  -9   7 -11   37.68   16.76   0
  -8  -5  15   70.19   17.69   0
  -8   1  -6   21.98   18.90   0
  -8   7 -11   12.04   13.52   0
  -8   8 -11   18.53   12.26   0
  -8   9 -11   28.75   13.83   0
  -7  -5  16   69.32   17.76   0
  -7  -5  17   21.68   13.91   0
  -7  -4   8   33.00   23.89   0
  -7   0  -4    7.57   20.76   0
  -7   5 -10  260.18   15.31   0
  -6  -5  18   43.03   16.13   0
  -6  -5  19   14.15   16.08   0
  -6  -5  20   -2.37   13.33   0
  -6  -5  21   12.53   13.90   0
  -6  -5  22    1.98   13.03   0
  -6  -5  23    6.92   13.12   0
  -6  -5  24    8.64   16.44   0
  -6  -4   9  383.52   22.77   0
  -6   3  -8  453.16   17.71   0
  -6   4  -9  390.33   17.73   0
  -6  10 -10   26.10   16.51   0
  -5  -4  10   57.48   17.92   0
  -5   1  -5  703.00   25.51   0
  -5   7 -10   39.32   13.83   0
  -5   9 -10    0.05   17.37   0
  -5  10 -10   10.04   13.10   0
  -4  -4  11   44.11   17.66   0
  -4   2  -6  869.02   24.84   0
  -3   1  -4  971.26   33.09   0
  -3   6  -9   10.40   13.85   0
  -3  10  -9   46.73   14.05   0
  -2  -4  14  163.56   18.46   0
  -2   2  -5  190.66   23.21   0
  -2  11  -8    4.01   18.21   0
  -1  -4  17    7.78   16.58   0
  -1  -4  18   15.21   13.30   0
  -1  -4  19   15.54   13.17   0
  -1  -4  23   19.42   12.40   0
  -1  -4  24    4.21   13.55   0
  -1  -4  25   11.05   12.72   0
  -1  -4  26   -1.22   16.30   0
  -1  -3   9   36.80   20.28   0
  -1  10  -8   -0.09   13.90   0
   1  -3  13   24.34   15.12   0
   1  -2   7  140.58   23.08   0
   1   5  -6  351.43   21.10   0
   1   8  -7  152.85   19.38   0
   1   9  -7    5.95   12.86   0
   1  11  -6    4.46   15.63   0
   2  -3  15   44.99   17.21   0
   2  -3  16   21.41   13.29   0
   2  -3  26   19.08   12.93   0
   2  -3  27   -0.64   13.30   0
   2   7  -6  253.53   22.29   0
   3  -3  21   23.82   16.78   0
   3  10  -5    2.88   15.83   0
   4  -2  13  224.80   16.54   0
   4  -1   8  262.36   19.40   0
   4   6  -4   35.30   20.99   0
   4  10  -4   21.29   18.62   0
   5  -2  17   15.31   14.39   0
   5  -2  18  103.71   14.50   0
   5  -2  24    6.70   12.45   0
   5  -2  25   12.57   12.70   0
   5  -2  26   12.23   13.02   0
   5  -1  10  917.55   21.44   0
   5   6  -3   97.73   24.80   0
   5  10  -3   12.12   19.69   0
   6  -1  12   47.28   17.71   0
   6   0   8   67.65   16.65   0
   6  10  -2    9.94   19.91   0
   7  -1  16   11.84   14.30   0
   7  -1  25   35.70   13.07   0
   7  -1  26   13.43   13.60   0
   7  -1  27   -6.43   15.60   0
   7   0  10   10.54   15.52   0
   7   2   4  220.46   24.18   0
   7   7  -1    7.90   28.08   0
   7  11   0    4.33   24.89   0
   8   0  13    3.91   14.53   0
   9   0  18   19.47   13.50   0
   9   0  19   -2.40   13.69   0
   9   0  20   69.84   14.41   0
   9   0  21    4.54   13.44   0
   9   0  22   27.33   12.82   0
   9   0  23   11.63   12.91   0
   9   0  24   -3.08   12.90   0
   9   1  11   14.79   17.60   0
   9   2   8  147.43   16.34   0
  10   1  15   61.90   17.04   0
  10   1  16  176.75   14.83   0
  11   2  14   18.77   16.33   0
  11   2  15   30.43   13.52   0
  11   4   8    8.01   20.02   0
  12   3  14   70.99   17.78   0
  12   3  15   20.54   13.52   0
  12   4  11  106.33   18.89   0
  12   5   9  254.60   22.23   0
  12   7   7   23.55   24.45   0
  12   9   7    3.96   25.29   0
  13   4  16    6.66   16.88   0
  13   4  17   16.87   14.07   0
  13   5  13   -2.60   15.82   0
  13   6  11   30.40   16.78   0
  14   5  19   12.20   18.16   0
  14   6  16   12.65   16.82   0
  14   7  14    6.32   16.39   0
 -23  -1   0    1.88   15.95   0
 -23   1  -4    5.52   13.82   0
 -22   2  -6    4.61   13.27   0
 -21  -3   5   14.92   22.23   0
 -21  -1  -1   23.23   16.35   0
 -21   0  -3    3.76   17.28   0
 -20  -4   9    0.01   28.11   0
 -20  -2   1   28.66   16.27   0
 -20   3  -8    0.95   11.84   0
 -19  -3   4   36.41   22.76   0
 -19  -1  -2   13.06   13.71   0
 -19   0  -4  120.24   15.58   0
 -19   2  -7   27.19   12.80   0
 -19   3  -8    3.22   15.34   0
 -19   4  -9    5.11   13.38   0
 -19   6 -10  -12.04   16.21   0
 -18   1  -6    5.88   13.90   0
 -18   5 -10    7.36   12.82   0
 -17  -2   0   -2.32   16.83   0
 -17   1  -6   28.56   16.67   0
 -17   5 -10   15.61   13.37   0
 -17   7 -11    0.31   13.54   0
 -16  -5  12   19.34   30.50   0
 -16  -3   3   17.13   23.26   0
 -16   7 -11   12.43   14.34   0
 -15   6 -11    0.92   13.18   0
 -15   7 -11   -0.97   13.64   0
 -15   8 -11   30.76   16.90   0
 -14   3  -9   29.29   13.22   0
 -14   6 -11   39.32   13.36   0
 -14   7 -11   22.24   17.13   0
 -13   3  -9   48.48   14.34   0
 -13   6 -11   33.23   12.78   0
 -13   7 -11   21.04   16.38   0
 -12   3  -9    8.41   13.30   0
 -12   7 -11   57.51   16.35   0
 -11  -5  12   64.87   21.64   0
 -11   7 -11    5.26   13.67   0
 -11   8 -11   -0.66   16.08   0
 -11   9 -11   17.64   13.25   0
 -10   7 -11   66.25   14.08   0
 -10   8 -11    5.14   12.94   0
 -10   9 -11   20.88   13.30   0
  -9  -5  13   58.42   20.40   0
  -9   1  -6   99.89   20.65   0
  -9   5 -10   35.00   14.42   0
  -9   8 -11    7.21   13.34   0
  -9   9 -11    2.42   12.57   0
  -8  -5  14  136.09   18.34   0
  -8   5 -10  134.68   14.83   0
  -7   2  -7  102.58   15.82   0
  -7   3  -8  309.43   16.59   0
  -7   4  -9   61.84   14.39   0
  -7   6 -10   56.46   14.51   0
  -7  10 -10  -11.94   15.99   0
  -6  -5  16    7.94   17.44   0
  -6  -5  17    2.32   13.75   0
  -6   7 -10  163.12   17.33   0
  -6   8 -10    3.58   15.23   0
  -6   9 -10   30.53   16.39   0
  -5  -5  19   -0.60   16.18   0
  -5  -5  20   -4.50   13.73   0
  -5  -5  22    6.47   13.53   0
  -5  -5  23   -3.02   13.47   0
  -5  -5  24    2.70   13.29   0
  -5  -5  25    5.62   16.01   0
  -5  -1  -1  245.47   29.15   0
  -5   5  -9   24.53   14.60   0
  -5   8 -10    6.76   13.46   0
  -4   3  -7    2.86   15.99   0
  -4   4  -8  322.93   18.87   0
  -4   6  -9   25.70   17.12   0
  -4  10  -9    3.91   16.19   0
  -3  -4  12   44.47   14.50   0
  -3   8  -9   17.76   16.48   0
  -3   9  -9    7.97   13.44   0
  -3  11  -8   32.31   19.72   0
  -2   3  -6   45.50   17.13   0
  -2  10  -8   14.56   16.64   0
  -1  -4  16  179.82   14.85   0
  -1   5  -7  161.19   20.46   0
  -1   7  -8    4.42   15.38   0
  -1   8  -8   15.63   18.10   0
  -1   9  -8   14.09   13.40   0
  -1  11  -7    0.19   16.89   0
   0  -4  19   47.34   16.13   0
   0  -4  20   28.25   13.48   0
   0  -4  21   81.81   13.65   0
   0  -4  22   10.90   12.80   0
   0  -4  23   10.19   12.30   0
   0  -4  24  101.10   13.68   0
   0  -4  25   20.07   16.78   0
   0  -3  10    7.38   16.48   0
   0   6  -7    3.75   17.13   0
   0  10  -7   20.67   16.81   0
   1   3  -4  101.55   23.87   0
   1   4  -5  568.41   25.77   0
   2  -3  14  275.88   16.52   0
   2   5  -5  227.96   19.50   0
   2   8  -6   18.25   18.25   0
   2   9  -6   -5.78   15.96   0
   2  11  -5    4.66   16.92   0
   3  -3  17    6.51   16.89   0
   3  -3  18   12.08   13.42   0
   3  -3  19   64.64   13.60   0
   3  -3  20   27.79   13.55   0
   3  -3  24    2.78   13.31   0
   3  -3  25   -0.58   12.81   0
   3  -3  26    7.22   13.44   0
   3  -1   6    5.84   21.71   0
   3   0   3    0.35   23.98   0
   3   7  -5    4.42   20.34   0
   3   9  -5   29.47   18.65   0
   4  -2  12  219.80   15.85   0
   5  -2  15   36.40   13.88   0
   5  -2  16   36.86   14.19   0
   5  -2  27   41.18   14.10   0
   6  -2  21   26.60   16.15   0
   6  -2  22   12.87   15.84   0
   7  -1  15   20.36   14.02   0
   7   9  -1   26.31   25.49   0
   8  -1  21    3.83   16.33   0
   8  -1  22   13.21   16.18   0
   8  -1  23   31.81   16.36   0
   8   0  12  372.38   17.41   0
   8   1   8  161.48   21.46   0
   9   0  16   45.64   14.71   0
   9   0  17   12.63   14.00   0
   9   0  26   -3.79   13.34   0
  10   1  14   38.20   13.93   0
  10   2  10   12.03   13.88   0
  11   1  20    8.01   15.82   0
  11   1  21   18.25   16.33   0
  11   1  22   14.01   16.03   0
  11   1  23   27.02   15.44   0
  11   2  13   -0.54   16.58   0
  11   3  10   36.06   18.22   0
  12   2  19   18.30   16.37   0
  12   2  20   -4.87   13.15   0
  12   2  21   17.94   13.21   0
  12   2  22    1.60   13.21   0
  12   2  23   -8.28   13.44   0
  12   2  24   23.77   13.50   0
  12   3  13  112.72   18.83   0
  13   3  19    2.91   17.31   0
  13   3  20    1.32   17.22   0
  13   3  21    4.69   16.37   0
  13   3  22   -3.52   16.00   0
  13   4  14   17.72   16.91   0
  13   4  15    8.26   13.92   0
  13   5  12   16.88   16.64   0
  14   5  17   -5.82   16.98   0
  14   5  18   10.49   13.73   0
  14   6  14   22.64   16.37   0
  14   6  15   14.79   16.08   0
  14   7  13   25.31   19.56   0
 -24  -1   1    4.84   16.58   0
 -24   0  -1   15.68   18.40   0
 -24   1  -3    0.88   15.88   0
 -23  -2   3   27.23   16.00   0
 -23   2  -5   15.27   13.77   0
 -22  -3   6    3.49   21.56   0
 -22   1  -4    9.92   16.91   0
 -21  -2   2    1.04   18.83   0
 -21   4  -8   -8.03   12.70   0
 -20   1  -5   24.02   14.13   0
 -20   5  -9   12.50   13.37   0
 -19  -2   1   12.06   17.99   0
 -18  -1  -2   10.83   14.36   0
 -18   0  -4    5.29   13.82   0
 -18   2  -7   14.19   13.20   0
 -18   3  -8   30.44   13.25   0
 -18   4  -9   19.74   13.10   0
 -17   0  -4  258.25   20.21   0
 -17   2  -7   38.97   16.79   0
 -17   6 -10   20.47   16.19   0
 -16  -2   0   46.29   17.17   0
 -16   1  -6   13.18   13.79   0
 -16   5 -10    2.23   12.91   0
 -15   1  -6   -3.46   16.77   0
 -15   5 -10   -0.15   13.59   0
 -14   8 -11    6.35   13.07   0
 -13   5 -10   75.74   13.79   0
 -13   8 -11   30.59   13.61   0
 -12   5 -10   29.74   14.41   0
 -12   8 -11   17.01   12.91   0
 -11   1  -6   38.71   18.92   0
 -11   5 -10   13.40   14.62   0
 -10  -5  12   10.92   18.96   0
 -10  -3   3  200.21   37.69   0
 -10  -2   0   64.01   22.69   0
 -10   1  -6   32.55   16.08   0
 -10   5 -10   27.25   14.38   0
  -9   4  -9   28.49   17.02   0
  -9  10 -10   14.73   16.52   0
  -8  -5  13   13.29   19.62   0
  -8  -1  -2   97.81   21.33   0
  -8   0  -4    1.65   16.39   0
  -8   2  -7   59.71   15.75   0
  -8   3  -8   72.82   14.71   0
  -8   4  -9   74.71   14.62   0
  -8   6 -10  261.84   15.47   0
  -8  10 -10   -3.25   13.40   0
  -7  -5  14    3.76   18.01   0
  -7   7 -10   44.42   13.75   0
  -7   8 -10    5.88   15.75   0
  -7   9 -10    4.27   13.84   0
  -6  -5  15  287.61   20.41   0
  -6   1  -5  101.11   22.42   0
  -6   5  -9   10.93   14.47   0
  -5  -5  17    9.79   16.94   0
  -5  -5  18    9.59   13.25   0
  -5  -4   9  669.46   26.23   0
  -5   0  -3    0.17   20.99   0
  -5   2  -6  620.22   22.05   0
  -5   4  -8  602.43   19.50   0
  -5  10  -9   10.56   16.54   0
  -4  -5  19   46.07   16.71   0
  -4  -5  20    8.88   16.44   0
  -4  -5  21   25.64   14.09   0
  -4  -5  22   12.93   14.33   0
  -4  -5  23   16.20   13.98   0
  -4  -5  24   28.18   16.82   0
  -4  -5  25   18.93   16.55   0
  -4  -4  10   22.85   17.39   0
  -4   7  -9  406.82   19.14   0
  -4   8  -9   -6.89   16.34   0
  -4   9  -9   -0.23   16.91   0
  -3  -4  11   36.42   17.56   0
  -3   0  -2   51.15   25.03   0
  -3   5  -8  118.95   16.49   0
  -2   6  -8   68.00   14.40   0
  -2   9  -8   86.79   17.19   0
  -1  -4  14   23.06   16.95   0
  -1  -4  15   51.16   13.84   0
  -1   2  -4  547.15   31.52   0
   0  -4  17   11.93   13.27   0
   0  -4  18   24.68   13.36   0
   0  -4  26   27.88   13.16   0
   0   7  -7   16.42   18.20   0
   0   8  -7   36.48   18.29   0
   0   9  -7    6.32   16.42   0
   0  11  -6   -3.52   17.27   0
   1  -3  11   11.92   19.77   0
   1  10  -6   22.83   16.68   0
   2  -3  13    2.35   14.78   0
   2  -2   8  124.50   17.81   0
   3  -3  27   10.10   13.25   0
   3   8  -5    7.24   18.06   0
   3  11  -4   36.04   16.28   0
   4  -3  21   65.34   17.33   0
   4  -3  22   13.73   13.67   0
   4  -3  23   19.39   13.70   0
   4  -3  24   17.54   16.05   0
   4  -1   7 1339.85   28.67   0
   4   0   4  271.37   28.83   0
   4   7  -4    9.64   19.84   0
   4   9  -4   12.34   18.27   0
   4  11  -3   56.45   20.32   0
   5  -2  14    9.35   14.35   0
   5  -1   9   -0.15   15.71   0
   5   1   3  494.82   31.31   0
   5   9  -3    2.62   17.95   0
   5  11  -2   24.27   19.72   0
   6  -2  17  142.74   18.37   0
   6  -2  18   28.42   14.84   0
   6  -2  19   48.12   14.50   0
   6  -2  24   14.51   13.37   0
   6  -2  25    1.44   13.30   0
   6  -2  26   10.77   14.24   0
   6  -2  27   11.28   13.57   0
   6  -1  11  794.06   20.19   0
   6   0   7    8.48   16.54   0
   6   7  -2    6.57   23.51   0
   6   9  -2   16.63   21.51   0
   6  11  -1   24.22   21.99   0
   7  -1  14   93.75   14.66   0
   7   0   9   13.88   16.77   0
   7   1   6   77.65   17.03   0
   7   3   2   20.44   23.75   0
   7   8  -1    4.93   23.48   0
   8  -1  17  291.37   19.97   0
   8  -1  18   -9.36   14.61   0
   8  -1  19   96.14   14.56   0
   8  -1  20   30.13   13.94   0
   8  -1  24   43.01   14.22   0
   8   0  11   17.99   18.57   0
   8   4   2   24.14   28.28   0
   9   0  15   10.16   13.52   0
   9   1  10   33.55   15.46   0
   9   2   7   92.99   19.64   0
   9   3   5  114.41   21.70   0
  10   0  20  225.97   18.70   0
  10   0  21   -7.84   14.26   0
  10   0  22  186.04   14.27   0
  10   0  23   20.21   13.52   0
  10   1  13    0.02   14.06   0
  10   3   7  180.35   20.04   0
  11   1  17  128.60   17.81   0
  11   1  18   15.93   13.70   0
  11   1  19   58.70   13.26   0
  11   1  24    9.78   12.94   0
  11   1  25   54.48   14.09   0
  11   2  12   48.90   18.10   0
  11   5   6   53.17   20.34   0
  12   2  16   25.92   16.86   0
  12   2  17    7.85   13.33   0
  12   2  18   34.23   13.59   0
  12   4  10   13.61   18.23   0
  13   3  18   23.74   14.45   0
  13   4  13    0.70   17.07   0
  13   5  11   15.13   16.49   0
  13   6  10    7.16   16.09   0
  13   7   9  133.05   22.98   0
  13   8   9    9.64   22.31   0
  13   9   9   -0.64   25.02   0
  14   4  19    0.86   16.24   0
  14   4  20    0.97   17.02   0
  14   4  21    4.34   13.73   0
  14   5  15    3.76   16.30   0
  14   5  16   13.23   14.04   0
  14   8  12    9.56   19.22   0
 -23   1  -3    3.45   16.36   0
 -22  -1   0    9.95   16.36   0
 -22   0  -2    6.41   16.97   0
 -22   2  -5   -2.92   16.60   0
 -22   3  -6   -0.27   15.74   0
 -22   4  -7   13.53   13.87   0
 -21  -4  10   -1.70   31.35   0
 -21   1  -4   18.81   17.94   0
 -21   5  -8   -0.43   16.17   0
 -20  -1  -1   65.32   14.36   0
 -20   2  -6   12.56   14.42   0
 -20   3  -7    0.09   12.34   0
 -20   4  -8   16.08   12.50   0
 -19   1  -5    9.09   13.45   0
 -19   4  -8   26.70   15.71   0
 -19   5  -9    5.05   13.58   0
 -18   5  -9   22.43   12.82   0
 -17  -1  -2   16.98   14.70   0
 -17   7 -10   -3.44   14.19   0
 -16  -1  -2   18.57   16.80   0
 -16   0  -4   13.03   18.50   0
 -16   2  -7   13.01   13.16   0
 -16   3  -8   20.53   13.96   0
 -16   4  -9    8.63   13.43   0
 -16   6 -10   -3.32   13.42   0
 -15  -3   3   10.21   21.08   0
 -15  -2   0    0.60   17.34   0
 -15   2  -7   37.43   13.78   0
 -15   3  -8   44.30   16.39   0
 -15   4  -9   10.57   13.97   0
 -15   6 -10   11.73   13.18   0
 -14  -2   0   56.50   21.03   0
 -14   1  -6    1.62   13.89   0
 -14   2  -7    6.78   15.76   0
 -13  -5  11   15.83   25.52   0
 -13  -2   0   13.75   20.20   0
 -13   1  -6   18.73   13.93   0
 -13   4  -9   11.14   13.80   0
 -13   6 -10   -0.54   16.02   0
 -12  -5  11   -2.52   22.40   0
 -12   1  -6   21.87   14.87   0
 -12   4  -9   19.06   14.21   0
 -12   6 -10  129.86   16.90   0
 -11  -2   0    2.88   20.14   0
 -11   4  -9    4.76   14.08   0
 -10   2  -7  158.56   15.39   0
 -10   3  -8   89.42   17.30   0
 -10   4  -9   13.68   14.21   0
 -10   6 -10    3.06   13.80   0
 -10   9 -10   11.90   17.18   0
  -9  -5  12  269.33   22.77   0
  -9   0  -4  667.62   25.08   0
  -9   2  -7   93.18   15.79   0
  -9   3  -8   -2.23   14.02   0
  -9   6 -10   13.12   13.41   0
  -9   8 -10    5.62   15.57   0
  -9   9 -10    8.09   12.58   0
  -8  -4   7  337.55   29.64   0
  -8   7 -10   30.38   13.81   0
  -8   8 -10    6.84   12.13   0
  -8   9 -10   23.65   12.35   0
  -7   5  -9    7.97   13.59   0
  -6  -4   8   33.57   21.08   0
  -6   4  -8   33.68   17.69   0
  -5  -5  16    2.92   18.05   0
  -5   3  -7  114.80   16.21   0
  -5   6  -9   -1.30   13.47   0
  -5   7  -9  112.76   17.97   0
  -5   9  -9   55.61   17.08   0
  -4  -5  17   11.79   17.07   0
  -4  -5  18   20.13   13.95   0
  -4   5  -8  324.72   20.47   0
  -4  11  -8   22.15   13.68   0
  -3  -5  20   13.40   16.25   0
  -3  -5  21   12.78   16.74   0
  -3  -5  22   18.09   17.05   0
  -3  -5  23   16.92   16.73   0
  -3  -3   6  100.68   21.27   0
  -3   2  -5   34.30   20.46   0
  -3   4  -7    3.11   16.56   0
  -3   6  -8   16.08   16.99   0
  -3  10  -8   27.32   14.53   0
  -2  -4  12   22.25   13.98   0
  -2  -3   7   38.25   17.41   0
  -2   7  -8   16.33   13.32   0
  -2   8  -8   29.72   14.47   0
  -2  11  -7    0.79   17.77   0
  -1  -3   8  461.17   21.07   0
  -1  10  -7   -4.18   16.51   0
   0  -4  16  112.75   14.58   0
   0  -3   9   11.53   19.77   0
   0   5  -6    5.46   18.95   0
   1  -4  18   17.84   15.99   0
   1  -4  19   15.80   13.28   0
   1  -4  20    0.56   13.22   0
   1  -4  21   -1.52   12.57   0
   1  -4  22   18.87   13.03   0
   1  -4  23   16.25   13.40   0
   1  -4  24   -2.19   12.35   0
   1  -4  25    9.32   13.39   0
   1  -4  26   -0.99   12.98   0
   1   6  -6   80.17   15.55   0
   1   9  -6   17.82   16.39   0
   2  -3  12  197.30   20.14   0
   2   3  -3  700.62   34.99   0
   2   4  -4  111.68   21.41   0
   2  10  -5   22.03   16.53   0
   3  -3  15   21.54   14.28   0
   4  -3  18   65.14   13.90   0
   4  -3  26  -11.71   12.85   0
   4  -3  27   18.71   13.59   0
   4  -2  11   36.71   15.33   0
   4   8  -4   24.95   17.01   0
   5  -2  13    7.68   13.87   0
   5   2   1 2299.01   65.63   0
   5   7  -3  107.39   20.84   0
   5   8  -3   97.69   20.24   0
   6  -2  16   15.42   13.80   0
   6  -1  10  242.46   19.48   0
   6   8  -2   24.97   21.77   0
   7  -2  23   -7.69   15.83   0
   7  -1  13    6.46   14.22   0
   8  -1  16   15.74   14.66   0
   8   2   5 1042.17   28.97   0
   8  10   1   23.20   26.85   0
   9   0  13   11.89   16.94   0
  10   0  17    6.17   16.30   0
  10   0  18  122.59   14.38   0
  10   0  19    8.48   13.84   0
  10   0  25   -4.26   12.79   0
  10   1  12   18.37   13.82   0
  10   2   9   53.54   14.11   0
  10   5   4    5.07   22.07   0
  11   1  16   45.94   13.91   0
  11   3   9   47.88   17.97   0
  11   6   5  274.51   27.13   0
  12   2  15   18.13   16.31   0
  12   3  12   25.59   15.63   0
  12   5   8  284.71   20.81   0
  12   6   7   11.96   19.30   0
  13   3  15   35.78   16.90   0
  13   3  16   60.17   13.83   0
  14   4  17   21.35   17.15   0
  14   4  18   13.55   13.34   0
  14   5  14   15.65   16.90   0
  14   6  13   18.00   16.93   0
  14   7  12   39.41   17.83   0
 -24  -1   2    4.80   18.27   0
 -24   1  -2   27.28   16.07   0
 -23  -1   1   -3.53   16.07   0
 -23   0  -1   -0.70   16.07   0
 -23   2  -4   10.96   16.70   0
 -22  -2   3    7.71   15.95   0
 -21  -1   0    4.29   15.32   0
 -21   0  -2   50.25   17.35   0
 -21   2  -5   20.43   16.68   0
 -21   3  -6    1.00   15.03   0
 -21   4  -7   -2.60   13.25   0
 -20  -3   5   12.24   21.26   0
 -20  -2   2    5.78   18.46   0
 -20   1  -4   91.28   17.61   0
 -20   5  -8    9.17   13.28   0
 -19  -1  -1   28.18   16.75   0
 -19   0  -3    7.12   13.54   0
 -19   2  -6    8.14   12.99   0
 -19   3  -7   27.34   13.12   0
 -19   6  -9    5.68   14.05   0
 -18  -4   8    5.27   30.50   0
 -18  -3   4   59.92   22.11   0
 -18  -2   1   36.10   16.42   0
 -18   1  -5   26.41   13.97   0
 -18   2  -6    3.79   15.67   0
 -18   4  -8    9.66   13.29   0
 -18   6  -9   -4.68   12.56   0
 -17   1  -5   18.87   15.82   0
 -17   5  -9   -0.59   12.49   0
 -16   5  -9   14.45   13.19   0
 -15  -1  -2    7.20   16.56   0
 -15   0  -4   68.83   15.34   0
 -15   7 -10   15.25   13.97   0
 -15   8 -10    2.98   14.22   0
 -14  -5  11    4.61   26.94   0
 -14  -3   3   88.55   24.90   0
 -14   0  -4   87.37   17.82   0
 -14   3  -8   -1.01   13.89   0
 -14   7 -10   -1.34   13.26   0
 -14   8 -10   24.78   13.63   0
 -13   0  -4  132.04   18.24   0
 -13   2  -7   31.55   13.57   0
 -13   3  -8   23.89   14.00   0
 -13   7 -10   27.45   12.71   0
 -13   9 -10   11.59   13.19   0
 -12  -2   0  147.82   19.62   0
 -12   0  -4   59.12   18.71   0
 -12   2  -7    5.45   13.70   0
 -12   3  -8   31.34   13.69   0
 -12   7 -10   -5.02   12.99   0
 -12   8 -10   16.30   13.03   0
 -12   9 -10   20.11   13.41   0
 -11  -5  11   39.54   21.94   0
 -11  -3   3   18.70   29.88   0
 -11   0  -4  148.78   20.22   0
 -11   2  -7   48.04   14.63   0
 -11   3  -8   17.16   13.91   0
 -11   7 -10   80.01   13.34   0
 -11   8 -10   51.61   13.23   0
 -11   9 -10   -7.73   14.36   0
 -10   0  -4  113.71   17.23   0
 -10   7 -10   17.99   13.60   0
 -10   8 -10   13.07   13.02   0
  -9  -1  -2   47.47   19.86   0
  -9   5  -9  102.27   17.45   0
  -8  -5  12   28.25   19.49   0
  -8   5  -9  475.83   17.30   0
  -8  10  -9   10.02   15.55   0
  -7  -5  13  219.03   19.24   0
  -7   1  -5  772.07   22.92   0
  -7   4  -8   49.29   17.97   0
  -7   6  -9   93.47   17.59   0
  -7  10  -9   25.11   13.72   0
  -6  -3   4   40.61   27.28   0
  -6   2  -6   16.10   16.22   0
  -6   3  -7   94.58   15.43   0
  -6   6  -9   82.04   13.44   0
  -6   7  -9  181.62   17.16   0
  -6   9  -9   -3.02   13.02   0
  -5  -5  15  133.06   19.34   0
  -5   8  -9   16.46   13.82   0
  -5  11  -8   37.30   13.57   0
  -4  -5  16   26.07   17.87   0
  -4   1  -4   78.53   22.85   0
  -4  10  -8   19.00   16.55   0
  -3  -5  18   21.68   16.59   0
  -3  -5  19   31.45   13.31   0
  -3   3  -6   96.04   17.71   0
  -3   7  -8   -1.39   16.84   0
  -3   8  -8   11.21   15.54   0
  -3  11  -7   13.31   16.84   0
  -2  -5  23   23.80   16.40   0
  -2  -5  24    9.40   15.59   0
  -2  -5  25   17.27   16.82   0
  -2   1  -3  257.58   26.88   0
  -2   5  -7   25.89   15.43   0
  -1  -4  13  116.29   14.77   0
  -1   3  -5   79.27   17.84   0
  -1   6  -7    4.32   14.07   0
  -1   9  -7   -0.92   16.57   0
  -1  11  -6   16.90   17.09   0
   0  -4  15   43.64   13.48   0
   0  -2   5 3400.67   46.63   0
   0  10  -6   20.64   15.97   0
   1  -4  17   -7.84   13.29   0
   1  -3  10  233.37   18.35   0
   1  -2   6    8.44   20.21   0
   1   7  -6   25.61   17.70   0
   1   8  -6   98.79   19.05   0
   1  11  -5    3.57   16.26   0
   2  -4  21    3.74   15.90   0
   2  -4  22   -2.19   12.32   0
   2  -4  23   15.62   12.40   0
   2  -4  24    7.13   12.18   0
   2  -4  25    5.59   13.54   0
   2  -4  26    7.27   16.25   0
   2  -1   4 5051.30   61.38   0
   2   6  -5   48.70   18.16   0
   3  -3  14  113.51   15.12   0
   3  10  -4   15.48   18.11   0
   4  -3  16    1.39   13.08   0
   4  -3  17   23.34   13.87   0
   4  -2  10  139.53   15.96   0
   4   5  -3   88.10   21.81   0
   5  -3  21   40.87   12.77   0
   5  -3  22    8.87   13.12   0
   5  -3  23   28.88   12.30   0
   5  -3  24   22.59   13.32   0
   5  -3  25   19.94   12.72   0
   5  -3  26    1.50   15.57   0
   5  -2  12   51.41   14.54   0
   5  -1   8   -1.61   16.25   0
   5   0   5   10.06   19.59   0
   5   5  -2   44.07   25.69   0
   6  -2  15   17.03   13.33   0
   6   1   4    5.83   22.63   0
   6   5  -1    3.59   29.65   0
   7  -2  18  116.21   18.32   0
   7  -2  19    5.46   13.93   0
   7  -2  20   29.68   13.34   0
   7  -2  21   80.29   13.74   0
   7  -2  24   21.12   13.38   0
   7  -2  25    0.78   13.43   0
   7  -2  26   28.79   13.59   0
   7  -1  12   19.80   14.67   0
   7   0   8   11.56   16.21   0
   8  -1  15   60.71   14.00   0
   8   0  10   35.43   15.65   0
   8   1   7   80.33   20.24   0
   9  -1  19   17.56   13.24   0
   9  -1  20    1.06   13.08   0
   9  -1  21   20.26   13.53   0
   9  -1  22   21.22   13.12   0
   9  -1  23   38.95   13.44   0
   9  -1  25   28.87   13.89   0
   9  -1  26   44.02   13.28   0
   9   1   9   12.86   15.17   0
   9   9   2   23.47   31.54   0
  10   0  16  126.77   14.44   0
  10   1  11   76.00   17.54   0
  10   4   5   13.85   20.49   0
  11   1  14    9.02   16.63   0
  11   1  15   56.09   13.45   0
  11   2  11   -8.79   12.79   0
  12   1  19   20.31   15.38   0
  12   1  20   12.94   12.77   0
  12   1  21   23.06   13.23   0
  12   1  22   14.36   12.72   0
  12   1  23    3.09   13.24   0
  12   1  24   13.04   13.89   0
  12   2  14   39.74   14.16   0
  12   3  11   91.75   18.76   0
  12   4   9   23.17   17.07   0
  13   2  19   11.47   16.93   0
  13   2  20   16.67   12.62   0
  13   2  21  -11.50   12.30   0
  13   2  22   27.60   13.38   0
  13   2  23    8.84   13.45   0
  13   3  14  183.02   18.91   0
  13   4  12   13.40   13.92   0
  13   5  10   82.88   17.44   0
  13   6   9    6.65   18.39   0
  14   3  20   10.03   15.47   0
  14   3  21   17.24   16.69   0
  14   3  22    1.51   13.35   0
  14   4  16   -2.10   14.41   0
  14   5  13    8.02   16.81   0
  14   6  12   28.90   15.68   0
  14   8  11   -6.18   21.11   0
  15   5  18   12.58   17.63   0
  15   6  16   16.24   17.09   0
  15   6  17   16.23   14.95   0
 -24   0   0    0.76   17.88   0
 -23  -2   4    7.26   16.31   0
 -23   3  -5    0.78   13.20   0
 -22  -1   1    2.34   18.32   0
 -22   1  -3   86.23   14.50   0
 -22   4  -6   20.76   16.24   0
 -21  -3   6    5.49   21.88   0
 -20   2  -5   13.73   16.67   0
 -19   5  -8   13.72   13.77   0
 -18  -1  -1   79.12   17.99   0
 -18   0  -3    0.70   14.17   0
 -18   3  -7   15.04   12.52   0
 -18   7  -9   -4.30   13.30   0
 -17  -2   1   15.98   19.13   0
 -17   2  -6   27.01   13.15   0
 -17   3  -7   66.73   13.82   0
 -17   4  -8   25.05   14.08   0
 -17   6  -9   21.52   13.40   0
 -17   7  -9    9.98   13.95   0
 -16   1  -5    6.28   13.78   0
 -16   4  -8   15.77   12.99   0
 -16   6  -9    9.62   13.07   0
 -15  -5  11   12.85   37.69   0
 -15   5  -9   49.19   13.27   0
 -14  -1  -2   17.71   16.99   0
 -14   5  -9   -6.94   13.25   0
 -13  -3   3   13.28   25.06   0
 -13  -1  -2   10.90   16.66   0
 -13   5  -9   16.75   13.62   0
 -12  -6  20    6.86   17.92   0
 -12  -3   3  250.07   31.52   0
 -12  -1  -2   12.62   16.57   0
 -11  -6  20   35.02   18.67   0
 -11  -1  -2   35.70   17.68   0
 -11   5  -9   -1.10   14.16   0
 -10  -6  21   15.06   16.19   0
 -10  -5  11  220.01   22.21   0
 -10  -1  -2    3.52   17.97   0
 -10   5  -9   26.37   13.63   0
 -10  10  -9   26.50   13.41   0
  -9  10  -9   -5.74   12.75   0
  -8   1  -5  822.94   22.30   0
  -8   4  -8   33.51   14.16   0
  -8   6  -9   16.89   14.31   0
  -8   9  -9    6.29   15.31   0
  -7   2  -6  512.25   19.26   0
  -7   3  -7   34.68   14.17   0
  -7   8  -9   -6.80   12.66   0
  -7   9  -9    6.81   12.68   0
  -6  -5  13  336.99   20.28   0
  -6   0  -3    9.62   19.12   0
  -6   8  -9   45.23   13.28   0
  -5  -5  14  144.48   18.59   0
  -5   5  -8    0.89   14.61   0
  -5  10  -8    1.56   16.62   0
  -4  -5  15    8.56   17.62   0
  -4  -4   9   59.43   17.84   0
  -4  -3   5 1784.27   42.51   0
  -4   4  -7  334.91   19.01   0
  -4   6  -8   86.21   14.07   0
  -4   9  -8   44.06   16.36   0
  -4  11  -7   17.12   17.18   0
  -3  -5  17   15.81   14.24   0
  -3  -4  10  300.61   16.92   0
  -2  -5  20   17.25   13.42   0
  -2  -5  21   28.10   13.47   0
  -2  -4  11   13.89   13.56   0
  -2  10  -7   10.22   13.66   0
  -1  -4  12    9.14   17.49   0
  -1  -2   4  539.78   32.13   0
  -1   7  -7    7.27   13.80   0
  -1   8  -7  139.32   16.34   0
   0  -4  14   28.96   13.77   0
   1  -4  16  170.52   14.33   0
   1  -1   3   31.62   22.67   0
   2  -4  18    4.16   16.02   0
   2  -4  19    2.68   13.19   0
   2  -4  20    6.23   13.10   0
   2  -2   7   15.25   18.11   0
   2   9  -5   56.36   16.10   0
   2  11  -4   86.18   17.21   0
   3  -3  13  413.07   17.54   0
   3  -2   8  263.45   21.56   0
   3  -1   5 5947.32   57.16   0
   3   4  -3   18.95   21.19   0
   4  -3  15   85.72   13.94   0
   4  10  -3   45.04   18.71   0
   5  -3  18   17.97   13.66   0
   5  -3  19   19.53   13.00   0
   5  -3  20    9.72   13.48   0
   5  -3  27    6.96   13.33   0
   5  10  -2   -1.24   18.44   0
   6   0   6  903.03   27.52   0
   6   2   2  198.35   28.00   0
   7  -2  17  162.54   15.32   0
   7  -1  11   71.31   15.22   0
   7  10   0   -2.41   22.08   0
   8  -2  24   32.59   16.36   0
   8  -1  14   16.81   13.82   0
   8   3   3 2186.21   47.04   0
   8  11   2   11.31   24.93   0
   9   0  12  224.93   15.93   0
  10   0  15    9.58   13.75   0
  10   2   8   39.11   17.29   0
  11   0  19   -2.62   16.78   0
  11   0  20   91.54   13.86   0
  11   0  21    1.09   13.41   0
  11   0  22   52.84   13.75   0
  11   0  23    6.05   12.94   0
  11   0  24  137.81   13.23   0
  11   0  25    3.25   12.84   0
  11   2  10    9.00   16.87   0
  11   3   8    0.94   17.62   0
  12   1  17   -2.34   16.11   0
  12   1  18   -6.72   12.58   0
  12   2  13    7.09   17.13   0
  12   7   6   10.13   25.86   0
  12   8   6    6.22   29.03   0
  13   2  17   18.28   15.99   0
  13   2  18   21.88   13.13   0
  13   4  11    5.44   17.49   0
  13   8   8   74.06   25.54   0
  14   3  18   -0.95   16.91   0
  14   3  19    0.32   13.19   0
  14   4  15    9.31   13.59   0
  14   7  11   13.62   16.89   0
  15   4  20   26.13   16.71   0
  15   5  17   13.21   16.87   0
  15   6  15   23.88   16.52   0
  15   7  14   23.12   18.79   0
 -23  -1   2   12.03   18.97   0
 -23   1  -2    9.58   13.47   0
 -22  -3   7   24.47   21.01   0
 -22   0  -1    9.25   13.70   0
 -22   2  -4   41.29   13.45   0
 -22   3  -5   -2.33   12.85   0
 -21  -2   3   41.87   19.12   0
 -21   4  -6   10.77   15.48   0
 -21   5  -7  -11.62   13.28   0
 -20  -1   0    0.12   16.04   0
 -20   0  -2   14.46   13.34   0
 -20   5  -7   -0.13   16.19   0
 -19  -3   5   12.63   23.46   0
 -19  -2   2   -0.31   17.89   0
 -19   1  -4   72.59   14.12   0
 -19   2  -5    3.45   15.22   0
 -19   3  -6   10.52   14.74   0
 -19   4  -7    0.44   12.41   0
 -19   6  -8   15.70   12.95   0
 -18   5  -8   21.97   13.04   0
 -18   6  -8   35.86   15.82   0
 -17  -3   4   40.72   20.97   0
 -17  -1  -1   24.39   17.73   0
 -17   0  -3    1.94   14.49   0
 -17   5  -8   27.22   13.17   0
 -16  -2   1    4.58   18.93   0
 -16   2  -6    7.58   12.46   0
 -16   3  -7   34.88   13.71   0
 -16   7  -9   16.80   13.67   0
 -16   8  -9    7.47   12.78   0
 -15  -4   7  246.21   38.28   0
 -15   1  -5    4.18   13.27   0
 -15   3  -7   29.63   12.91   0
 -15   4  -8   51.07   13.45   0
 -15   6  -9   46.89   13.12   0
 -15   7  -9   18.40   13.11   0
 -14   1  -5  185.79   15.16   0
 -14   4  -8   25.26   13.40   0
 -14   6  -9   20.07   12.67   0
 -14   7  -9   24.76   13.29   0
 -14   8  -9   19.80   13.51   0
 -13  -6  19    3.46   18.57   0
 -13   1  -5   15.89   16.70   0
 -13   4  -8   10.32   13.70   0
 -13   6  -9   10.01   12.87   0
 -13   7  -9  118.83   16.16   0
 -13   8  -9    3.99   15.68   0
 -13   9  -9    2.40   12.95   0
 -12  -6  19    9.36   15.69   0
 -12   4  -8   40.70   14.06   0
 -12   6  -9    2.11   12.77   0
 -12   9  -9   -1.44   13.78   0
 -11  -6  19    3.96   15.76   0
 -11   4  -8    3.38   13.92   0
 -11   6  -9   29.64   13.20   0
 -11   9  -9    9.61   12.69   0
 -10  -6  19   -1.89   15.91   0
 -10  -6  20   33.40   16.32   0
 -10   1  -5  422.55   22.08   0
 -10   4  -8   -1.55   13.22   0
 -10   6  -9   23.53   13.21   0
 -10   7  -9   31.13   16.52   0
 -10   8  -9    5.79   15.87   0
  -9  -6  20   10.33   16.00   0
  -9  -6  21   17.88   16.59   0
  -9  -5  11   27.77   18.86   0
  -9   1  -5   22.19   16.78   0
  -9   4  -8   68.36   13.85   0
  -9   7  -9  124.04   14.20   0
  -9   8  -9   40.15   13.78   0
  -9   9  -9   33.15   12.05   0
  -8  -6  21   -1.82   16.27   0
  -8  -6  22   -4.09   17.06   0
  -8   2  -6   31.67   14.63   0
  -8   3  -7  349.25   16.44   0
  -8   7  -9   20.71   13.28   0
  -8   8  -9    2.34   12.18   0
  -7  -6  23   10.58   16.84   0
  -7  -5  12   58.79   17.01   0
  -7  -4   7   61.86   20.65   0
  -7  -2   1    6.38   26.00   0
  -6  -1  -1  429.19   29.37   0
  -6   5  -8   47.45   14.47   0
  -5   1  -4  167.83   25.79   0
  -5   4  -7   31.21   18.83   0
  -5   6  -8    6.79   13.17   0
  -5   9  -8   25.03   15.54   0
  -4   2  -5   70.57   19.89   0
  -4   7  -8   61.75   12.82   0
  -4   8  -8  241.66   15.07   0
  -3  -5  16   -8.57   13.85   0
  -3   5  -7   24.86   15.27   0
  -3  10  -7   21.86   14.30   0
  -2  -5  17   14.54   15.86   0
  -2  -5  18   18.65   13.07   0
  -2   4  -6   11.77   16.73   0
  -2   6  -7   17.53   13.82   0
  -2   9  -7   93.78   14.91   0
  -2  11  -6    9.72   16.27   0
  -1  -5  20   54.54   16.28   0
  -1  -5  21    2.04   13.20   0
  -1  -5  22   16.18   13.71   0
  -1  -5  23   10.07   13.27   0
  -1  -5  24    8.09   12.95   0
  -1  -5  25   17.28   13.01   0
  -1  -3   7  176.67   21.75   0
  -1   5  -6  329.72   21.39   0
  -1  10  -6   10.48   16.88   0
   0  -4  13   18.39   14.13   0
   0  -3   8   14.32   19.61   0
   0   2  -3 3979.50   59.04   0
   0   4  -5   92.02   17.03   0
   0   6  -6   94.38   15.03   0
   0   9  -6   12.06   16.09   0
   0  11  -5    6.00   16.07   0
   1  -4  15   73.03   13.87   0
   1  -3   9   33.15   19.65   0
   1   5  -5   20.89   15.61   0
   1  10  -5   61.05   16.43   0
   2  -4  17   32.90   12.86   0
   2   7  -5   28.01   17.05   0
   2   8  -5   -1.51   17.36   0
   3  -4  20   48.41   15.89   0
   3  -4  21    7.20   12.25   0
   3  -4  22    5.89   13.21   0
   3  -4  23    8.44   12.25   0
   3  -4  24    2.41   12.16   0
   3  -4  25    2.33   13.37   0
   3  -4  26   14.08   12.64   0
   3  -3  12  201.17   16.31   0
   3   3  -2    9.77   27.02   0
   3   6  -4   25.65   17.76   0
   3   9  -4   10.30   15.79   0
   3  11  -3   93.49   16.30   0
   4  -3  14  139.15   15.00   0
   4  -2   9   17.98   18.73   0
   4  -1   6  223.98   21.34   0
   4  11  -2    6.43   18.41   0
   5  -2  11  143.78   15.05   0
   6  -3  21    2.67   13.26   0
   6  -3  22    5.35   12.50   0
   6  -3  23   26.58   12.51   0
   6  -3  24   -3.44   12.89   0
   6  -3  25   59.30   13.68   0
   6  -3  26   -1.10   12.99   0
   6  -2  13   73.48   13.75   0
   6  10  -1   92.72   20.40   0
   7  -2  15  -12.30   16.35   0
   7  -2  16  162.13   15.02   0
   8  -2  19   91.08   13.80   0
   8  -2  20   -1.39   12.96   0
   8  -2  21    2.32   12.68   0
   8  -2  25   19.49   13.92   0
   8  -2  26   -6.14   12.65   0
   8  -1  13   36.06   13.36   0
   8   0   9   -0.09   15.76   0
   9   0  11    8.72   14.41   0
   9   1   8  109.79   20.00   0
   9   2   6   43.15   18.32   0
  10  -1  20   19.94   16.29   0
  10  -1  21   -1.90   12.94   0
  10  -1  22   14.34   12.67   0
  10  -1  23   39.45   13.45   0
  10  -1  24   19.05   13.05   0
  10  -1  25   -4.22   13.48   0
  10   0  14  185.33   14.74   0
  10   1  10  129.24   18.16   0
  10   3   6   -4.37   17.00   0
  11   0  17    7.02   16.58   0
  11   0  18  148.93   14.70   0
  11   1  13  242.96   14.82   0
  12   1  16   27.40   13.05   0
  12   5   7   83.18   20.68   0
  13   1  22    2.45   15.80   0
  13   1  23   33.01   16.29   0
  13   2  16   18.17   13.10   0
  13   7   8   14.45   22.54   0
  14   2  22   24.88   15.98   0
  14   3  16    0.94   16.61   0
  14   3  17    3.61   14.10   0
  14   4  14   -3.88   13.09   0
  14   5  12    0.70   15.67   0
  14   6  11   29.86   16.10   0
  15   4  18   13.48   16.85   0
  15   4  19   -3.66   13.36   0
  15   5  16    9.63   12.87   0
  15   6  14    8.68   15.66   0
 -24  -1   3    6.58   16.70   0
 -24   0   1   14.64   17.27   0
 -23   0   0    6.82   12.76   0
 -23   2  -3   23.86   13.50   0
 -23   3  -4   -7.76   13.27   0
 -22  -2   4   35.64   18.62   0
 -21  -1   1   22.13   15.92   0
 -21   0  -1   14.34   16.83   0
 -21   2  -4   17.93   14.16   0
 -21   3  -5   20.67   12.70   0
 -20   1  -3   34.90   16.51   0
 -20   4  -6    1.01   15.74   0
 -20   6  -7   15.60   12.99   0
 -19  -1   0    7.03   15.87   0
 -19   0  -2   66.66   16.83   0
 -19   5  -7    1.21   12.93   0
 -18   1  -4   34.23   13.05   0
 -18   3  -6   22.26   12.66   0
 -18   4  -7   34.10   12.82   0
 -18   7  -8   16.11   13.30   0
 -17   1  -4   14.17   16.85   0
 -17   4  -7   12.69   13.29   0
 -17   6  -8    9.15   12.94   0
 -16  -1  -1   32.20   17.07   0
 -16   0  -3    2.04   14.84   0
 -16   5  -8   21.25   13.19   0
 -15   0  -3    3.06   17.70   0
 -15   5  -8   49.99   13.30   0
 -14  -6  18   22.87   19.40   0
 -14   2  -6   89.51   13.94   0
 -14   3  -7    3.39   13.00   0
 -14   5  -8  136.12   16.76   0
 -13  -6  18   -2.43   18.77   0
 -13   2  -6   18.00   13.57   0
 -13   3  -7   28.73   13.49   0
 -12  -6  18   -1.59   15.47   0
 -12   1  -5   11.78   14.74   0
 -12   2  -6  100.38   14.72   0
 -12   3  -7   18.05   13.02   0
 -12   7  -9    3.15   13.43   0
 -12   8  -9   23.04   12.98   0
 -11  -6  18    3.94   15.84   0
 -11   1  -5    3.18   14.97   0
 -11   2  -6   12.60   14.45   0
 -11   3  -7    7.91   13.65   0
 -11   7  -9    3.23   12.89   0
 -11   8  -9   26.62   12.28   0
 -10  -6  18   -4.83   16.54   0
 -10   2  -6   19.35   14.86   0
 -10   3  -7  176.49   15.22   0
  -9  -6  18   17.03   18.20   0
  -9  -6  19   16.28   15.39   0
  -9   2  -6   44.91   15.33   0
  -9   3  -7  281.78   15.76   0
  -9  10  -8    2.53   15.73   0
  -8  -6  19    8.82   15.80   0
  -8  -6  20    3.49   16.03   0
  -8  -5  11    2.62   19.43   0
  -8   5  -8   62.66   13.75   0
  -8  10  -8   22.91   12.47   0
  -7  -6  20    1.73   15.86   0
  -7  -6  21    7.15   16.27   0
  -7  -6  22   -2.12   13.79   0
  -7   0  -3   -0.92   16.74   0
  -7   5  -8   20.52   13.71   0
  -7  10  -8   13.22   13.04   0
  -6  -6  23   -1.03   17.08   0
  -6  -5  12   30.94   16.89   0
  -6   4  -7   30.84   18.22   0
  -6   6  -8   43.78   13.06   0
  -6   9  -8   65.56   13.24   0
  -6  11  -7    5.40   13.56   0
  -5  -5  13  525.64   21.46   0
  -5   3  -6  103.10   19.62   0
  -5   7  -8   18.55   13.28   0
  -5   8  -8   74.79   13.66   0
  -4  -5  14   -0.08   14.07   0
  -4   0  -2 2157.66   47.24   0
  -4   5  -7   26.54   17.99   0
  -4  10  -7    4.93   13.38   0
  -3  -5  15   19.78   14.93   0
  -3  -4   9   -2.91   16.85   0
  -3   6  -7   51.64   17.15   0
  -3   9  -7  124.15   17.40   0
  -3  11  -6   11.04   16.89   0
  -2  -5  16   16.34   16.48   0
  -2  -4  10   36.42   17.43   0
  -2  -3   6   37.04   19.80   0
  -2   2  -4 3353.66   45.22   0
  -2   3  -5  162.27   18.93   0
  -2   7  -7   10.51   14.01   0
  -2   8  -7   15.39   14.11   0
  -1  -5  18   25.19   15.71   0
  -1  -5  19   65.21   14.76   0
  -1  -4  11    7.06   17.85   0
   0  -5  21   18.11   15.33   0
   0  -5  22   -4.96   13.16   0
   0  -5  23    5.73   13.08   0
   0  -5  24   10.00   12.11   0
   0  -5  25   -0.27   13.03   0
   0  -4  12  253.30   19.32   0
   0   3  -4    0.33   18.03   0
   0   7  -6   -0.74   14.77   0
   0   8  -6  132.58   15.26   0
   1  -4  14   26.07   13.58   0
   1   9  -5   64.82   16.69   0
   1  11  -4   20.95   16.48   0
   2  -4  16   32.87   13.29   0
   2  -3  10  943.07   23.01   0
   2  10  -4   11.13   15.65   0
   3  -4  18   38.86   12.88   0
   3  -4  19    8.08   13.22   0
   3   7  -4    3.44   16.69   0
   3   8  -4   13.81   16.48   0
   4  -4  23   15.36   15.08   0
   4  -4  25    4.01   15.91   0
   4  -4  26    1.89   15.57   0
   4  -3  13   54.55   14.70   0
   4   4  -2  145.33   26.17   0
   4   9  -3  132.50   19.07   0
   5  -3  15   36.02   16.79   0
   5  -1   7  304.04   19.48   0
   5  11  -1   -1.06   18.73   0
   6  -3  18   13.44   16.28   0
   6  -3  19   82.23   13.31   0
   6  -3  20    8.74   12.62   0
   6  -2  12   59.15   14.08   0
   6  11   0   12.40   19.00   0
   7  -2  14   14.95   16.35   0
   7  -1  10   21.57   14.75   0
   7   0   7    8.00   16.42   0
   7   2   3 1066.77   32.80   0
   7  11   1   14.21   21.45   0
   8  -2  17   39.48   17.61   0
   8  -2  18    9.44   13.84   0
   8  -1  12   69.49   13.94   0
   8   1   6   24.46   19.55   0
   9  -2  24   -0.31   16.69   0
   9  -1  15   23.28   13.92   0
   9   4   3   20.05   23.31   0
  10  -1  18    7.44   13.30   0
  10   0  13    4.06   13.45   0
  11   0  16   54.90   13.55   0
  11   1  12    4.48   13.16   0
  11   4   6   -0.85   20.15   0
  11   5   5    3.93   21.15   0
  12   0  21   19.16   15.74   0
  12   0  22   25.43   12.72   0
  12   0  23    3.64   13.64   0
  12   0  24   15.76   13.07   0
  12   1  15   -1.85   12.23   0
  12   4   8   26.21   16.67   0
  12   6   6   92.94   24.36   0
  13   1  19   10.88   14.92   0
  13   1  20   34.92   12.88   0
  13   2  15   41.95   13.54   0
  13   3  12   69.40   18.08   0
  13   4  10   22.78   17.63   0
  13   5   9    7.81   16.74   0
  13   6   8   15.61   19.99   0
  13   9   8    3.07   28.07   0
  14   2  19   20.98   16.57   0
  14   2  20  -10.50   12.73   0
  14   2  21   16.81   12.98   0
  14   3  15   40.10   16.83   0
  14   4  13   95.37   17.92   0
  14   7  10    4.98   19.42   0
  14   8  10   20.35   21.13   0
  15   3  21    3.78   16.11   0
  15   4  17    8.43   12.87   0
  15   5  15   14.80   13.47   0
  15   7  13    3.95   16.06   0
 -23  -2   5   30.33   18.95   0
 -23   1  -1   10.51   16.05   0
 -22   0   0   21.60   16.25   0
 -22   2  -3   10.76   13.29   0
 -22   4  -5    9.85   12.48   0
 -21   5  -6    2.72   12.95   0
 -20  -2   3   20.36   17.11   0
 -20   2  -4   21.72   12.98   0
 -20   3  -5    6.75   12.97   0
 -19  -4   9    5.73   27.76   0
 -19   1  -3   32.89   16.53   0
 -19   4  -6    7.90   12.85   0
 -18  -2   2  244.53   21.22   0
 -18   0  -2   64.67   17.39   0
 -18   5  -7   11.37   12.89   0
 -17   2  -5   18.23   13.40   0
 -17   3  -6    0.56   12.96   0
 -16  -3   4    6.27   20.53   0
 -16   1  -4  165.20   17.72   0
 -16   4  -7    8.08   13.28   0
 -16   7  -8   10.37   13.73   0
 -16   8  -8    3.38   13.36   0
 -15  -2   1   57.14   17.51   0
 -15  -1  -1   30.84   17.16   0
 -15   4  -7  263.60   17.72   0
 -15   6  -8   53.38   13.18   0
 -15   7  -8    0.08   12.78   0
 -15   8  -8    1.84   12.94   0
 -14  -6  17   11.15   20.84   0
 -14   0  -3    2.66   16.21   0
 -14   6  -8    9.18   12.37   0
 -14   9  -8   -1.28   12.66   0
 -13  -6  17   10.63   18.56   0
 -13   5  -8   27.13   13.66   0
 -13   9  -8   21.35   15.65   0
 -12  -6  17    3.36   19.00   0
 -12  -5  10   28.64   26.19   0
 -12   5  -8  274.91   16.28   0
 -12   9  -8    6.39   16.03   0
 -11  -6  17    2.05   16.37   0
 -11  -5  10    3.72   24.66   0
 -11   5  -8  408.15   16.54   0
 -11  10  -8    7.70   12.51   0
 -10  -6  17   25.27   15.93   0
 -10   5  -8   36.53   14.17   0
 -10   9  -8   20.90   15.03   0
 -10  10  -8   10.60   13.07   0
  -9  -6  17   16.69   18.16   0
  -9   5  -8  102.10   14.25   0
  -9   9  -8   16.85   15.61   0
  -8  -6  18   24.02   16.50   0
  -8   0  -3   -0.41   15.07   0
  -8   6  -8  120.07   14.71   0
  -8   9  -8    5.12   12.24   0
  -7  -6  19   -5.74   15.93   0
  -7  -5  11   79.95   20.03   0
  -7  -1  -1   33.34   24.56   0
  -7   4  -7   63.11   14.44   0
  -7   6  -8   15.49   12.66   0
  -7   7  -8    8.78   12.76   0
  -7   8  -8   14.81   12.42   0
  -7   9  -8   68.01   13.88   0
  -6  -6  20   18.42   16.48   0
  -6  -6  21    8.28   13.42   0
  -6  -4   7   24.28   22.42   0
  -6   1  -4    9.18   18.26   0
  -6   7  -8   62.25   13.42   0
  -6   8  -8   41.63   13.20   0
  -5  -6  22   11.43   16.17   0
  -5  -6  23   -3.91   15.55   0
  -5  -6  24    6.90   13.93   0
  -5   2  -5  490.30   21.72   0
  -5  10  -7   24.06   13.71   0
  -4  -5  13   23.35   16.91   0
  -4  -4   8  341.32   23.13   0
  -4   9  -7   13.34   16.05   0
  -4  11  -6    5.10   16.32   0
  -3  -5  14   64.47   18.06   0
  -3   4  -6  194.90   18.06   0
  -3   7  -7   32.50   13.96   0
  -3   8  -7   58.47   14.01   0
  -2  -2   3   21.45   25.26   0
  -2  10  -6   21.34   13.84   0
  -1  -5  17   -0.45   12.69   0
  -1   6  -6   78.92   17.38   0
  -1   9  -6   14.46   13.72   0
  -1  11  -5   11.89   13.30   0
   0  -5  19    2.08   12.53   0
   0  -5  20    6.80   12.98   0
   0  10  -5   19.55   15.84   0
   1  -5  22   -9.19   15.67   0
   1  -5  23   19.72   16.52   0
   1  -5  24    6.30   12.53   0
   1  -5  25   32.08   12.65   0
   1  -4  13  119.32   14.54   0
   1   4  -4   25.59   20.02   0
   1   6  -5   23.93   17.17   0
   1   8  -5   35.71   17.83   0
   2  -4  15   46.11   13.55   0
   2  -2   6   28.96   23.41   0
   2   5  -4   11.84   17.21   0
   2  11  -3   30.20   19.06   0
   3  -4  17  158.84   14.04   0
   3  -3  11   30.76   15.04   0
   3  10  -3  118.03   18.97   0
   4  -4  20    3.39   13.27   0
   4  -4  21   12.05   13.79   0
   4  -4  22    4.68   12.81   0
   4   6  -3  144.35   21.79   0
   4   8  -3   46.07   19.66   0
   5  -3  14   34.55   16.39   0
   5  -2  10  175.58   15.59   0
   5   9  -2    7.13   18.19   0
   6  -3  17   14.59   13.68   0
   7  -3  21   15.45   12.76   0
   7  -3  23    6.62   12.97   0
   7  -3  24    3.30   13.16   0
   7  -3  25   28.57   13.19   0
   7  -3  26   19.77   12.71   0
   8  -2  16  120.02   15.02   0
   8   0   8   21.10   19.71   0
   8   2   4    4.13   22.85   0
   8   9   1   23.97   27.35   0
   9  -2  20   -0.74   12.04   0
   9  -2  22    1.93   12.51   0
   9  -2  25   20.61   13.35   0
   9  -1  14   27.92   13.74   0
   9   0  10   64.65   14.95   0
  10  -1  16  163.68   17.56   0
  10  -1  17   16.89   13.73   0
  10   0  12   45.93   13.68   0
  10   1   9  102.88   18.49   0
  10   2   7  146.13   17.90   0
  11  -1  21   12.34   15.00   0
  11  -1  22   16.46   13.06   0
  11  -1  23   36.42   12.92   0
  11  -1  24    3.32   13.24   0
  11  -1  25   63.31   13.62   0
  11   0  15    5.35   13.17   0
  11   1  11   16.50   16.64   0
  11   2   9    9.13   13.17   0
  11   3   7   19.33   17.64   0
  11   7   4    9.74   34.22   0
  12   0  18   28.48   16.62   0
  12   0  19  -13.55   12.93   0
  12   0  20   24.96   12.46   0
  12   1  14   29.03   13.19   0
  12   2  11    6.25   17.68   0
  12   3   9   10.32   17.19   0
  13   1  17   -8.08   14.69   0
  13   1  18   11.85   13.21   0
  13   2  14   24.82   13.53   0
  14   2  17   77.18   17.06   0
  14   2  18    8.53   13.38   0
  14   3  14   19.01   16.20   0
  14   4  12   81.05   17.35   0
  14   5  11   14.03   15.31   0
  14   6  10   33.78   19.04   0
  15   3  18  -17.92   15.64   0
  15   3  19   34.80   13.00   0
  15   5  14    9.06   15.78   0
  15   6  13   21.44   16.24   0
 -24   1   0    8.79   17.24   0
 -23  -1   3   22.18   18.63   0
 -23   0   1  -12.67   16.44   0
 -23   2  -2   14.15   13.16   0
 -22  -1   2   29.92   15.81   0
 -21   1  -2    4.52   13.83   0
 -21   2  -3   56.90   16.91   0
 -21   3  -4   27.00   14.67   0
 -21   4  -5   25.40   12.45   0
 -20  -3   6   10.85   19.12   0
 -20  -1   1   85.60   15.89   0
 -20   0  -1    4.43   12.87   0
 -20   5  -6    7.69   13.53   0
 -20   6  -6   12.00   16.30   0
 -19   3  -5    8.98   12.42   0
 -18  -3   5   38.63   21.98   0
 -18  -1   0   21.52   17.31   0
 -18   4  -6   49.96   13.05   0
 -18   6  -7   13.96   12.32   0
 -18   7  -7    0.13   13.32   0
 -17   0  -2  330.08   20.01   0
 -17   5  -7    5.69   12.77   0
 -17   6  -7   -1.03   15.55   0
 -16   2  -5   95.76   13.23   0
 -16   3  -6   43.78   12.80   0
 -16   5  -7   -1.49   12.59   0
 -15   2  -5   22.49   15.68   0
 -15   3  -6   17.50   12.89   0
 -14  -2   1   10.29   20.00   0
 -14  -1  -1    4.52   17.41   0
 -14   4  -7   35.64   13.10   0
 -14   7  -8   27.93   13.03   0
 -14   8  -8   11.10   13.01   0
 -13  -5  10   77.35   33.92   0
 -13   0  -3   12.40   13.83   0
 -13   4  -7   59.12   13.98   0
 -13   6  -8   10.66   12.65   0
 -13   7  -8   14.72   13.60   0
 -12  -6  16   14.93   19.53   0
 -12   0  -3   -0.07   17.56   0
 -12   4  -7  125.89   17.17   0
 -12   6  -8   67.14   13.50   0
 -12   7  -8   -3.74   12.71   0
 -12   8  -8   27.30   12.69   0
 -11  -6  16   25.79   18.47   0
 -11   0  -3    8.06   18.53   0
 -11   4  -7  200.10   17.68   0
 -11   6  -8   97.16   14.16   0
 -11   7  -8   27.92   13.19   0
 -11   9  -8   38.96   13.15   0
 -10  -6  16    5.99   18.00   0
 -10  -5  10   22.39   21.30   0
 -10   0  -3    8.60   19.33   0
 -10   4  -7    4.86   16.19   0
 -10   6  -8   14.19   13.17   0
 -10   7  -8   15.02   12.85   0
 -10   8  -8   57.39   13.16   0
  -9   0  -3    5.51   15.84   0
  -9   4  -7   -0.02   13.72   0
  -9   6  -8   19.43   13.60   0
  -9   7  -8   38.02   13.25   0
  -9   8  -8    5.58   13.26   0
  -8  -6  17   18.98   15.24   0
  -8   4  -7  310.50   16.09   0
  -8   7  -8  120.20   13.79   0
  -8   8  -8   69.27   13.76   0
  -7  -6  18   15.76   16.11   0
  -7   1  -4    2.67   20.21   0
  -7  10  -7   11.91   12.08   0
  -6  -6  19   11.45   15.83   0
  -6   2  -5  170.21   17.84   0
  -6   3  -6  610.44   19.25   0
  -6  10  -7   56.28   13.71   0
  -5  -6  20    8.54   16.27   0
  -5  -6  21    3.45   13.06   0
  -5  -5  12   39.85   16.93   0
  -5   5  -7   88.50   14.92   0
  -5   9  -7    6.95   15.46   0
  -5  11  -6   38.67   13.30   0
  -4  -6  22   -0.08   15.62   0
  -4  -6  23    9.52   14.34   0
  -4   6  -7   48.26   13.92   0
  -4   7  -7   53.69   15.71   0
  -4   8  -7   77.73   13.87   0
  -3  -3   5  212.95   24.63   0
  -3   1  -3  355.97   27.76   0
  -3   3  -5  215.87   21.99   0
  -3  10  -6    3.16   16.64   0
  -2   5  -6   75.46   16.04   0
  -2   9  -6    3.15   15.40   0
  -2  11  -5   -2.09   16.48   0
  -1  -5  16    8.50   13.87   0
  -1  -4  10   90.32   18.70   0
  -1   4  -5  537.51   21.46   0
  -1   7  -6   15.18   13.70   0
  -1   8  -6   99.84   15.38   0
   0  -5  18    6.52   12.07   0
   0  -4  11   10.87   17.66   0
   0   5  -5   13.23   18.97   0
   0  11  -4   12.24   16.54   0
   1  -5  20   55.82   12.78   0
   1  -5  21    4.70   12.54   0
   1  -3   8  434.19   22.91   0
   1  -2   5  383.78   24.00   0
   1   7  -5   -2.74   16.70   0
   2  -4  14  168.78   14.65   0
   2   9  -4   42.14   16.62   0
   3  -4  16  143.81   14.18   0
   3  -2   7  175.48   18.25   0
   4  -4  18   93.65   13.30   0
   4  -4  19    9.23   13.07   0
   4  -3  12   78.79   14.20   0
   4   0   3    7.04   27.17   0
   4   7  -3   19.00   19.14   0
   5  -4  22    1.93   12.94   0
   5  -4  23   24.80   12.34   0
   5  -4  24   18.62   13.21   0
   5  -4  25   21.40   13.24   0
   5  -4  26  -12.99   12.74   0
   5   0   4  250.16   22.45   0
   5   6  -2   21.15   22.63   0
   6  -3  16    0.16   13.91   0
   6  -2  11  677.44   18.75   0
   6   9  -1   23.62   19.30   0
   7  -3  19    3.05   13.03   0
   7  -3  20    5.19   12.55   0
   7  -1   9  206.28   16.86   0
   7   9   0    5.22   21.49   0
   8  -2  15   21.08   13.59   0
   8  -1  11   11.21   14.58   0
   9  -2  18   30.29   13.77   0
   9  -2  19   24.82   12.77   0
   9  -1  13  197.33   14.92   0
   9   1   7   25.11   18.83   0
   9   5   2   -3.30   34.30   0
  10  -1  15   60.83   17.10   0
  11  -1  19   64.73   14.21   0
  11  -1  20    7.34   12.82   0
  11   0  14   29.03   12.83   0
  12   0  17   14.50   12.98   0
  12   1  13   69.37   13.41   0
  13   0  23   12.35   16.17   0
  13   0  24    9.64   16.08   0
  13   1  16    7.62   15.46   0
  13   2  13   41.67   13.80   0
  13   3  11   48.31   14.29   0
  14   1  21   -2.47   16.00   0
  14   1  22    6.24   13.27   0
  14   1  23   -5.91   13.43   0
  14   2  16   23.41   16.42   0
  15   2  21    5.40   15.47   0
  15   4  15   11.69   13.08   0
  15   5  13   18.08   15.88   0
  15   6  12   58.74   19.41   0
  15   7  12    5.89   16.28   0
  16   5  17   32.00   17.88   0
 -24  -1   4    5.23   15.81   0
 -24   0   2    5.68   16.92   0
 -22   1  -1   13.52   13.18   0
 -22   3  -3   -2.33   15.27   0
 -22   4  -4   -0.56   13.22   0
 -21  -3   7    4.70   21.62   0
 -21  -2   4   22.26   16.14   0
 -21   0   0   -8.46   16.59   0
 -21   5  -5   17.49   12.79   0
 -20  -4  10   -1.42   24.96   0
 -20   1  -2  137.85   17.14   0
 -20   3  -4   11.18   16.14   0
 -20   4  -5   14.28   12.57   0
 -19  -2   3   29.50   18.20   0
 -19   0  -1   10.47   16.35   0
 -19   5  -6    3.74   12.77   0
 -19   6  -6    4.20   12.96   0
 -18   1  -3   56.68   13.81   0
 -18   2  -4    8.87   11.96   0
 -18   3  -5   35.00   12.69   0
 -17  -4   8    7.80   29.30   0
 -17  -2   2   51.66   17.29   0
 -17  -1   0   12.95   17.73   0
 -17   4  -6   35.94   12.88   0
 -17   7  -7   16.69   13.17   0
 -16   0  -2  209.92   19.76   0
 -16   6  -7   17.38   12.68   0
 -16   8  -7   13.12   12.97   0
 -15  -6  17   23.83   21.90   0
 -15  -3   4   37.10   22.69   0
 -15   5  -7    2.38   12.66   0
 -14  -6  16    3.11   23.76   0
 -14   1  -4   57.68   13.86   0
 -14   2  -5   54.98   13.35   0
 -14   3  -6  126.10   13.98   0
 -14   5  -7   12.88   13.30   0
 -14   9  -7   16.62   15.59   0
 -13  -6  16   26.22   18.95   0
 -13  -2   1    5.38   19.50   0
 -13  -1  -1  159.57   18.69   0
 -13   1  -4    7.75   16.72   0
 -13   3  -6   11.76   12.99   0
 -12   3  -6   46.76   16.71   0
 -11  10  -7   -2.02   12.54   0
 -10  10  -7   12.93   12.85   0
  -9  -6  16  124.95   16.82   0
  -9  -5  10   50.08   19.61   0
  -9  -4   6  167.03   37.68   0
  -9   3  -6  168.39   18.41   0
  -9  10  -7   14.53   12.53   0
  -8  -6  16   31.39   17.68   0
  -8  -2   1  145.51   25.91   0
  -8  -1  -1   20.92   19.40   0
  -8   1  -4    7.88   19.18   0
  -8   3  -6   19.47   13.39   0
  -8  10  -7    7.19   12.52   0
  -7  -6  17   34.44   15.38   0
  -7   2  -5 1741.76   27.32   0
  -7   3  -6  403.97   17.14   0
  -7   5  -7  152.00   14.90   0
  -7   9  -7   20.37   14.45   0
  -6  -6  17   12.10   15.65   0
  -6  -6  18    9.88   13.49   0
  -6  -5  11   21.44   16.75   0
  -6   5  -7   19.20   14.33   0
  -6   9  -7   20.21   12.65   0
  -6  11  -6    9.60   13.48   0
  -5  -6  18   29.89   16.69   0
  -5  -6  19   -2.30   13.93   0
  -5   6  -7   -3.07   13.04   0
  -5   7  -7   14.31   12.89   0
  -5   8  -7   26.95   12.83   0
  -4  -6  20   19.01   16.99   0
  -4  -6  21    1.81   13.07   0
  -4   4  -6  350.42   18.87   0
  -4  10  -6   14.25   13.81   0
  -3  -6  22    8.51   16.23   0
  -3  -6  23    3.44   13.21   0
  -3  -6  24    5.52   12.39   0
  -3  -5  13   -3.78   14.61   0
  -3   5  -6   11.47   18.39   0
  -3   9  -6    2.51   16.59   0
  -3  11  -5    6.79   16.20   0
  -2  -5  14   26.89   14.11   0
  -2  -4   9   25.23   14.77   0
  -2   6  -6   98.64   14.42   0
  -2   7  -6  248.59   18.11   0
  -2   8  -6    7.88   17.25   0
  -1  -5  15    8.94   13.18   0
  -1  10  -5   47.88   14.00   0
   0  -5  16   -8.16   14.98   0
   0  -5  17   30.78   12.78   0
   0  -3   7    4.87   15.81   0
   0   9  -5   11.94   12.74   0
   1  -5  18   15.76   15.44   0
   1  -5  19   67.11   12.90   0
   1  -4  12   15.91   14.11   0
   1  10  -4   17.73   13.28   0
   2  -5  21   25.80   13.55   0
   2  -5  22   16.64   12.30   0
   2  -5  23   19.65   11.85   0
   2  -5  24   10.49   13.02   0
   2  -5  25   25.51   13.22   0
   2  -4  13  188.50   15.15   0
   2   6  -4   16.71   16.70   0
   2   8  -4   62.34   17.57   0
   3  -4  15    6.50   12.89   0
   3  -3  10   26.10   14.91   0
   3  11  -2   16.13   16.16   0
   4  -4  17   24.68   13.33   0
   4  -3  11    3.56   17.26   0
   4  -1   5  100.30   21.85   0
   4  10  -2    6.67   15.88   0
   5  -4  19   11.31   16.40   0
   5  -4  20   25.36   13.00   0
   5  -4  21   45.12   13.34   0
   5  -3  13   11.21   13.87   0
   5  -2   9  204.92   16.25   0
   5  -1   6  213.69   19.68   0
   5   7  -2    5.81   21.30   0
   5   8  -2   24.70   18.95   0
   6  -3  15   61.99   13.96   0
   6   0   5    9.57   17.57   0
   7  -3  17    0.80   13.25   0
   7  -3  18   51.57   13.55   0
   7   0   6    8.51   19.43   0
   8  -3  21   55.74   13.23   0
   8  -3  23   38.48   12.97   0
   8  -3  24   -6.66   13.35   0
   8  -3  25   16.88   12.55   0
   8  -2  14   68.91   13.63   0
   8  -1  10   43.35   18.32   0
   9  -2  17  102.72   14.99   0
   9  -1  12   50.81   13.99   0
   9   0   9    9.52   14.86   0
   9   2   5  112.77   18.66   0
   9   8   2  506.78   43.60   0
   9  10   3    0.57   26.60   0
  10  -2  20   17.88   15.38   0
  10  -2  21   52.82   12.77   0
  10  -2  22    7.75   13.29   0
  10  -2  23   -5.83   13.15   0
  10  -1  14   42.71   16.15   0
  10   0  11   -0.27   13.42   0
  10   3   5   10.56   19.50   0
  10   4   4  174.70   22.63   0
  11  -1  17  116.28   16.82   0
  11  -1  18   -5.98   13.38   0
  11   0  13    4.23   12.84   0
  11   1  10   29.95   16.76   0
  11   2   8   21.98   16.13   0
  12  -1  23  -12.46   15.22   0
  12  -1  24   -0.52   13.80   0
  12   0  16   36.06   13.97   0
  12   2  10   29.22   17.68   0
  12   4   7  130.78   20.49   0
  13   0  20   33.48   12.84   0
  13   0  21    9.77   12.32   0
  13   0  22   18.99   13.54   0
  13   1  15   74.48   15.69   0
  13   2  12   81.22   18.04   0
  13   4   9    7.54   17.03   0
  13   5   8   13.09   16.31   0
  13   7   7   20.48   27.22   0
  14   1  19   -0.71   15.72   0
  14   1  20   22.68   12.58   0
  14   2  15  102.02   16.50   0
  14   3  13   19.13   13.46   0
  14   4  11   63.92   16.90   0
  14   5  10    8.63   15.66   0
  14   7   9   21.32   21.41   0
  15   2  19   18.71   15.65   0
  15   2  20   11.29   12.84   0
  15   3  16   18.20   16.75   0
  15   4  14   -3.97   16.61   0
  16   4  18   10.41   13.06   0
  16   5  16   -3.05   16.39   0
  16   6  15    1.03   15.60   0
 -23  -2   6   21.54   18.44   0
 -23   1   0    8.99   12.84   0
 -23   2  -1    6.29   16.04   0
 -22  -3   8   13.11   19.03   0
 -22  -2   5   10.73   15.95   0
 -22   0   1   -4.57   15.26   0
 -21  -1   2   -1.54   15.48   0
 -21   1  -1    9.31   17.16   0
 -21   4  -4   10.52   11.83   0
 -20   2  -3   16.05   12.65   0
 -20   5  -5   19.44   13.45   0
 -19  -1   1   36.51   17.37   0
 -19   1  -2   28.89   16.53   0
 -18   0  -1   -2.08   17.05   0
 -18   6  -6   25.28   12.92   0
 -18   7  -6   -1.42   13.12   0
 -17   1  -3   44.99   13.99   0
 -17   2  -4   81.86   13.48   0
 -17   3  -5   14.32   13.14   0
 -17   5  -6   14.94   12.83   0
 -16   4  -6    7.44   13.26   0
 -15   0  -2   -5.84   17.72   0
 -15   4  -6   -0.28   12.74   0
 -15   6  -7    6.04   12.70   0
 -15   7  -7   72.20   13.07   0
 -15   8  -7   18.06   13.10   0
 -14   6  -7   35.01   12.38   0
 -14   7  -7   49.06   12.66   0
 -14   8  -7   13.44   13.03   0
 -13   2  -5   -6.72   13.22   0
 -13   5  -7   17.37   13.89   0
 -13   6  -7    5.19   12.83   0
 -13   8  -7   25.34   12.27   0
 -13   9  -7  -11.30   12.91   0
 -12  -6  15   11.55   20.60   0
 -12  -2   1  209.26   21.82   0
 -12  -1  -1    9.01   16.58   0
 -12   1  -4  241.12   16.42   0
 -12   2  -5  127.94   14.93   0
 -12   5  -7   79.96   14.62   0
 -12   9  -7    1.86   12.65   0
 -11  -6  15   -2.35   18.35   0
 -11  -2   1   51.85   20.16   0
 -11   1  -4  101.64   15.84   0
 -11   2  -5   36.03   14.67   0
 -11   5  -7   58.14   14.23   0
 -11   9  -7    4.98   12.81   0
 -10  -6  15   29.22   18.86   0
 -10  -1  -1   53.98   17.92   0
 -10   1  -4    8.17   15.80   0
 -10   2  -5   75.32   15.18   0
 -10   3  -6    7.12   13.73   0
 -10   5  -7  113.95   14.15   0
 -10   9  -7   20.10   12.01   0
  -9  -6  15   31.70   18.50   0
  -9  -2   1  339.83   28.30   0
  -9  -1  -1   13.10   19.10   0
  -9   1  -4   21.87   15.83   0
  -9   2  -5  101.93   16.69   0
  -9   5  -7  341.83   15.68   0
  -9   9  -7   57.00   13.36   0
  -8  -5  10  138.13   21.06   0
  -8   2  -5 1067.97   22.80   0
  -8   5  -7   31.96   13.69   0
  -8   9  -7   21.93   13.40   0
  -7  -6  16   38.06   16.18   0
  -7   6  -7  369.54   15.31   0
  -7   7  -7  224.19   17.09   0
  -7   8  -7   80.36   13.24   0
  -6   6  -7   20.66   13.01   0
  -6   7  -7    6.19   13.02   0
  -6   8  -7   62.00   13.59   0
  -6  10  -6   32.85   16.78   0
  -5  -6  17    8.84   15.87   0
  -5  -5  11   -1.41   16.63   0
  -5  -4   7   34.94   20.87   0
  -5   0  -2  331.48   24.75   0
  -5   4  -6  879.74   22.03   0
  -5  10  -6   45.93   13.23   0
  -4  -6  18   29.70   15.96   0
  -4  -6  19   29.16   13.95   0
  -4  -1   0 1891.63   65.56   0
  -4   3  -5 1739.33   28.67   0
  -4  11  -5   15.32   13.21   0
  -3  -6  20   18.39   13.80   0
  -3  -4   8  145.99   18.94   0
  -2  -6  22   16.03   16.33   0
  -2  -6  23    1.66   13.16   0
  -2  -6  24    6.86   12.78   0
  -2  -5  13   87.63   16.79   0
  -2   4  -5 1502.14   29.88   0
  -2  10  -5   15.29   16.66   0
  -1  -5  14   18.14   16.69   0
  -1  -3   6   64.05   16.59   0
  -1   3  -4  103.47   18.73   0
  -1   9  -5   95.26   17.48   0
  -1  11  -4   10.96   13.30   0
   0  -2   4 1125.42   33.24   0
   0   6  -5    4.60   13.97   0
   0   7  -5   -5.02   17.52   0
   0   8  -5    2.24   14.17   0
   0  10  -4   24.54   15.93   0
   1  -5  17    1.96   12.34   0
   1   3  -3   26.67   23.39   0
   1   9  -4    1.66   15.80   0
   1  11  -3   96.30   14.04   0
   2  -5  19   48.05   12.89   0
   2  -5  20   -4.46   12.13   0
   2   7  -4   87.69   17.54   0
   2  10  -3   44.60   16.42   0
   3  -5  22   30.55   15.45   0
   3  -5  23    5.39   12.46   0
   3  -5  24   -9.10   12.21   0
   3  -5  25    3.49   12.78   0
   3  -4  14   31.07   13.50   0
   3  -1   4  959.56   32.29   0
   3   5  -3   29.60   17.74   0
   3   9  -3   54.53   16.14   0
   4  -4  16   -0.22   13.37   0
   4   3  -1  756.07   52.28   0
   4  11  -1   18.20   16.10   0
   5  -4  18   14.96   12.55   0
   5  -3  12  112.76   14.73   0
   5   1   2  209.12   26.61   0
   5   4  -1  117.69   29.79   0
   5  10  -1   25.16   16.34   0
   6  -4  21   -9.00   13.30   0
   6  -4  22   22.69   12.53   0
   6  -4  23   12.34   12.35   0
   6  -4  24   17.98   13.29   0
   6  -4  25    0.64   13.30   0
   6  -3  14   14.92   12.81   0
   6  -2  10   52.90   14.16   0
   6  -1   7  306.73   18.54   0
   6   1   3  317.54   22.79   0
   6   6  -1    1.96   24.44   0
   6   8  -1   93.34   19.91   0
   6  10   0  107.23   22.64   0
   7  -3  16   10.32   13.70   0
   7   1   4   -0.60   19.91   0
   8  -3  19  103.63   13.60   0
   8  -3  20   -4.72   12.84   0
   8  -2  13    8.29   16.32   0
   8   0   7   16.02   18.40   0
   9  -3  25   -0.01   16.17   0
   9  -2  16    4.01   13.28   0
  10  -2  19   33.22   12.91   0
  10   1   8   82.88   15.62   0
  11  -2  25   19.29   15.90   0
  11  -1  16   48.61   12.86   0
  11   6   4  116.90   30.24   0
  12  -1  20   11.48   12.29   0
  12  -1  21    9.81   12.94   0
  12   0  15  -11.78   12.79   0
  12   1  12   11.12   13.17   0
  12   3   8   20.63   16.60   0
  12   5   6    5.12   18.76   0
  13   0  18   22.12   12.63   0
  13   0  19    8.94   11.87   0
  13   1  14    1.19   15.33   0
  13   3  10   12.39   14.40   0
  13   6   7    9.28   20.45   0
  13   8   7   18.42   28.24   0
  14   1  17   15.11   15.13   0
  14   1  18   -2.62   13.30   0
  14   2  14    9.22   16.58   0
  14   3  12   35.19   16.93   0
  14   6   9   17.93   18.96   0
  14   8   9   11.09   23.27   0
  15   2  18    8.33   12.96   0
  15   4  13    9.02   16.87   0
  15   5  12   32.62   16.55   0
  15   7  11    0.96   18.89   0
  15   8  11    6.54   24.45   0
  16   3  19    6.67   15.86   0
  16   3  20    7.34   13.02   0
  16   4  16   16.41   16.10   0
  16   4  17   -3.48   13.47   0
  16   5  15    0.18   16.60   0
  16   6  14   11.81   16.43   0
 -24   1   1   -1.27   13.62   0
 -24   2   0   15.49   15.84   0
 -23  -1   4    8.97   15.78   0
 -23   0   2   -1.62   15.30   0
 -22  -1   3   81.22   16.97   0
 -22   1   0   -1.74   16.42   0
 -22   4  -3   16.26   12.80   0
 -21   2  -2   -6.14   14.10   0
 -21   3  -3   -9.93   12.42   0
 -21   5  -4   18.42   13.20   0
 -20   0   0    7.56   12.71   0
 -20   4  -4   13.17   12.82   0
 -20   6  -5   20.77   13.05   0
 -19  -3   6    1.32   19.85   0
 -19   2  -3   34.33   14.27   0
 -19   5  -5   15.43   12.65   0
 -19   6  -5   10.17   16.34   0
 -18  -2   3  117.47   19.79   0
 -18   4  -5   16.94   13.51   0
 -17  -3   5   20.76   19.88   0
 -17   4  -5   34.42   16.10   0
 -17   6  -6    1.22   12.72   0
 -17   7  -6    2.44   12.95   0
 -17   8  -6   47.60   13.19   0
 -16  -2   2    7.26   16.36   0
 -16  -1   0   34.44   17.01   0
 -16   1  -3  134.92   15.72   0
 -16   2  -4    3.46   13.11   0
 -16   3  -5   41.04   12.35   0
 -16   5  -6   14.75   13.24   0
 -16   6  -6   -2.12   14.77   0
 -16   8  -6   10.54   13.17   0
 -15  -6  16    5.93   23.12   0
 -15   3  -5    8.14   12.98   0
 -15   5  -6  116.91   16.16   0
 -14   0  -2   21.60   16.67   0
 -14   4  -6   67.01   14.08   0
 -13  -6  15    2.46   21.40   0
 -13   4  -6   22.12   13.75   0
 -13   7  -7   23.05   12.96   0
 -12   6  -7   16.16   13.03   0
 -12   7  -7   16.03   13.60   0
 -12   8  -7   23.26   12.28   0
 -11   7  -7    8.07   12.83   0
 -11   8  -7   23.09   13.19   0
 -11  10  -6    7.28   12.58   0
 -10  -2   1  350.82   26.42   0
 -10   6  -7   57.15   14.39   0
 -10   7  -7   -5.92   12.74   0
 -10   8  -7    7.09   12.09   0
 -10  10  -6    1.40   15.36   0
  -9   6  -7    9.23   13.96   0
  -9   7  -7   -3.11   12.27   0
  -9   8  -7    1.91   12.53   0
  -8  -6  15   10.02   15.20   0
  -8  -4   6  157.86   30.93   0
  -8   6  -7   52.53   14.46   0
  -8   7  -7   91.80   13.67   0
  -8  10  -6   -2.22   11.68   0
  -7  -6  15   69.68   18.65   0
  -7  -5  10  263.41   22.55   0
  -7   4  -6  460.61   17.42   0
  -7  10  -6   21.88   13.21   0
  -6  -6  16   22.35   15.81   0
  -6   4  -6  170.66   16.58   0
  -6  11  -5    3.04   16.08   0
  -5  11  -5    3.23   13.06   0
  -4  -6  17   12.45   15.83   0
  -4   1  -3   85.09   22.97   0
  -4   2  -4  837.86   26.47   0
  -4   8  -6  104.92   16.36   0
  -3  -6  18   17.00   15.60   0
  -3  -6  19   30.26   13.30   0
  -3  -5  12  127.90   15.25   0
  -3   6  -6   70.18   14.06   0
  -3   7  -6   11.36   12.72   0
  -3  10  -5   11.36   16.27   0
  -2  -6  20   21.45   13.86   0
  -2  -6  21    1.22   13.73   0
  -2  11  -4   69.56   14.15   0
  -1  -6  22   -7.62   15.94   0
  -1  -6  23    9.81   12.97   0
  -1  -6  24   21.62   13.59   0
  -1  -4   9  416.91   21.71   0
  -1   2  -3 1963.16   39.66   0
  -1   5  -5   30.37   15.38   0
  -1   8  -5   23.49   17.68   0
   0  -5  15   21.75   13.32   0
   0  -4  10   52.87   15.46   0
   0   4  -4  232.70   21.58   0
   0  11  -3    9.00   15.85   0
   1  -5  16   18.11   12.30   0
   1  -4  11    1.21   14.27   0
   1   2  -2 1381.31   46.11   0
   1   5  -4   12.80   17.39   0
   2  -5  18   26.73   13.08   0
   2  -4  12   38.86   13.96   0
   2  -3   8 3306.06   37.47   0
   2  -1   3  232.23   25.85   0
   2   4  -3    4.73   19.53   0
   2  11  -2   38.48   16.46   0
   3  -5  20   13.53   11.56   0
   3  -5  21    8.03   12.87   0
   3  -4  13  328.03   16.08   0
   3  -3   9   66.80   15.41   0
   3  -2   6  284.33   24.06   0
   3   8  -3   36.01   19.98   0
   4  -5  24   18.47   16.16   0
   4  -5  25   -9.11   12.82   0
   4  -4  15   10.50   12.46   0
   4  -2   7    1.61   16.31   0
   4   9  -2   48.40   18.56   0
   5  -2   8   13.15   18.32   0
   5  11   0    7.34   15.62   0
   6  -4  19   30.82   13.43   0
   6  -4  20   12.91   13.11   0
   6  -3  13   11.04   13.19   0
   6   7  -1   44.62   21.46   0
   6  11   1   10.28   18.28   0
   7  -4  23    8.16   15.03   0
   7  -4  24   15.04   13.26   0
   7  -4  25   14.31   13.08   0
   7  -2  11   43.19   13.95   0
   7  -1   8   13.70   14.63   0
   7   8   0    4.89   21.02   0
   7  10   1   -2.95   21.80   0
   7  11   2   17.79   22.42   0
   8  -3  17    9.84   16.47   0
   8  -3  18   -0.45   12.68   0
   8   1   5  854.66   23.96   0
   8   8   1  155.53   29.23   0
   8  10   2   25.52   24.09   0
   8  11   3   -2.10   24.49   0
   9  -3  21   25.58   12.81   0
   9  -3  22   21.24   12.74   0
   9  -3  23    2.54   13.45   0
   9  -3  24   22.79   12.92   0
   9  -2  15   54.63   13.97   0
   9  -1  11   13.59   14.02   0
  10  -2  17  130.29   13.91   0
  10  -2  18    7.87   13.07   0
  10  -1  13   -5.81   12.69   0
  10   0  10   49.00   14.23   0
  10   2   6   16.80   17.07   0
  10   5   3    3.24   27.11   0
  11  -2  22   32.00   12.60   0
  11  -2  23   11.02   13.09   0
  11  -1  15   43.99   13.64   0
  11   3   6  131.06   18.71   0
  11   4   5  369.66   24.70   0
  12  -1  18    9.04   12.59   0
  12  -1  19    4.22   12.99   0
  12   0  14   17.52   13.06   0
  12   1  11    9.72   15.46   0
  12   2   9   14.07   15.39   0
  13   0  17    4.91   12.51   0
  13   2  11   19.37   17.27   0
  14   0  21   27.69   16.42   0
  14   0  22    0.47   12.88   0
  14   0  23   -2.85   12.90   0
  14   1  16    6.79   15.53   0
  14   4  10   33.60   16.79   0
  15   1  21    0.14   12.46   0
  15   1  22   -2.28   12.96   0
  15   2  17    7.18   13.85   0
  15   3  14   38.83   16.53   0
  15   6  11    6.51   16.49   0
  16   3  18    1.72   12.85   0
  16   5  14    8.93   15.34   0
  16   7  13    4.72   19.17   0
 -24   0   3   11.38   14.34   0
 -23   1   1   -4.04   15.80   0
 -22   2  -1    6.21   13.05   0
 -22   3  -2   16.42   12.47   0
 -21  -2   5    6.06   18.84   0
 -21   0   1    9.56   16.51   0
 -21   4  -3    9.85   12.31   0
 -20  -3   7    8.03   21.28   0
 -20  -1   2  140.13   14.75   0
 -20   1  -1   66.31   13.75   0
 -20   2  -2   -1.44   15.62   0
 -20   3  -3   14.96   11.73   0
 -20   5  -4    5.69   12.86   0
 -19   0   0   17.78   16.02   0
 -19   4  -4    0.04   11.62   0
 -19   7  -5   10.01   12.71   0
 -18  -1   1   59.16   17.75   0
 -18   1  -2   14.20   13.38   0
 -18   2  -3  110.66   14.43   0
 -18   3  -4   56.62   12.43   0
 -18   5  -5    1.97   12.09   0
 -18   6  -5   29.15   12.43   0
 -17   0  -1   -1.74   14.08   0
 -16   4  -5   22.02   13.52   0
 -16   7  -6    6.69   13.32   0
 -15  -2   2  173.46   20.97   0
 -15  -1   0   -0.71   16.09   0
 -15   1  -3   41.24   13.19   0
 -15   2  -4   42.24   13.21   0
 -15   6  -6   11.76   13.12   0
 -15   7  -6    4.76   12.87   0
 -15   8  -6    8.83   13.29   0
 -14  -6  15   10.33   24.96   0
 -14  -3   4    4.47   20.47   0
 -14   1  -3   13.31   16.40   0
 -14   3  -5   51.82   13.21   0
 -14   5  -6   67.90   13.53   0
 -14   8  -6    4.62   12.19   0
 -14   9  -6   21.34   13.87   0
 -13   0  -2  494.47   20.83   0
 -13   3  -5    8.45   15.51   0
 -13   5  -6  103.77   17.30   0
 -13   9  -6   19.95   13.40   0
 -12   4  -6   96.01   14.17   0
 -12   9  -6   18.34   12.53   0
 -11   4  -6   10.59   13.16   0
 -11   9  -6   33.84   14.95   0
 -10   4  -6   91.74   13.95   0
  -9   4  -6  153.85   14.31   0
  -8   4  -6  157.46   14.62   0
  -8   9  -6   14.11   14.20   0
  -7   9  -6   20.32   12.76   0
  -7  11  -5  -11.29   13.10   0
  -6  -6  15   31.70   16.95   0
  -6  -5  10   11.23   16.89   0
  -6   0  -2  134.30   20.61   0
  -6   3  -5 1232.10   25.91   0
  -6   5  -6   96.67   17.92   0
  -6   9  -6   22.64   12.81   0
  -5  -6  16   28.18   13.49   0
  -5   5  -6  637.71   19.09   0
  -5   8  -6   81.88   13.39   0
  -4  -5  11   51.61   17.59   0
  -4  -4   7  326.21   23.94   0
  -4   6  -6   12.18   13.50   0
  -4   7  -6   57.16   13.35   0
  -4  10  -5   28.09   13.80   0
  -3  -6  17   14.12   16.51   0
  -3   4  -5   15.09   16.04   0
  -3  11  -4   40.64   13.68   0
  -2  -6  19   30.68   13.13   0
  -2  -5  12  273.49   19.17   0
  -2  -4   8   11.40   17.27   0
  -2  -3   5  163.88   22.03   0
  -2   9  -5   47.04   13.09   0
  -1  -6  20    6.68   16.56   0
  -1  -6  21   -0.44   13.52   0
  -1  -5  13   63.30   15.03   0
  -1   6  -5   19.61   13.57   0
  -1   7  -5   11.67   16.61   0
  -1  10  -4    2.86   16.13   0
   0  -6  22   31.30   16.60   0
   0  -6  23   48.81   13.27   0
   0  -6  24    2.68   13.23   0
   0  -5  14    7.70   12.97   0
   0   9  -4    9.52   15.94   0
   1  -5  15   22.41   15.41   0
   1  -3   7  198.44   17.75   0
   1   8  -4   18.90   17.16   0
   1  10  -3   14.62   15.66   0
   2  -2   5  191.30   25.86   0
   2   9  -3   -8.57   15.59   0
   3  -5  18   25.61   15.61   0
   3  -5  19   20.38   12.22   0
   3   6  -3   18.36   17.29   0
   3   7  -3    6.73   16.17   0
   3  10  -2    4.36   15.68   0
   3  11  -1   52.46   17.88   0
   4  -5  21    5.59   12.30   0
   4  -5  22   15.77   12.61   0
   4  -5  23    3.11   12.16   0
   4  -4  14   20.51   12.92   0
   4  -3  10  128.65   15.82   0
   5  -4  16  210.04   14.73   0
   5  -3  11    7.28   13.64   0
   6  -4  18   57.13   13.34   0
   6  -2   9  510.99   17.93   0
   7  -4  21   18.28   12.70   0
   7  -4  22   -6.44   12.65   0
   7  -3  14   15.91   13.45   0
   7   6   0    5.98   29.39   0
   8  -3  16    1.95   13.38   0
   8  -2  12   58.08   13.93   0
   8  -1   9  171.39   16.15   0
   9  -3  19   16.89   12.62   0
   9  -3  20    8.65   12.51   0
   9  -2  14    3.78   13.11   0
   9   1   6   69.63   16.50   0
  10  -3  24    2.05   12.59   0
  10  -2  16    7.67   13.60   0
  10  -1  12   10.03   13.19   0
  11  -2  20    2.68   12.44   0
  11  -1  14   -0.81   16.20   0
  11   1   9  203.37   15.17   0
  11   2   7   38.44   17.51   0
  12  -1  17    1.22   13.07   0
  12   0  13    7.35   15.78   0
  13  -1  21    7.96   12.95   0
  13  -1  22   -6.26   13.24   0
  13  -1  23   20.78   13.41   0
  13   1  13   13.50   12.41   0
  13   4   8   16.00   17.36   0
  14   0  19   25.20   15.32   0
  14   0  20   25.73   12.52   0
  14   1  15   29.44   15.32   0
  14   2  13  165.64   14.51   0
  14   3  11   26.33   17.31   0
  14   5   9   -1.86   15.36   0
  15   1  19   11.46   13.63   0
  15   1  20    0.73   12.14   0
  15   2  16    9.97   13.61   0
  15   4  12   39.00   15.83   0
  15   5  11   24.10   14.89   0
  16   2  19    4.83   15.74   0
  16   2  20    8.35   12.82   0
  16   3  16    8.18   16.04   0
  16   3  17   16.08   13.82   0
  16   4  15   14.37   13.25   0
  16   6  13   13.18   15.53   0
 -24   1   2   12.11   14.42   0
 -23  -2   7    9.53   18.68   0
 -23   2   0   15.02   13.36   0
 -23   3  -1    0.53   13.01   0
 -22  -2   6    9.00   18.17   0
 -22   0   2    5.29   15.38   0
 -22   4  -2   16.92   12.48   0
 -21  -3   8   11.92   21.48   0
 -21  -1   3   45.36   16.39   0
 -21   1   0    1.72   16.75   0
 -21   2  -1    9.54   16.44   0
 -21   3  -2   15.91   12.69   0
 -21   5  -3   -6.11   13.37   0
 -20   4  -3   -2.84   14.99   0
 -20   6  -4   -4.13   12.73   0
 -19  -2   4    9.85   17.15   0
 -19  -1   2   13.00   15.95   0
 -19   1  -1   24.88   15.82   0
 -19   5  -4    3.34   12.56   0
 -18  -4   9    6.30   26.99   0
 -18   4  -4   62.69   12.70   0
 -17  -2   3   21.42   19.25   0
 -17  -1   1   27.84   16.95   0
 -17   1  -2   10.18   12.82   0
 -17   2  -3   29.04   13.09   0
 -17   3  -4   47.89   13.17   0
 -17   5  -5    2.96   13.13   0
 -17   6  -5    3.06   12.31   0
 -17   7  -5   12.70   12.52   0
 -17   8  -5    8.79   12.96   0
 -16  -6  16   -1.59   29.71   0
 -16   0  -1    8.57   17.71   0
 -16   3  -4   12.04   15.95   0
 -16   5  -5    9.25   15.54   0
 -15   4  -5   35.71   12.63   0
 -15   9  -5    3.65   13.10   0
 -14  -4   7   32.38   32.91   0
 -14  -1   0   24.48   17.44   0
 -14   2  -4  131.11   14.03   0
 -14   6  -6   15.34   12.45   0
 -13   1  -3   25.90   16.69   0
 -13   2  -4   27.85   13.78   0
 -13   6  -6   15.46   12.86   0
 -13   7  -6   17.50   12.27   0
 -13   8  -6   14.39   12.90   0
 -12  -6  14   17.75   23.24   0
 -12   0  -2   32.93   14.55   0
 -12   3  -5   33.84   13.60   0
 -12   5  -6    0.79   13.89   0
 -12   6  -6   77.39   16.67   0
 -12   7  -6   22.61   15.41   0
 -12   8  -6    7.38   11.74   0
 -11  -6  14    4.63   18.91   0
 -11   0  -2  397.50   22.13   0
 -11   3  -5   59.21   13.72   0
 -11   5  -6   43.46   13.54   0
 -10  -6  14    9.52   18.97   0
 -10   3  -5    9.47   16.56   0
 -10   5  -6   57.06   13.41   0
 -10   8  -6  127.01   16.22   0
 -10   9  -6   30.74   12.42   0
  -9  -6  14   20.70   15.45   0
  -9   5  -6    6.55   13.51   0
  -9   8  -6   56.22   16.66   0
  -9   9  -6   50.47   12.95   0
  -8  -6  14    4.10   15.33   0
  -8   3  -5    9.87   16.88   0
  -8   5  -6   49.82   14.13   0
  -8   8  -6   -3.38   15.94   0
  -7  -6  14    6.56   18.72   0
  -7   0  -2  257.89   23.58   0
  -7   3  -5  126.93   15.56   0
  -7   5  -6   93.57   14.71   0
  -7   8  -6    8.37   13.07   0
  -7  10  -5    9.28   15.43   0
  -6   6  -6   66.39   13.54   0
  -6   7  -6   41.00   13.35   0
  -6   8  -6    6.11   12.43   0
  -6  10  -5    7.12   13.73   0
  -5  -6  15   20.19   16.47   0
  -5  -5  10    6.58   17.05   0
  -5   1  -3  510.82   25.39   0
  -5   2  -4  536.37   22.49   0
  -5   6  -6    7.36   13.20   0
  -5   7  -6    4.68   12.64   0
  -5  10  -5   17.71   13.63   0
  -5  11  -4   22.88   15.78   0
  -4  -6  16   25.61   13.27   0
  -4   4  -5   59.75   20.33   0
  -4  11  -4   -4.46   13.08   0
  -3  -5  11   15.61   17.18   0
  -3   9  -5   33.91   13.65   0
  -2  -6  17   30.39   17.44   0
  -2  -6  18   47.88   13.45   0
  -2   3  -4  245.80   20.01   0
  -2   5  -5  218.36   17.39   0
  -2   8  -5    6.96   13.51   0
  -2  10  -4   18.25   16.71   0
  -1  -6  19  -11.50   12.56   0
  -1  11  -3  100.12   14.32   0
   0  -6  20   31.88   16.82   0
   0  -6  21   78.36   14.13   0
   0  -4   9  187.44   19.41   0
   0  -3   6   -2.02   19.01   0
   1  -6  22    9.72   16.23   0
   1  -6  23    4.04   12.51   0
   1  -6  24   14.88   13.22   0
   1  -4  10   95.50   15.38   0
   1   6  -4   65.47   14.79   0
   1   7  -4    4.98   16.08   0
   1  11  -2   47.46   16.79   0
   2  -5  16   10.42   12.23   0
   2  -4  11   12.56   14.49   0
   3  -4  12   49.04   13.94   0
   4  -5  19   35.26   15.53   0
   4   1   1 5722.83   89.01   0
   4   5  -2   12.74   20.15   0
   4   8  -2   18.66   18.92   0
   4  10  -1   77.73   19.01   0
   5  -5  22    4.23   15.39   0
   5  -5  23   10.97   12.10   0
   5  -5  24   -2.06   12.89   0
   5  -5  25   13.16   12.72   0
   5  -4  15   11.12   13.52   0
   5   9  -1   14.26   17.38   0
   6  -4  17   46.92   12.99   0
   6  -3  12   31.86   13.22   0
   6  -1   6   81.24   20.40   0
   7  -4  20    3.51   13.20   0
   7  -2  10   94.88   14.23   0
   7   7   0    5.90   22.63   0
   8  -4  22   23.74   15.63   0
   8  -4  23   -6.79   12.14   0
   8  -4  24   24.31   12.52   0
   8  -4  25    2.96   12.74   0
   8  -3  15    2.72   16.52   0
   9  -3  18   54.12   13.09   0
   9  -2  13    9.88   13.34   0
   9  -1  10   27.21   14.28   0
  10  -3  21  111.96   13.69   0
  10  -3  22    5.73   14.04   0
  10  -3  23   -4.08   13.34   0
  10  -2  15  121.39   14.39   0
  10   0   9   -2.76   14.34   0
  10   1   7  344.16   18.17   0
  11  -2  18  145.56   14.18   0
  12  -2  21    0.07   15.59   0
  12  -2  22   20.56   12.26   0
  12  -2  23    7.84   12.60   0
  12  -2  24    8.38   13.43   0
  12  -1  16   20.19   13.39   0
  12   1  10    1.92   15.62   0
  12   3   7   14.45   16.70   0
  12   4   6   86.55   20.26   0
  12   7   5   86.27   31.52   0
  13  -1  19   10.66   12.91   0
  13  -1  20   29.13   12.52   0
  13   0  15   16.11   13.44   0
  13   1  12   27.17   13.38   0
  13   2  10    9.00   17.14   0
  13   5   7    9.31   18.89   0
  14   0  18    1.78   12.13   0
  14   2  12   27.61   17.39   0
  15   0  22    8.86   15.23   0
  15   1  17   16.60   14.95   0
  15   1  18   -4.03   12.78   0
  15   2  15    7.03   12.84   0
  15   3  13   43.28   13.92   0
  15   6  10    6.10   18.25   0
  15   7  10    4.91   22.26   0
  16   2  18   16.05   12.71   0
  16   4  14   26.31   15.80   0
  16   5  13   10.24   15.17   0
  17   4  17   10.47   15.83   0
  17   5  16    0.18   16.78   0
 -24   0   4    7.21   17.49   0
 -23  -1   5   11.33   15.49   0
 -23   0   3   -4.34   13.57   0
 -22  -3   9   49.07   20.01   0
 -22  -1   4   -0.47   15.55   0
 -22   1   1   -1.94   16.33   0
 -22   3  -1    7.72   12.43   0
 -20   0   1   10.54   12.80   0
 -20   3  -2   55.67   16.95   0
 -20   5  -3   38.97   15.63   0
 -19   2  -2   -3.77   12.70   0
 -19   6  -4   10.70   14.14   0
 -19   7  -4    0.86   13.50   0
 -18  -3   6   24.67   20.54   0
 -18   0   0  163.95   18.90   0
 -18   3  -3   11.96   12.73   0
 -18   5  -4   16.70   12.62   0
 -17   4  -4    8.74   12.78   0
 -16  -3   5   31.22   20.87   0
 -16   1  -2   24.52   13.26   0
 -16   2  -3    6.10   12.89   0
 -16   6  -5    0.73   12.51   0
 -16   7  -5   -3.43   13.00   0
 -15   0  -1    6.78   16.86   0
 -15   3  -4   51.88   15.85   0
 -15   5  -5   35.97   12.93   0
 -14  -2   2   16.31   20.11   0
 -14   4  -5    9.11   12.89   0
 -14   9  -5    6.58   13.11   0
 -13  -3   4   26.77   23.96   0
 -13  -1   0    8.46   16.85   0
 -13   4  -5  105.51   14.52   0
 -13   9  -5   24.29   13.19   0
 -12   1  -3    8.62   14.76   0
 -12   2  -4  168.72   15.18   0
 -11   1  -3   21.36   18.60   0
 -11   2  -4   79.34   15.17   0
 -11   6  -6  265.98   15.88   0
 -11   7  -6   -1.25   12.83   0
 -11  10  -5    2.12   12.78   0
 -10  -5   9   25.62   25.18   0
 -10   0  -2  483.42   20.21   0
 -10   2  -4   53.44   18.97   0
 -10   6  -6   51.71   13.70   0
 -10  10  -5    8.95   12.53   0
  -9  -5   9   95.96   24.15   0
  -9   0  -2   24.23   16.00   0
  -9   3  -5   84.77   14.26   0
  -9   6  -6   25.19   13.39   0
  -9   7  -6    9.42   12.24   0
  -9  10  -5    2.57   13.06   0
  -8   0  -2   -6.93   15.28   0
  -8   6  -6   33.41   13.11   0
  -8   7  -6   22.34   12.87   0
  -8  10  -5    8.02   12.18   0
  -7   2  -4  216.15   17.85   0
  -7   6  -6    6.81   12.78   0
  -7   7  -6   17.17   13.02   0
  -7  11  -4    9.14   12.81   0
  -6  -6  14  159.02   18.18   0
  -6   1  -3  294.94   21.57   0
  -6   2  -4  218.73   19.46   0
  -6  11  -4   14.32   13.44   0
  -5   9  -5   13.21   16.13   0
  -4  -6  15   -0.12   16.79   0
  -4  -3   4    9.82   23.27   0
  -4   9  -5   39.80   13.29   0
  -3  -6  16   35.85   13.65   0
  -3   5  -5   35.70   15.41   0
  -3   8  -5   12.67   12.86   0
  -3  10  -4   13.46   17.09   0
  -2   2  -3   21.49   20.70   0
  -2   6  -5   46.62   14.08   0
  -2   7  -5   37.61   14.06   0
  -2  11  -3   27.94   13.78   0
  -1  -6  18    7.38   13.04   0
  -1  -5  12   96.37   15.54   0
  -1  -2   3 1935.91   47.10   0
  -1   4  -4   28.48   19.04   0
  -1   9  -4   -3.44   16.17   0
   0  -6  19   43.90   13.18   0
   0  -5  13   -4.15   12.69   0
   0   5  -4   -2.66   18.10   0
   0   8  -4   13.14   17.15   0
   0  10  -3  112.99   16.98   0
   1  -6  21   11.00   12.02   0
   1  -5  14   16.46   12.76   0
   1  -2   4  547.39   30.28   0
   2  -6  23   13.15   15.72   0
   2  -6  24    3.49   13.04   0
   2  -5  15  132.48   13.84   0
   2   8  -3    3.65   17.05   0
   2  10  -2   20.27   15.21   0
   3  -3   8  352.61   18.24   0
   3   9  -2   10.21   18.13   0
   4  -5  18   -4.15   12.62   0
   4  -3   9    8.81   14.71   0
   4  11   0    7.11   15.94   0
   5  -5  20   17.77   15.55   0
   5  -5  21   17.12   12.34   0
   5  -4  14    2.12   12.63   0
   5  -3  10  147.26   15.58   0
   5  -1   5  710.35   25.07   0
   6  -5  24    5.77   12.80   0
   6  -4  16  134.68   13.85   0
   6   0   4  271.25   20.93   0
   6   9   0  283.12   24.05   0
   7  -4  18   28.83   13.55   0
   7  -3  13    3.60   12.92   0
   7  -1   7  265.65   17.47   0
   7   0   5   -3.26   15.47   0
   8  -4  21    1.17   12.43   0
   8  -2  11   -4.29   13.00   0
   8  -1   8  133.78   16.41   0
   8   0   6   20.61   15.14   0
   8   2   3  169.79   23.81   0
   8   6   1   28.75   37.48   0
   8   7   1   92.66   31.89   0
   9  -3  17   20.18   13.76   0
   9   3   3  529.21   29.90   0
   9   7   2   45.39   37.78   0
  10  -3  19   30.65   12.74   0
  10  -3  20   10.68   12.18   0
  10  -2  14   15.22   13.87   0
  10  -1  11   72.14   14.15   0
  11  -3  24   27.49   13.33   0
  11  -2  17   38.47   13.09   0
  11  -1  13  259.34   14.91   0
  11   0  10   16.83   13.45   0
  11   1   8    1.12   16.98   0
  11   5   4    3.21   22.81   0
  12  -2  19   15.82   15.27   0
  12  -2  20    7.62   12.68   0
  12  -1  15   -2.08   12.74   0
  12   0  12   39.82   12.75   0
  12   2   8   81.14   17.64   0
  12   6   5   14.02   22.74   0
  13  -1  18   17.74   12.65   0
  13   0  14   47.18   13.05   0
  14  -1  22   17.20   12.79   0
  14  -1  23   -3.65   12.57   0
  14   1  14  210.14   14.63   0
  14   3  10  145.32   18.60   0
  14   4   9   10.74   16.10   0
  14   6   8    9.14   19.18   0
  14   7   8   13.27   21.69   0
  15   0  20   10.50   14.93   0
  15   0  21  -14.10   12.29   0
  15   1  16   14.09   15.19   0
  15   2  14   50.98   13.91   0
  15   3  12   12.78   15.47   0
  15   8  10   15.95   23.72   0
  16   2  17    1.58   13.63   0
  16   3  15   13.86   13.57   0
  16   4  13   23.44   16.44   0
  16   7  12    8.69   18.60   0
  17   3  18   24.46   17.05   0
  17   4  16    1.42   16.93   0
  17   5  15   -1.06   17.25   0
 -24   1   3   -6.47   17.11   0
 -23   1   2   -5.43   12.42   0
 -23   2   1    2.14   13.51   0
 -23   3   0    8.84   13.18   0
 -22   4  -1   12.56   15.84   0
 -21   0   2   39.36   16.01   0
 -21   3  -1   14.18   15.08   0
 -21   4  -2   15.63   12.63   0
 -21   5  -2   23.31   16.36   0
 -20  -2   5   19.58   15.87   0
 -20  -1   3   36.59   16.01   0
 -20   1   0   19.23   13.08   0
 -20   2  -1   15.09   13.11   0
 -20   6  -3    1.56   12.91   0
 -19  -4  10    8.11   26.13   0
 -19   0   1    2.49   16.26   0
 -19   4  -3   21.91   12.23   0
 -19   5  -3   26.54   15.56   0
 -18   2  -2  223.69   15.31   0
 -18   6  -4   11.52   12.64   0
 -18   7  -4   13.93   13.24   0
 -17   0   0   17.49   17.26   0
 -17   3  -3   16.22   15.07   0
 -17   5  -4    9.17   13.16   0
 -17   7  -4    4.12   15.91   0
 -17   8  -4   -3.10   12.70   0
 -16  -4   8   11.24   28.38   0
 -16  -1   1   38.45   16.48   0
 -16   4  -4   49.83   13.32   0
 -15  -6  15   15.37   23.91   0
 -15   1  -2   11.70   15.64   0
 -15   2  -3   56.98   12.83   0
 -15   6  -5    6.48   12.22   0
 -15   7  -5   12.48   11.75   0
 -15   9  -4   10.37   16.03   0
 -14   5  -5   33.67   13.51   0
 -14   6  -5    0.01   12.31   0
 -14   7  -5    4.11   12.49   0
 -14   8  -5    5.86   12.46   0
 -13  -6  14   10.95   23.27   0
 -13   5  -5    7.85   13.89   0
 -13   8  -5   11.71   12.35   0
 -12  -1   0  153.79   18.67   0
 -12   4  -5  132.88   14.21   0
 -11  -5   9   19.22   29.05   0
 -11   4  -5  361.60   15.91   0
 -11   9  -5   23.18   12.66   0
 -10   1  -3    4.40   15.82   0
 -10   4  -5    9.52   16.35   0
 -10   9  -5   15.10   12.15   0
  -9  -7  20    4.29   15.90   0
  -9  -6  13    9.50   17.57   0
  -9   1  -3  370.75   18.56   0
  -9   2  -4  396.75   18.37   0
  -9   9  -5   11.33   12.63   0
  -8  -7  20    8.02   16.38   0
  -8  -5   9  457.40   26.02   0
  -8   1  -3   -1.30   15.62   0
  -8   2  -4   13.87   15.34   0
  -8   9  -5   40.57   12.46   0
  -7  -7  20    6.78   15.92   0
  -7  -7  21   20.93   17.09   0
  -7  -5   9    6.89   19.20   0
  -7   1  -3   90.96   17.91   0
  -7   9  -5    0.42   11.75   0
  -6  -7  21   12.43   16.81   0
  -6  -4   6  174.48   25.56   0
  -6   4  -5   65.22   14.58   0
  -6   9  -5   -6.42   12.41   0
  -5  -7  22    7.84   17.36   0
  -5  -6  14   22.78   17.29   0
  -5   8  -5   16.42   15.18   0
  -5  10  -4   24.67   16.11   0
  -4  -5  10   -5.13   16.56   0
  -4   5  -5    5.42   14.80   0
  -4   8  -5    9.13   12.92   0
  -4  10  -4    6.86   13.91   0
  -4  11  -3   52.45   16.31   0
  -3  -6  15   60.17   17.40   0
  -3  -4   7    2.97   16.99   0
  -3   3  -4   24.18   17.39   0
  -3   6  -5    9.04   13.57   0
  -3   7  -5    7.08   12.63   0
  -3  11  -3   85.44   13.87   0
  -2  -6  16   30.89   13.92   0
  -2  -5  11   15.84   14.25   0
  -2   1  -2 1765.69   42.50   0
  -2   9  -4   60.99   16.63   0
  -1  -6  17   16.54   13.11   0
  -1  -4   8    0.21   15.47   0
  -1   8  -4    9.17   17.63   0
  -1  10  -3   23.77   16.56   0
   0  -6  18    9.06   13.56   0
   0  -5  12    4.82   16.01   0
   0   3  -3    3.03   18.88   0
   0   6  -4   31.24   16.69   0
   0   7  -4    7.29   16.02   0
   0  11  -2   -3.50   13.70   0
   1  -6  19   12.28   15.54   0
   1  -6  20    0.08   13.47   0
   1  -5  13   49.10   16.23   0
   1   9  -3  108.87   14.02   0
   2  -6  21   14.51   14.95   0
   2  -6  22   22.67   12.25   0
   2  -5  14   24.30   15.48   0
   2  -4  10   48.49   15.13   0
   2  -3   7   42.58   16.17   0
   2   3  -2  230.60   28.85   0
   2   5  -3  157.98   19.08   0
   2   7  -3   12.28   19.04   0
   2  11  -1   -1.86   15.12   0
   3  -6  24    3.34   15.84   0
   3  -4  11   24.18   14.68   0
   4  -5  17   12.31   12.94   0
   4  -4  12   36.54   13.87   0
   4  -2   6  844.26   23.60   0
   4  -1   4   74.10   22.29   0
   4   6  -2   22.71   20.09   0
   4   7  -2    5.97   19.17   0
   5  -5  19   11.21   12.93   0
   5  -2   7  163.56   16.96   0
   5   0   3    7.98   19.88   0
   5   8  -1    6.05   20.69   0
   5  10   0    2.80   18.18   0
   5  11   1   13.55   18.20   0
   6  -5  21   24.27   14.89   0
   6  -5  22   -7.10   12.33   0
   6  -5  23   -6.16   13.61   0
   6  -4  15   17.95   13.38   0
   6  -3  11   17.40   13.78   0
   6  -2   8  204.83   16.06   0
   7  -4  17   26.57   12.82   0
   7  -3  12    1.57   13.64   0
   7  -2   9   10.28   13.97   0
   7   2   2   48.12   22.09   0
   7   9   1   25.05   24.21   0
   8  -4  19   11.01   12.81   0
   8  -3  14    5.98   12.90   0
   8   3   2  245.29   28.28   0
   9  -4  22   18.38   13.08   0
   9  -4  23    2.49   13.49   0
   9  -3  16   32.04   13.70   0
   9  -2  12    4.23   13.00   0
   9  -1   9   13.72   14.38   0
   9   0   7   15.76   15.98   0
   9   2   4  371.34   21.68   0
  10  -3  18   13.79   12.43   0
  10   0   8    7.49   18.00   0
  10   2   5   76.46   17.59   0
  10   3   4   11.09   20.40   0
  11  -3  21   14.03   12.69   0
  11  -3  22   10.69   13.65   0
  11  -2  16   20.27   13.47   0
  11  -1  12    5.81   12.51   0
  12  -2  18   29.30   12.65   0
  12  -1  14   28.16   13.09   0
  12   0  11    7.13   15.83   0
  13  -2  22   22.55   13.81   0
  13  -2  23    7.43   12.99   0
  13  -1  16    4.43   15.72   0
  13  -1  17    2.46   12.73   0
  13   1  11   25.51   14.32   0
  13   3   8   35.72   16.22   0
  13   4   7   56.29   19.47   0
  14   0  16   23.06   12.77   0
  14   1  13   33.32   12.76   0
  14   2  11   13.68   18.03   0
  14   5   8  149.50   19.60   0
  15   0  19    3.70   11.98   0
  15   1  15   19.95   15.73   0
  15   5  10   13.63   15.28   0
  16   1  19    1.91   12.75   0
  16   2  16   19.65   13.88   0
  16   5  12   27.40   15.77   0
  17   2  19   21.91   15.82   0
  17   3  17   23.74   16.53   0
  17   4  15    3.21   16.31   0
 -23  -2   8   21.71   18.93   0
 -23   0   4   37.17   16.84   0
 -22  -2   7    4.91   17.94   0
 -22   0   3    9.80   13.37   0
 -22   3   0   17.22   15.71   0
 -22   5  -1   39.26   13.18   0
 -21  -2   6   18.44   15.96   0
 -21  -1   4   10.09   15.97   0
 -21   1   1   21.07   13.95   0
 -21   2   0    5.59   13.18   0
 -20  -4  11    5.24   24.86   0
 -20   4  -2    3.85   12.40   0
 -19  -3   7   25.38   19.92   0
 -19   1   0   13.24   16.08   0
 -19   2  -1   -6.49   15.05   0
 -19   3  -2   55.61   11.93   0
 -19   6  -3   15.82   13.03   0
 -18  -2   4    5.29   15.76   0
 -18   4  -3   -0.74   12.76   0
 -17   1  -1   40.92   17.27   0
 -17   2  -2   52.82   12.91   0
 -16  -2   3    5.34   16.18   0
 -16   3  -3   14.99   16.11   0
 -16   5  -4  146.74   14.28   0
 -16   7  -4   -1.57   12.67   0
 -16   8  -4   15.31   13.24   0
 -15   4  -4   15.96   12.68   0
 -15   8  -4   11.85   15.66   0
 -14   0  -1    8.24   14.42   0
 -14   1  -2   15.84   16.05   0
 -14   2  -3   65.24   13.30   0
 -14   9  -4    0.39   12.78   0
 -13  -2   2  374.39   21.81   0
 -13   3  -4   24.22   13.02   0
 -13   6  -5   11.11   13.00   0
 -13   7  -5   38.71   12.57   0
 -12   3  -4  117.03   17.14   0
 -12   5  -5    4.07   13.54   0
 -12   6  -5   25.73   13.60   0
 -12   7  -5   82.40   13.44   0
 -11  -6  13   13.84   21.43   0
 -11   5  -5   14.74   13.16   0
 -11   7  -5    3.33   15.38   0
 -11   8  -5   51.25   13.39   0
 -11  10  -4   -3.12   13.26   0
 -10  -7  19   21.60   17.92   0
 -10  -6  13   20.21   17.69   0
 -10   8  -5    5.46   13.26   0
 -10  10  -4    4.27   12.39   0
  -9  -7  19    3.99   15.56   0
  -9   4  -5  166.73   14.45   0
  -9  10  -4   31.38   13.08   0
  -8  -7  19    8.89   15.95   0
  -8  -6  13   31.79   15.65   0
  -8   4  -5   11.46   13.03   0
  -8   8  -5   12.20   15.97   0
  -8  10  -4   23.05   15.67   0
  -7  -7  19    1.56   15.38   0
  -7  -6  13    4.48   16.02   0
  -7   8  -5   34.63   12.73   0
  -7  10  -4   -1.31   12.02   0
  -6  -7  20   22.80   15.81   0
  -6  -6  13    8.93   19.58   0
  -6  -5   9   20.63   19.31   0
  -6   5  -5   72.60   17.71   0
  -6   8  -5    4.73   12.95   0
  -6  10  -4    6.99   13.87   0
  -6  11  -3   13.13   16.50   0
  -5  -7  20   25.34   15.21   0
  -5  -7  21   11.61   13.44   0
  -5   5  -5  214.06   16.20   0
  -5   6  -5   32.17   16.49   0
  -5   7  -5   12.98   15.04   0
  -5  11  -3    4.41   13.28   0
  -4  -7  21   16.88   16.29   0
  -4  -7  22   11.67   13.97   0
  -4  -6  14   75.53   17.51   0
  -4   3  -4   10.75   16.45   0
  -4   6  -5  116.41   14.39   0
  -4   7  -5    0.59   12.71   0
  -3  -7  22    3.20   16.25   0
  -3  -5  10  144.74   18.13   0
  -3   9  -4   28.30   15.69   0
  -2  -7  23    4.31   15.80   0
  -2  -6  15   69.89   17.77   0
  -2   4  -4  100.19   20.45   0
  -2  10  -3   51.39   17.04   0
  -1  -6  16    6.03   12.91   0
  -1  -5  11   30.86   16.29   0
  -1  -3   5   83.83   17.71   0
  -1   5  -4   16.08   19.09   0
  -1   7  -4   -5.87   16.40   0
  -1  11  -2   55.53   16.85   0
   0  -6  17   38.25   12.61   0
   0   9  -3   -0.35   15.82   0
   1  -4   9  412.02   18.62   0
   1  -3   6   60.72   19.98   0
   1   4  -3   11.41   19.78   0
   1   8  -3   40.89   17.00   0
   1  10  -2    1.53   16.01   0
   1  11  -1   32.75   18.25   0
   2  -6  20   11.51   12.34   0
   2   6  -3   10.38   16.23   0
   3  -6  21   11.91   15.71   0
   3  -6  22    1.99   12.19   0
   3  -6  23   18.27   12.69   0
   3  -5  15   25.78   13.05   0
   3  -2   5   44.26   19.54   0
   3   4  -2   30.42   22.59   0
   3  10  -1   13.72   15.43   0
   3  11   0    2.02   17.75   0
   4  -5  16   28.17   12.84   0
   4   9  -1   23.32   17.77   0
   5  -5  18   13.44   12.55   0
   6  -5  20    1.25   12.79   0
   6  -4  14   30.81   13.78   0
   6  10   1   99.24   21.91   0
   6  11   2    0.02   20.96   0
   7  -5  22   -1.97   14.96   0
   7  -5  23    0.14   13.23   0
   7  -4  16   -4.25   12.54   0
   8  -4  18   -3.48   12.42   0
   8  -3  13    9.85   13.39   0
   8  -2  10   -6.16   13.39   0
   8   1   4    5.60   19.30   0
   9  -4  20   -5.66   12.09   0
   9  -4  21   -7.06   12.69   0
   9  -3  15   33.39   13.49   0
   9  -2  11   68.79   14.09   0
   9   1   5   29.73   18.75   0
  10  -4  24    8.07   12.81   0
  10  -3  17   14.22   12.63   0
  10  -2  13   47.67   13.12   0
  10  -1  10  122.48   14.97   0
  11  -3  19   20.80   15.72   0
  11  -3  20   15.63   12.29   0
  11  -2  15   34.82   12.65   0
  11   0   9   11.20   16.60   0
  11   2   6    0.36   16.64   0
  11   3   5   52.02   17.62   0
  11  10   6    9.57   35.11   0
  12  -3  23   -5.79   16.08   0
  12  -2  17    5.87   13.06   0
  12  -1  13   70.68   16.11   0
  12   1   9   31.53   13.09   0
  12   5   5    7.70   20.56   0
  13  -2  20   20.53   12.32   0
  13   2   9   69.07   14.70   0
  13   6   6   13.68   21.90   0
  14  -1  18   -6.47   15.61   0
  14  -1  19   20.44   12.11   0
  14   0  15    6.32   12.44   0
  14   8   8   11.78   25.07   0
  15  -1  22   12.41   15.74   0
  15   0  17    6.46   14.72   0
  15   0  18    1.02   11.83   0
  15   3  11   14.80   16.09   0
  15   4  10   47.34   15.97   0
  16   0  21    5.90   16.14   0
  16   1  17   -1.78   16.39   0
  16   1  18    3.17   12.80   0
  16   2  15  -11.43   14.04   0
  16   3  13   12.31   16.02   0
  16   4  12   24.79   16.24   0
  16   6  11   40.02   19.03   0
  17   2  18    2.44   15.85   0
  17   3  16   25.25   15.69   0
  17   5  14    6.54   15.57   0
 -24   0   5    6.99   14.36   0
 -23  -1   6    2.79   16.25   0
 -23   1   3    9.00   16.00   0
 -23   2   2    7.90   16.32   0
 -23   3   1  -11.38   13.25   0
 -22  -1   5   -1.82   16.04   0
 -22   1   2   33.50   13.54   0
 -22   2   1   10.83   12.94   0
 -21   4  -1   22.10   12.65   0
 -20  -3   8   12.74   21.61   0
 -20   0   2    3.55   16.32   0
 -20   3  -1    0.15   12.94   0
 -20   5  -2   -0.15   12.88   0
 -20   6  -2   11.29   12.24   0
 -19  -2   5   10.46   17.83   0
 -19  -1   3    6.59   15.82   0
 -19   4  -2   10.45   12.18   0
 -18   0   1   10.61   16.82   0
 -18   3  -2   11.89   12.50   0
 -18   5  -3   19.97   12.69   0
 -18   6  -3   19.89   12.49   0
 -18   7  -3    2.83   13.73   0
 -17  -3   6   -8.11   19.27   0
 -17  -1   2   10.29   16.99   0
 -17   8  -3   53.94   13.32   0
 -16   0   0   12.39   17.68   0
 -16   2  -2   18.46   15.40   0
 -15  -3   5    6.23   19.92   0
 -15  -1   1   26.22   16.48   0
 -15   3  -3   10.28   15.36   0
 -15   5  -4    0.04   12.43   0
 -14  -6  14   11.93   24.90   0
 -14   4  -4   53.98   13.69   0
 -14   8  -4   20.50   13.00   0
 -13   0  -1    5.53   13.49   0
 -13   1  -2   21.41   16.44   0
 -13   2  -3   34.18   13.66   0
 -13   4  -4  171.00   17.21   0
 -13   9  -4   -0.89   11.98   0
 -12  -6  13    5.73   24.49   0
 -12  -3   4   96.06   26.32   0
 -12  -2   2   27.98   20.07   0
 -11  -7  19    3.72   17.96   0
 -11  -1   0    6.24   13.79   0
 -11   3  -4   49.54   13.77   0
 -11   6  -5  280.53   15.54   0
 -11   9  -4   18.07   14.96   0
 -10  -1   0   57.07   18.19   0
 -10   3  -4   14.56   16.44   0
 -10   5  -5    4.09   13.09   0
 -10   6  -5  952.62   19.62   0
 -10   7  -5   41.80   13.22   0
  -9   5  -5  215.40   14.92   0
  -9   6  -5  177.94   14.43   0
  -9   7  -5   -9.90   12.18   0
  -8   5  -5   91.39   14.09   0
  -8   6  -5  143.47   13.63   0
  -8   7  -5  107.29   13.76   0
  -8  11  -3   -3.61   13.01   0
  -7   5  -5  238.04   15.68   0
  -7   6  -5   51.71   13.29   0
  -7  11  -3   22.01   13.02   0
  -6  -7  19   12.39   16.04   0
  -6   3  -4   36.72   18.74   0
  -6   7  -5  226.07   13.94   0
  -5  -7  19   17.00   15.66   0
  -5  -6  13   85.39   17.61   0
  -5  -5   9   28.41   19.58   0
  -5  -4   6  852.51   31.47   0
  -5   3  -4  139.26   16.73   0
  -5   9  -4   10.71   15.28   0
  -4  -7  20   19.70   16.16   0
  -3  -7  21   12.66   13.18   0
  -3  -6  14   -4.74   14.31   0
  -3   2  -3   71.71   21.52   0
  -3  10  -3  104.13   16.69   0
  -2  -7  22    4.62   12.88   0
  -2  -5  10   29.25   16.17   0
  -2  -4   7  462.46   21.95   0
  -2   8  -4   58.92   13.54   0
  -2  11  -2   33.25   16.33   0
  -1  -7  23  -23.79   15.71   0
  -1  -6  15   29.97   16.55   0
  -1   6  -4   57.36   14.07   0
   0  -6  16   41.15   13.10   0
   0  -4   8    7.53   15.51   0
   1  -6  17   13.24   13.13   0
   1  -5  12   97.02   14.01   0
   2  -6  18   42.93   15.72   0
   2  -6  19   17.69   12.53   0
   2  -5  13   79.87   13.45   0
   2   9  -2   18.44   16.01   0
   3  -6  20    7.20   12.60   0
   3  -5  14   62.63   13.05   0
   3  -4  10  299.07   16.67   0
   3  -3   7   56.70   19.16   0
   3  -1   3  343.43   28.17   0
   3   8  -2   40.64   17.32   0
   4  -6  22    8.80   14.84   0
   4  -6  23   -9.71   12.25   0
   4  -6  24    7.40   13.40   0
   4  -5  15   19.92   12.97   0
   4  -4  11   46.89   14.34   0
   4  -3   8  686.81   19.61   0
   5  -5  17   -3.85   12.81   0
   5  -4  12    0.24   13.43   0
   5  -3   9   17.84   13.53   0
   6  -5  18   41.25   15.80   0
   6  -5  19   16.05   13.11   0
   6  -4  13   21.26   15.79   0
   6  -3  10   77.83   13.69   0
   7  -5  21   29.71   12.21   0
   7  -3  11    7.78   13.33   0
   7  -1   6   87.15   16.17   0
   7   1   3   89.49   17.64   0
   7   3   1  187.91   31.91   0
   7  10   2   24.88   20.49   0
   7  11   3   27.24   21.60   0
   8  -5  24    8.03   12.47   0
   8  -4  17   78.97   13.13   0
   8  -1   7   86.78   15.06   0
   8   9   2   13.16   24.43   0
   9  -4  19   27.50   12.49   0
   9  -3  14   53.15   13.26   0
  10  -4  21   10.21   15.94   0
  10  -4  22   13.07   12.81   0
  10  -4  23   -5.95   13.01   0
  10  -3  16   17.50   12.93   0
  10   1   6   34.32   15.35   0
  11  -3  18    6.64   12.06   0
  11  -2  14   22.41   12.86   0
  11  -1  11   10.92   13.08   0
  11   1   7  189.09   18.30   0
  12  -3  21    2.64   12.27   0
  12  -3  22    5.72   12.91   0
  12  -2  16   26.61   13.22   0
  12   0  10   10.80   15.72   0
  12   2   7    2.31   16.72   0
  12   3   6   27.13   17.33   0
  13  -2  18   -3.24   15.84   0
  13  -2  19    8.31   12.23   0
  13  -1  15   68.27   13.47   0
  13   0  12    9.83   12.78   0
  13   1  10   15.37   13.45   0
  13   7   6   12.38   27.58   0
  14  -1  17   12.69   12.81   0
  14   0  14  110.00   13.63   0
  14   1  12    1.54   13.31   0
  14   2  10   39.55   17.48   0
  14   3   9   27.76   17.78   0
  14   4   8   30.46   19.60   0
  15  -1  20   -9.21   15.98   0
  15  -1  21  -12.54   13.09   0
  15   1  14   19.63   12.53   0
  15   2  12   17.00   15.95   0
  15   6   9   38.00   18.81   0
  15   7   9   23.66   22.69   0
  16   0  20    8.86   12.96   0
  16   1  16  -12.90   16.47   0
  16   2  14   48.63   15.95   0
  16   5  11   -1.71   15.16   0
  16   7  11   13.79   18.54   0
  17   1  20   19.83   13.84   0
  17   2  17   12.31   13.14   0
  17   3  15   -0.64   16.24   0
  17   4  14    3.38   16.71   0
  17   5  13   -2.72   17.67   0
  17   6  13    8.80   15.59   0
 -24   1   4    6.75   13.52   0
 -22   0   4    9.18   16.47   0
 -22   4   0   45.51   13.25   0
 -22   5   0   -4.58   13.44   0
 -21  -3   9   -0.51   18.68   0
 -21   0   3    9.97   16.50   0
 -21   2   1   -1.00   16.22   0
 -21   3   0    8.50   12.84   0
 -21   5  -1   18.96   12.86   0
 -20  -1   4   85.13   16.41   0
 -20   1   1   83.29   13.61   0
 -20   2   0   -1.37   12.81   0
 -20   4  -1   69.44   12.79   0
 -19   5  -2   13.76   12.30   0
 -19   6  -2   11.08   12.34   0
 -19   7  -2    5.22   12.85   0
 -18   1   0   17.39   13.58   0
 -17  -2   4   86.30   19.44   0
 -17   3  -2    9.67   12.60   0
 -17   5  -3   22.26   12.84   0
 -17   6  -3    1.08   11.91   0
 -17   7  -3   -2.16   12.77   0
 -16   1  -1   35.65   12.65   0
 -16   4  -3    6.57   12.39   0
 -15  -2   3   49.86   19.36   0
 -15   0   0   43.11   16.67   0
 -15   2  -2  188.17   16.56   0
 -14  -1   1    3.60   17.01   0
 -14   3  -3   82.47   15.63   0
 -14   5  -4   -6.58   13.11   0
 -14   6  -4   21.82   12.85   0
 -14   7  -4   27.57   12.33   0
 -14   9  -3    1.48   13.22   0
 -13   7  -4   -0.78   12.31   0
 -13   8  -4    5.39   12.02   0
 -12   0  -1   16.73   14.06   0
 -12   1  -2    1.38   17.72   0
 -12   4  -4   89.41   13.63   0
 -12   8  -4   29.94   12.26   0
 -12  10  -3    3.59   12.74   0
 -11  -7  18   15.45   18.02   0
 -11   2  -3  219.39   19.13   0
 -11  10  -3   14.22   13.02   0
 -10  -7  18   -1.80   15.21   0
 -10   9  -4    9.17   12.51   0
  -9  -7  18   17.84   15.77   0
  -9  -1   0   -3.14   18.96   0
  -9   3  -4   30.67   13.93   0
  -9   9  -4   25.29   11.55   0
  -8  -7  18   29.96   15.58   0
  -8  -1   0   33.08   21.82   0
  -8   9  -4    0.02   12.19   0
  -7  -7  18    1.47   15.46   0
  -7  -1   0    5.89   23.12   0
  -7   3  -4  122.88   15.46   0
  -7   9  -4    5.93   12.17   0
  -6  -7  18   16.40   15.61   0
  -6  -1   0   19.88   22.31   0
  -6   9  -4   41.20   12.71   0
  -5  -7  18   17.56   15.75   0
  -5  10  -3   -4.01   17.40   0
  -4  -7  19   11.49   16.21   0
  -4  -6  13  172.70   19.19   0
  -4  -5   9  320.83   20.10   0
  -4   2  -3  343.85   23.63   0
  -4   8  -4   35.08   15.59   0
  -4  10  -3   33.53   13.36   0
  -4  11  -2   -3.25   15.23   0
  -3  -7  19   17.75   15.58   0
  -3  -7  20   -1.38   12.97   0
  -3  -3   4   32.51   21.94   0
  -3   1  -2 9997.03   82.12   0
  -3   4  -4   10.76   15.55   0
  -3   8  -4    8.87   13.14   0
  -3  11  -2   16.08   13.16   0
  -2  -7  21   10.08   12.80   0
  -2  -6  14   60.84   14.67   0
  -2   5  -4    1.59   15.40   0
  -2   6  -4    3.65   16.81   0
  -1  -7  21  134.94   17.12   0
  -1  -7  22    7.08   13.12   0
  -1   3  -3    8.96   17.84   0
  -1   9  -3  111.09   13.89   0
   0  -7  23   -7.60   16.66   0
   0  -6  15   92.84   16.94   0
   0  -5  11   -1.44   13.01   0
   0   2  -2 2381.18   48.52   0
   0   8  -3   16.46   16.75   0
   0  10  -2   10.27   12.65   0
   0  11  -1    7.58   16.74   0
   1  -6  16   12.41   15.71   0
   1   5  -3  177.78   19.41   0
   1   7  -3    0.98   16.61   0
   2  -6  17   31.22   16.05   0
   2  -4   9   32.94   15.00   0
   2  10  -1   48.38   16.14   0
   3  -5  13    2.43   15.46   0
   4  -6  20   20.55   14.77   0
   4  -6  21    6.75   12.17   0
   4   0   2 2164.75   44.63   0
   4  10   0   18.60   17.34   0
   4  11   1    5.61   17.73   0
   5  -6  23    7.13   13.25   0
   5  -5  16    0.05   12.64   0
   5  -2   6  633.15   21.45   0
   5   5  -1   97.33   23.92   0
   5   7  -1   17.94   18.59   0
   6  -5  17   -3.49   13.26   0
   6  -2   7  119.74   15.72   0
   6  -1   5   81.60   17.33   0
   6   8   0    4.82   20.48   0
   7  -5  19   16.07   12.74   0
   7  -4  14   44.70   13.83   0
   7  -2   8  142.90   15.16   0
   8  -5  22   11.92   11.81   0
   8  -5  23   15.54   13.21   0
   8  -4  16   38.69   13.07   0
   8  -3  12   20.63   12.76   0
   8  -2   9   43.10   12.99   0
   8   0   5    1.70   18.65   0
   8  11   4    9.26   22.07   0
   9  -4  17  108.41   16.36   0
   9  -4  18   -0.15   12.48   0
   9  -3  13   29.79   12.51   0
   9  -2  10   15.10   13.43   0
   9  -1   8  111.76   14.74   0
   9   0   6  109.62   17.00   0
   9   4   2    1.62   27.08   0
   9   9   3    6.55   28.14   0
  10  -4  20   20.72   12.53   0
  10  -3  15   -6.11   13.79   0
  10  -1   9  105.39   14.98   0
  10   0   7   16.96   18.12   0
  10   4   3  128.80   24.23   0
  10   9   4    3.69   29.33   0
  11  -4  23   -4.39   15.20   0
  11  -3  17   36.90   13.11   0
  11  -2  13   16.63   13.27   0
  11   4   4   54.61   20.48   0
  12  -3  19   11.85   16.15   0
  12  -3  20    3.26   12.61   0
  12  -2  15    9.80   13.11   0
  12  -1  12    0.55   12.04   0
  13  -2  17    7.85   13.04   0
  13  -1  14   19.28   12.18   0
  13   2   8   92.08   17.79   0
  13   3   7   45.08   16.22   0
  13   5   6   93.71   20.07   0
  14  -2  21   17.69   14.09   0
  14  -1  16    3.13   12.99   0
  14   0  13    1.56   14.84   0
  14   1  11   26.76   16.41   0
  15  -1  19    5.78   11.46   0
  15   1  13   18.77   15.67   0
  15   3  10   15.76   16.36   0
  15   5   9   38.77   16.37   0
  16   0  18    1.44   15.67   0
  16   0  19   -3.98   12.30   0
  16   3  12   16.46   15.41   0
  16   4  11   19.62   14.78   0
  17   1  18    5.25   15.59   0
  17   1  19    0.46   12.62   0
  17   2  16   27.56   13.34   0
  18   4  16    7.68   17.44   0
 -23   0   5   -0.94   16.47   0
 -23   3   2   -4.29   13.55   0
 -22   1   3   61.00   16.40   0
 -22   2   2    5.51   16.17   0
 -22   3   1    1.46   13.03   0
 -21  -2   7    6.68   18.79   0
 -21  -1   5   83.56   17.11   0
 -21   1   2   21.09   13.50   0
 -21   4   0    6.14   12.35   0
 -20  -2   6    6.72   15.30   0
 -20   3   0   -4.37   15.38   0
 -20   5  -1   15.09   11.57   0
 -20   6  -1   18.75   12.44   0
 -19   0   2   78.06   13.58   0
 -19   1   1   24.03   15.96   0
 -19   2   0    4.08   13.55   0
 -18  -1   3   65.60   16.96   0
 -18   5  -2   24.46   13.12   0
 -18   6  -2    4.44   12.62   0
 -17   1   0    6.33   16.88   0
 -17   2  -1   -2.22   12.23   0
 -17   4  -2   37.42   15.87   0
 -17   8  -2   11.72   13.06   0
 -16  -1   2   23.55   16.45   0
 -16   5  -3   16.72   12.78   0
 -15   1  -1   26.59   13.00   0
 -15   7  -3   14.03   15.06   0
 -15   8  -3   10.07   13.04   0
 -14   8  -3   16.13   15.54   0
 -13   3  -3   15.71   12.82   0
 -13   6  -4    8.03   13.20   0
 -13   9  -3   -8.64   12.01   0
 -12  -7  18   17.26   20.95   0
 -12   5  -4  106.20   14.41   0
 -12   6  -4  121.49   14.70   0
 -12   7  -4  119.25   13.95   0
 -12   9  -3   25.41   15.25   0
 -11  -2   2  185.48   22.52   0
 -11   0  -1   11.58   15.04   0
 -11   1  -2   26.21   14.98   0
 -11   7  -4    3.46   15.65   0
 -11   8  -4    4.29   12.94   0
 -10   2  -3  466.44   18.73   0
 -10   4  -4  171.22   14.69   0
 -10   8  -4   35.81   13.29   0
 -10  10  -3   16.67   13.17   0
  -9  -7  17    6.10   18.44   0
  -9  -6  12   54.99   18.67   0
  -9   2  -3    6.50   18.34   0
  -9   8  -4   53.00   12.95   0
  -9  10  -3   13.61   12.01   0
  -8  -7  17    2.40   15.82   0
  -8  -6  12   41.03   19.18   0
  -8   8  -4   69.84   13.64   0
  -8  10  -3   -8.89   12.17   0
  -8  11  -2   -1.77   13.25   0
  -7  -7  17   18.50   16.22   0
  -7  -6  12   36.52   16.80   0
  -7   8  -4  192.71   16.86   0
  -7  10  -3   12.83   12.49   0
  -7  11  -2   27.35   12.88   0
  -6  -7  17   11.68   14.92   0
  -6  -6  12  179.85   20.62   0
  -6   8  -4   11.82   12.12   0
  -6  10  -3   21.25   12.91   0
  -6  11  -2    0.55   13.26   0
  -5   2  -3   -1.81   18.65   0
  -5   4  -4  599.30   22.08   0
  -5   8  -4    4.62   12.40   0
  -5  11  -2   35.86   13.56   0
  -4  -7  18   13.93   16.40   0
  -4  -4   6  342.67   22.80   0
  -4   0  -1   10.33   26.59   0
  -4   4  -4 1309.29   24.76   0
  -4   7  -4   -0.11   15.35   0
  -3  -6  13  339.49   20.41   0
  -3  -5   9   66.85   17.03   0
  -3  -2   2 2707.53   81.80   0
  -3   5  -4  199.28   16.97   0
  -3   6  -4   20.05   16.75   0
  -3   7  -4    5.02   12.55   0
  -2  -7  19    9.09   16.15   0
  -2   9  -3   -3.00   13.15   0
  -1  -7  20    3.14   15.94   0
  -1  -6  14    1.98   13.27   0
  -1  -5  10   12.77   13.43   0
  -1  -4   7   10.83   14.79   0
  -1  10  -2   -4.12   16.14   0
  -1  11  -1   22.89   16.18   0
   0  -7  21   14.12   15.52   0
   0  -7  22   -6.46   13.13   0
   0  -3   5   -2.43   16.37   0
   0  -2   3 3994.28   56.88   0
   0   4  -3  478.36   24.13   0
   1  -7  23    6.73   13.37   0
   1  -5  11   41.31   16.29   0
   1  -4   8   -3.68   15.34   0
   1   6  -3    8.42   13.48   0
   1   9  -2   -6.69   15.53   0
   2  -5  12  277.82   15.20   0
   2  -3   6   35.67   16.11   0
   2   8  -2   10.56   19.39   0
   2  11   0   39.58   16.21   0
   3  -6  18   33.01   12.41   0
   3   5  -2   31.59   20.94   0
   3   7  -2   -3.36   16.32   0
   3   9  -1  107.30   18.80   0
   4  -6  19   30.88   12.71   0
   4  -5  14    3.47   12.80   0
   4  -4  10   19.57   14.36   0
   5  -6  21    6.14   12.15   0
   5  -6  22   17.65   12.75   0
   5  -5  15  134.84   13.67   0
   5  -3   8   81.15   14.58   0
   5  -1   4  141.21   20.81   0
   5   6  -1   13.64   22.35   0
   5   9   0   -1.44   17.52   0
   6  -6  23    7.59   15.61   0
   6  -5  16    3.78   12.49   0
   6  -4  12    7.67   13.05   0
   6  -3   9    4.34   13.22   0
   6   1   2  130.08   23.80   0
   6   2   1  411.65   33.69   0
   7  -5  18   20.09   12.93   0
   7  -4  13   17.95   15.18   0
   7  -3  10   22.14   13.08   0
   7   0   4    3.41   15.64   0
   8  -5  20    9.31   11.91   0
   8  -5  21   16.11   12.38   0
   8  -4  15   11.38   13.00   0
   8  -3  11   42.15   13.14   0
   8  10   3    7.43   21.77   0
   9  -5  23   19.68   12.62   0
   9  -4  16   41.69   15.91   0
   9  10   4   22.12   25.02   0
  10  -4  18   -1.95   15.21   0
  10  -4  19   30.82   12.89   0
  10  -3  14   26.84   13.60   0
  10  -2  11    9.73   13.10   0
  10  10   5    7.93   27.73   0
  11  -4  21   -1.62   13.56   0
  11  -4  22    3.06   13.00   0
  11  -3  16    7.27   12.67   0
  11  -1  10   43.31   13.50   0
  11   0   8  133.04   15.16   0
  12  -3  18   10.19   12.18   0
  12  -2  14   39.49   12.67   0
  12   4   5  145.21   20.75   0
  13  -3  21   12.66   12.94   0
  13  -3  22    8.46   12.83   0
  13  -1  13    4.65   12.95   0
  13   0  11    3.89   12.19   0
  14  -2  19   15.96   12.40   0
  14  -1  15   25.18   13.37   0
  14   6   7   32.98   21.46   0
  15  -1  18    2.73   12.04   0
  15   0  15    6.37   12.27   0
  15   2  11   -0.74   13.51   0
  15   4   9   16.90   15.67   0
  15   8   9   22.31   25.37   0
  16  -1  21    0.96   12.57   0
  16   0  17    1.95   12.52   0
  16   1  15    9.59   13.10   0
  16   2  13   14.84   12.89   0
  16   6  10    5.61   18.64   0
  17   0  20   12.32   15.69   0
  17   1  17   10.74   15.60   0
  17   2  15   68.51   17.38   0
  17   3  14    6.01   13.57   0
  17   4  13   -6.43   12.89   0
  17   6  12   12.52   18.56   0
  18   2  18    1.01   15.44   0
  18   4  15   11.83   16.78   0
 -23  -1   7   12.58   15.66   0
 -23   1   4    3.57   13.36   0
 -23   2   3   25.01   13.44   0
 -22  -2   8   13.47   16.62   0
 -22  -1   6   -1.56   15.56   0
 -22   4   1   13.02   12.72   0
 -22   5   1   35.45   16.37   0
 -21   3   1    7.55   15.87   0
 -21   6   0    1.08   12.39   0
 -20   0   3   13.07   15.70   0
 -20   1   2  152.49   16.93   0
 -20   2   1   31.22   15.71   0
 -19   4  -1   21.45   11.60   0
 -19   5  -1   10.36   12.35   0
 -19   6  -1    0.78   12.87   0
 -18  -3   7   11.60   19.24   0
 -18  -2   5    6.53   17.52   0
 -18   3  -1   44.78   13.00   0
 -17  -4   9    0.96   25.51   0
 -17   5  -2   -4.49   12.88   0
 -17   6  -2   -3.93   12.38   0
 -17   7  -2    0.62   13.16   0
 -16   8  -2    2.75   12.50   0
 -15   5  -3   -3.64   12.41   0
 -15   6  -3    3.44   12.21   0
 -15   9  -2    5.96   13.21   0
 -14  -2   3   71.38   19.86   0
 -14   0   0  542.17   22.32   0
 -14   1  -1    1.17   15.70   0
 -14   2  -2   14.29   12.95   0
 -14   4  -3   -3.26   12.97   0
 -14   5  -3   12.88   15.79   0
 -14   7  -3   11.35   12.35   0
 -13  -6  13    4.81   25.09   0
 -13  -1   1  166.05   18.54   0
 -13   8  -3   16.60   12.30   0
 -12   3  -3  237.37   15.39   0
 -12  10  -2    0.50   12.76   0
 -11  -7  17   10.51   21.35   0
 -11  -3   4   62.25   27.12   0
 -11   5  -4    5.41   13.01   0
 -11   6  -4  110.58   14.41   0
 -11   9  -3   -9.50   12.58   0
 -10  -7  17   10.47   16.29   0
 -10  -6  12    6.84   21.56   0
 -10   0  -1   -0.98   14.80   0
 -10   1  -2    0.68   15.64   0
 -10   5  -4   13.10   12.87   0
 -10   6  -4   14.64   13.67   0
 -10   7  -4   21.18   12.70   0
 -10   9  -3    8.31   12.76   0
  -9   0  -1    5.98   18.81   0
  -9   1  -2   44.07   19.26   0
  -9   4  -4  154.97   14.09   0
  -9   5  -4   16.83   15.79   0
  -9   7  -4   56.15   12.45   0
  -9   9  -3   15.55   14.56   0
  -8   2  -3  164.64   16.65   0
  -8   4  -4  162.83   14.19   0
  -8   7  -4  112.10   13.74   0
  -7   2  -3 1059.31   24.12   0
  -7   4  -4  177.36   14.94   0
  -7   7  -4   36.13   15.02   0
  -6   2  -3 1065.24   25.15   0
  -6   4  -4   13.50   14.74   0
  -6   7  -4   61.12   12.70   0
  -5  -7  17   15.01   15.94   0
  -5  -6  12    3.11   16.52   0
  -5   5  -4   15.60   17.14   0
  -5   6  -4   99.47   17.02   0
  -5   7  -4   35.44   12.61   0
  -5   9  -3   18.50   16.82   0
  -4  -7  17   22.81   15.59   0
  -4  -6  12   -4.64   15.76   0
  -4   1  -2   13.65   22.07   0
  -4   5  -4  132.66   15.93   0
  -4   6  -4   41.02   13.67   0
  -4   9  -3  148.69   17.76   0
  -3  -7  18   23.28   13.40   0
  -3  -4   6  203.85   22.50   0
  -3   9  -3   34.57   13.62   0
  -3  10  -2    8.58   16.56   0
  -2  -7  18   11.88   16.16   0
  -2  -6  13    5.45   13.94   0
  -2   3  -3  678.47   24.76   0
  -2  10  -2   18.83   14.07   0
  -2  11  -1   -7.14   15.76   0
  -1  -7  19    5.74   16.22   0
  -1   8  -3   29.95   13.99   0
   0  -7  20   -3.85   13.15   0
   0  -6  14    2.02   12.55   0
   0  -5  10    2.15   16.18   0
   0   7  -3   11.24   16.67   0
   0   9  -2    0.93   16.08   0
   1  -7  21  118.24   16.36   0
   1  -7  22   -1.84   13.09   0
   1  -6  15   35.96   12.90   0
   1  10  -1   29.37   16.38   0
   1  11   0    2.71   15.64   0
   2  -6  16   28.38   12.60   0
   3  -6  17   25.50   12.15   0
   3  -5  12  116.16   16.45   0
   3  -4   9    4.56   14.77   0
   3   6  -2   -3.25   15.35   0
   3  10   0    6.58   17.95   0
   3  11   1   56.02   18.21   0
   4  -6  18   22.78   12.37   0
   4  -5  13   29.21   12.64   0
   4  -3   7    6.01   14.94   0
   4  -2   5   74.70   18.32   0
   4   8  -1   24.03   16.45   0
   5  -6  20   12.45   12.54   0
   5  -5  14  153.02   14.43   0
   5  10   1   30.63   18.20   0
   5  11   2   38.52   18.87   0
   6  -6  22    4.91   13.11   0
   6   0   3   14.99   22.62   0
   6   4   0  176.49   42.93   0
   7  -5  17   11.57   13.35   0
   8  -5  19   19.06   11.66   0
   8  -4  14   33.45   13.57   0
   8  -2   8  142.76   17.62   0
   9  -5  21   -9.44   12.02   0
   9  -3  12   -1.27   12.72   0
  10  -4  17   12.00   12.62   0
  10  -3  13   16.68   15.89   0
  11  -4  20    4.07   12.87   0
  11  -3  15   95.35   13.75   0
  11  -2  12   33.45   12.79   0
  12  -3  17   38.34   13.20   0
  12  -1  11    6.44   12.25   0
  12   0   9    0.12   13.06   0
  13  -3  19   -4.07   15.37   0
  13  -3  20    4.78   12.04   0
  13  -2  15   46.99   16.00   0
  13   4   6   12.58   18.49   0
  14  -2  18    9.49   12.40   0
  14   0  12   16.41   12.28   0
  14   1  10   17.28   16.94   0
  14   2   9   30.63   13.97   0
  14   3   8    9.06   16.56   0
  14   5   7    5.71   18.19   0
  14   7   7   43.27   26.10   0
  15  -2  21   17.15   12.91   0
  15  -1  17    9.33   11.47   0
  15   0  14   14.26   12.29   0
  15   1  12   73.66   11.99   0
  16  -1  19   11.26   15.10   0
  16  -1  20    8.55   12.64   0
  16   0  16   -4.33   13.03   0
  16   1  14   20.46   13.07   0
  16   2  12   51.59   16.43   0
  16   3  11   20.80   15.41   0
  16   5  10   11.63   15.40   0
  16   7  10   25.21   20.98   0
  17   0  19   -1.21   12.48   0
  17   1  16   12.10   15.90   0
  17   3  13   22.19   15.50   0
  17   5  12    5.44   15.90   0
  18   2  17    8.68   16.30   0
  18   5  14   -2.54   15.47   0
 -23   3   3   12.03   16.11   0
 -22   0   5   11.07   16.44   0
 -22   3   2   11.77   13.14   0
 -21   0   4   34.15   16.18   0
 -21   1   3   46.27   17.09   0
 -21   2   2   -4.61   13.59   0
 -21   4   1   32.23   15.87   0
 -20   4   0   15.40   12.11   0
 -20   5   0   38.17   12.18   0
 -20   6   0    5.16   13.24   0
 -19  -3   8   -5.86   20.22   0
 -19  -1   4   56.34   16.37   0
 -19   3   0   14.17   11.78   0
 -18   0   2   50.54   14.09   0
 -18   1   1   77.95   17.13   0
 -18   2   0   87.54   13.80   0
 -18   4  -1    1.38   12.17   0
 -18   6  -1    6.97   15.33   0
 -18   7  -1   19.63   12.55   0
 -16  -3   6   36.47   20.64   0
 -16  -2   4    3.47   18.86   0
 -16   0   1    2.25   17.30   0
 -16   1   0   37.57   16.89   0
 -16   2  -1    4.93   12.61   0
 -16   4  -2   26.85   12.56   0
 -16   5  -2   14.17   13.25   0
 -16   6  -2    1.30   12.02   0
 -16   7  -2   -2.89   12.14   0
 -15  -1   2   10.77   16.24   0
 -15   3  -2   91.25   13.44   0
 -15   8  -2   31.94   13.05   0
 -14  -3   5   71.67   21.43   0
 -14   6  -3   15.43   12.34   0
 -14   9  -2   19.67   12.83   0
 -13  -4   7   56.97   33.19   0
 -13   0   0   22.11   16.47   0
 -13   1  -1  175.53   17.98   0
 -13   2  -2  363.00   16.37   0
 -13   4  -3    4.47   12.41   0
 -13   5  -3  109.37   14.07   0
 -13   6  -3   31.06   15.73   0
 -13   7  -3  104.54   13.19   0
 -13   9  -2    6.33   12.08   0
 -12   4  -3  -10.91   15.34   0
 -12   8  -3    2.60   12.43   0
 -11  -6  12    9.48   22.97   0
 -11   3  -3   10.79   13.68   0
 -11   8  -3    2.46   12.99   0
 -11  10  -2    0.18   13.11   0
 -10  -2   2  152.21   23.03   0
 -10  10  -2   -7.94   12.31   0
  -9  -7  16    7.57   18.07   0
  -9  10  -2    8.13   11.93   0
  -8  -7  16   13.66   15.50   0
  -8   0  -1    2.88   15.18   0
  -8   1  -2   65.40   16.31   0
  -8   5  -4   76.40   13.62   0
  -8   6  -4  435.65   16.21   0
  -8   9  -3    5.47   11.80   0
  -8  11  -1   12.40   15.86   0
  -7  -7  16    0.33   14.98   0
  -7  -5   8   15.97   21.66   0
  -7   0  -1   -8.70   21.18   0
  -7   1  -2  394.30   20.76   0
  -7   5  -4  111.40   14.27   0
  -7   6  -4    2.16   13.04   0
  -7   9  -3    4.54   11.78   0
  -7  10  -2    1.65   14.95   0
  -6  -7  16    7.26   15.79   0
  -6   0  -1    2.83   23.17   0
  -6   1  -2  139.64   20.18   0
  -6   5  -4  281.39   16.11   0
  -6   6  -4  282.11   15.11   0
  -6   9  -3   27.27   12.43   0
  -6  10  -2   20.69   15.52   0
  -5  -7  16   14.53   15.69   0
  -5   0  -1    2.91   20.71   0
  -5  10  -2   10.78   16.49   0
  -5  11  -1   -6.09   16.08   0
  -4  10  -2    4.91   13.51   0
  -4  11  -1   30.95   16.11   0
  -3  -7  17    7.38   13.12   0
  -3  -6  12   50.23   17.06   0
  -3   3  -3   52.51   21.42   0
  -3   8  -3   44.38   16.44   0
  -3  11  -1   60.16   13.78   0
  -2  -7  17   18.92   16.21   0
  -2  -5   9    7.95   13.32   0
  -2  -3   4  263.40   23.50   0
  -2   8  -3   12.76   13.80   0
  -1  -6  13   53.43   14.03   0
  -1   4  -3   -2.56   19.17   0
  -1   7  -3   15.45   15.80   0
   0  -7  19   -0.59   13.57   0
   0  -4   7    6.15   15.47   0
   0   5  -3    5.37   14.93   0
   0   6  -3   72.52   14.08   0
   0  10  -1  432.27   20.44   0
   0  11   0    7.13   15.96   0
   1  -7  20   10.07   13.10   0
   1  -6  14   11.66   15.98   0
   1  -3   5   80.00   20.11   0
   1   3  -2  975.32   34.33   0
   1   8  -2   27.36   16.54   0
   2  -7  21    9.81   15.98   0
   2  -7  22   -1.40   12.68   0
   2  -6  15   74.03   12.40   0
   2  -5  11   11.96   13.13   0
   2  -4   8    3.61   15.34   0
   2   4  -2   23.78   22.35   0
   2   7  -2    9.16   19.23   0
   3  -6  16   42.79   12.65   0
   3  -3   6   94.76   19.89   0
   4  -6  17   14.64   12.40   0
   4  -1   3   90.02   28.07   0
   5  -6  18   11.81   15.54   0
   5  -6  19   15.01   12.12   0
   5  -4  10   49.26   14.28   0
   6  -6  20   -2.88   12.64   0
   6  -5  15  259.14   14.91   0
   6  -4  11   83.51   14.10   0
   6  -2   6   10.86   18.67   0
   6   7   0    3.45   19.87   0
   6   9   1   37.00   21.26   0
   6  11   3    4.73   20.56   0
   7  -6  22   -0.55   12.84   0
   7  -6  23   11.65   12.55   0
   7  -5  16   59.24   13.10   0
   7  -4  12    8.23   12.39   0
   7  -3   9  395.56   18.37   0
   7  -2   7  106.11   15.12   0
   7  -1   5  778.86   24.85   0
   7   8   1    5.79   20.64   0
   8  -5  18   27.81   12.76   0
   8  -3  10    8.81   15.75   0
   8  -1   6   20.35   14.88   0
   9  -5  19   -2.52   14.39   0
   9  -5  20   15.88   12.63   0
   9  -4  15    7.06   13.17   0
   9  -2   9   10.82   13.64   0
   9  -1   7    9.04   14.71   0
   9   1   4   18.22   18.39   0
  10  -5  22    1.11   12.61   0
  10  -5  23    1.25   13.29   0
  10  -4  16    7.70   15.24   0
  10  -2  10    8.61   13.22   0
  10  -1   8   88.27   14.72   0
  10   2   4   42.94   17.33   0
  11  -4  18   19.10   12.11   0
  11  -4  19   -5.12   12.99   0
  11  -3  14   -3.44   13.47   0
  11  -1   9  195.37   14.74   0
  11   1   6   27.03   13.86   0
  11   2   5   34.27   16.57   0
  12  -4  22   -1.44   12.51   0
  12  -3  16   58.18   13.26   0
  12  -2  13   14.41   12.86   0
  12   1   7    8.95   16.08   0
  12   2   6  116.47   18.35   0
  13  -3  18   10.88   12.18   0
  13  -1  12   13.22   12.86   0
  13   0  10   61.51   12.82   0
  14  -3  22   -8.95   13.37   0
  14  -2  17   76.68   13.35   0
  14   4   7   28.36   18.79   0
  15  -2  19    9.70   12.20   0
  15  -2  20    3.18   12.96   0
  15  -1  16    7.88   11.72   0
  15   0  13   -4.41   15.18   0
  15   2  10   73.84   17.74   0
  15   3   9  132.91   17.81   0
  15   5   8   55.06   18.17   0
  15   6   8   35.22   22.28   0
  16  -1  18   13.35   12.42   0
  16   0  15    3.43   14.82   0
  16   1  13   25.89   16.79   0
  16   4  10    1.83   15.01   0
  17   0  18   14.10   12.44   0
  17   2  14   14.29   13.31   0
  17   4  12   30.63   12.60   0
  18   2  16   19.17   15.65   0
  18   3  15   -1.39   12.86   0
  18   4  14    4.37   16.30   0
 -23   1   5    5.38   16.41   0
 -23   2   4    6.87   13.44   0
 -22   1   4   13.06   12.66   0
 -22   2   3   14.93   13.27   0
 -22   4   2   21.62   12.53   0
 -22   5   2   20.35   16.11   0
 -21  -3  10    6.15   18.40   0
 -21  -1   6   11.00   15.96   0
 -21   5   1   15.46   12.55   0
 -20  -3   9    6.65   18.77   0
 -20  -1   5   29.32   15.82   0
 -20   3   1    7.21   12.26   0
 -19  -2   6   -0.12   14.47   0
 -19   0   3   12.27   15.84   0
 -19   2   1    5.78   13.27   0
 -19   4   0    9.65   12.37   0
 -19   5   0    1.48   14.87   0
 -19   6   0   16.62   14.90   0
 -19   7   0   14.37   13.29   0
 -18  -4  10    5.64   22.97   0
 -17  -1   3   44.21   16.46   0
 -17   2   0   18.72   15.64   0
 -17   4  -1   20.03   13.08   0
 -17   7  -1   19.17   13.13   0
 -16   3  -1   18.85   15.09   0
 -16   8  -1   31.06   12.68   0
 -15  -4   8   40.36   26.22   0
 -15   2  -1   54.65   12.92   0
 -15   4  -2  253.17   14.50   0
 -15   5  -2    5.91   12.54   0
 -15   6  -2   23.70   12.51   0
 -15   7  -2    8.90   12.37   0
 -15   9  -1   13.24   13.29   0
 -14   3  -2    4.18   12.13   0
 -14   8  -2   22.33   12.70   0
 -13   8  -2   13.68   14.50   0
 -12  -7  17    5.43   18.40   0
 -12  -1   1   21.07   16.79   0
 -12   2  -2   30.60   14.30   0
 -12   5  -3   90.54   13.03   0
 -12   6  -3  -11.48   13.48   0
 -12   9  -2   18.81   12.78   0
 -12  10  -1    7.71   15.85   0
 -11   4  -3  134.33   13.55   0
 -11   7  -3   13.45   12.93   0
 -11   9  -2   10.79   15.32   0
 -10  -7  16   14.60   18.62   0
 -10   3  -3  204.41   15.04   0
 -10   8  -3   12.09   12.83   0
  -9   3  -3  496.18   18.42   0
  -9   8  -3   61.24   13.53   0
  -8  -5   8   72.33   22.40   0
  -8   8  -3   76.19   13.84   0
  -7   8  -3   14.15   15.71   0
  -7  11  -1   19.93   12.93   0
  -6  -5   8   67.03   20.52   0
  -6   8  -3    5.34   14.78   0
  -5  -5   8    6.22   19.08   0
  -5   8  -3   88.77   16.19   0
  -4  -7  16    9.70   15.86   0
  -4   3  -3  427.38   20.41   0
  -4   8  -3   32.38   12.59   0
  -3  -7  16   18.64   15.66   0
  -2  -6  12    6.36   17.08   0
  -2  -4   6    7.32   18.66   0
  -2   7  -3    4.12   15.26   0
  -2   9  -2   15.82   16.55   0
  -1  -5   9    9.15   16.17   0
  -1   2  -2 1245.45   35.61   0
  -1   5  -3  187.16   20.30   0
  -1   6  -3   15.57   16.29   0
  -1   9  -2   -1.03   12.82   0
  -1  10  -1   35.12   16.83   0
  -1  11   0    0.90   16.42   0
   0  -7  18   10.80   13.45   0
   0  -6  13   46.66   13.44   0
   1  -7  19    8.64   13.06   0
   1  -5  10    7.81   13.34   0
   2  -7  20    5.57   13.42   0
   2  -6  14   57.12   15.54   0
   2   9  -1   33.01   16.18   0
   2  10   0   61.50   18.40   0
   2  11   1    8.60   16.28   0
   3  -7  21   13.09   15.19   0
   3  -6  15   50.50   13.09   0
   3  -5  11   12.80   16.09   0
   3   8  -1   14.35   19.75   0
   4  -6  16   26.59   11.70   0
   4  -5  12   78.58   13.28   0
   4  -4   9   45.93   14.85   0
   4   7  -1   24.35   18.79   0
   4   9   0  128.65   18.86   0
   4  11   2    9.57   17.74   0
   5  -6  17   14.69   14.94   0
   5  -5  13  513.31   16.47   0
   6  -6  19   21.19   12.41   0
   6  -3   8  453.95   17.28   0
   6  10   2   10.44   18.86   0
   7  -6  21   16.46   13.24   0
   7  -5  15    6.15   12.92   0
   8  -5  17   35.12   13.00   0
   8   1   3   11.54   19.66   0
   9  -5  18   38.73   12.12   0
   9  -4  14    1.86   13.38   0
   9  -3  11    9.62   12.56   0
   9   0   5   38.16   18.97   0
   9   2   3   -4.05   17.67   0
  10  -5  21   -0.50   12.00   0
  10  -3  12   12.35   13.06   0
  11  -2  11   13.16   12.46   0
  11   0   7   -2.87   14.30   0
  11   3   4   59.21   20.29   0
  12  -4  20   13.38   13.21   0
  12  -3  15   33.34   13.01   0
  12  -1  10   -3.58   12.65   0
  12   0   8   77.97   16.47   0
  12   3   5   27.39   16.93   0
  13  -4  22    9.32   16.14   0
  13  -3  17    6.32   12.51   0
  13  -2  14   31.34   13.00   0
  13   1   8  239.60   18.85   0
  13   2   7   26.89   14.33   0
  13   3   6   12.04   18.70   0
  14  -3  20   13.33   12.63   0
  14  -2  16   19.07   12.77   0
  14  -1  13   28.54   12.76   0
  14   0  11   12.68   12.61   0
  15  -2  18    6.97   12.36   0
  15  -1  15   18.63   12.32   0
  15   1  11    0.06   13.42   0
  15   4   8   31.85   18.90   0
  15   7   8   -2.55   24.96   0
  16  -1  17   -6.07   11.91   0
  16   2  11    3.58   15.56   0
  17   0  17    9.62   12.09   0
  17   1  15   10.66   13.89   0
  17   2  13   48.70   16.80   0
  17   3  12   -0.53   15.75   0
  17   5  11   -3.60   16.26   0
  17   6  11   17.88   18.74   0
  18   1  17   -2.70   15.64   0
  18   2  15   11.11   15.90   0
  18   3  14   22.57   16.07   0
  18   5  13    9.88   15.84   0
 -23  -1   8   -0.72   15.73   0
 -23   3   4   15.91   15.83   0
 -22  -2   9    4.91   18.25   0
 -22  -1   7    9.01   16.25   0
 -22   3   3    0.47   15.70   0
 -21  -2   8   39.65   18.74   0
 -21   3   2   -4.33   12.62   0
 -20  -4  12    2.67   24.42   0
 -20  -2   7   26.72   15.79   0
 -20   0   4  103.60   16.61   0
 -20   1   3   37.07   16.02   0
 -20   2   2    4.79   13.02   0
 -20   4   1   78.78   13.18   0
 -20   5   1   21.67   15.28   0
 -20   6   1    3.31   12.99   0
 -19  -4  11   10.03   22.49   0
 -18  -1   4   43.73   16.16   0
 -18   4   0  131.64   16.66   0
 -17  -2   5    1.01   18.20   0
 -17   0   2  329.81   20.26   0
 -17   1   1   32.45   13.07   0
 -17   5  -1   10.10   13.00   0
 -17   6  -1    7.27   12.86   0
 -17   8   0   -7.97   15.20   0
 -16   4  -1   49.71   15.63   0
 -16   7  -1    7.16   12.19   0
 -15   0   1    4.20   13.07   0
 -15   1   0   10.76   12.41   0
 -15   8  -1   23.33   13.29   0
 -14   2  -1   19.14   15.68   0
 -14   4  -2   16.93   13.23   0
 -14   5  -2   13.11   12.94   0
 -14   6  -2   19.29   12.24   0
 -14   7  -2   25.04   12.07   0
 -14   9  -1   34.52   13.69   0
 -13  -7  17   -1.97   24.03   0
 -13  -2   3   40.65   19.78   0
 -13   3  -2   22.30   13.14   0
 -13   7  -2   -4.45   14.89   0
 -13   9  -1   10.60   15.37   0
 -12  -6  12   20.98   26.83   0
 -12   0   0   22.98   16.97   0
 -12   1  -1   10.83   14.37   0
 -12   8  -2   51.54   13.65   0
 -11  -7  16   13.59   18.84   0
 -11  -1   1  136.53   20.53   0
 -11   2  -2  181.41   15.79   0
 -11   5  -3   24.07   13.24   0
 -11   6  -3  153.88   14.54   0
 -11  10  -1   22.62   12.63   0
 -10   4  -3  123.18   14.40   0
 -10   5  -3    4.32   15.58   0
 -10   6  -3   24.27   13.67   0
 -10   7  -3   45.34   12.39   0
 -10   9  -2   54.12   13.06   0
 -10  10  -1  -13.61   15.61   0
  -9  -5   8   92.19   27.06   0
  -9  -2   2   14.48   22.73   0
  -9   7  -3  112.41   13.67   0
  -9   9  -2   24.27   12.30   0
  -8  -6  11  161.77   20.65   0
  -8   3  -3 2261.46   28.34   0
  -8   7  -3  182.46   17.44   0
  -8   9  -2   -3.46   14.32   0
  -7  -7  15   -1.51   15.19   0
  -7  -6  11  109.11   17.85   0
  -7   3  -3   32.95   15.40   0
  -6  -7  15    6.85   14.84   0
  -6  -6  11   95.66   17.13   0
  -5  -7  15    5.13   15.63   0
  -5  -6  11   37.30   15.99   0
  -5   3  -3 1824.36   28.82   0
  -4  -6  11  137.40   17.09   0
  -4   7  -3   24.08   15.56   0
  -4   9  -2   57.27   15.96   0
  -3   7  -3   -9.61   12.60   0
  -3   9  -2   10.58   12.76   0
  -2  -7  16   16.38   15.93   0
  -2   4  -3    9.76   15.43   0
  -2   6  -3   11.76   17.18   0
  -2  10  -1   60.70   16.49   0
  -2  11   0   30.40   16.11   0
  -1  -6  12   12.75   16.14   0
  -1  -3   4  104.57   22.01   0
   0  -7  17    1.32   15.58   0
   0  -5   9    4.73   15.66   0
   0   8  -2  121.16   17.82   0
   1  -7  18   -7.29   13.59   0
   1  -6  13   55.66   13.88   0
   1  -4   7    4.48   15.79   0
   1  -2   3 1923.63   39.19   0
   1   7  -2   28.20   16.52   0
   1   9  -1    3.15   15.55   0
   2  -7  19   17.69   13.59   0
   2  -5  10   10.12   16.60   0
   2   2  -1  234.26   35.08   0
   2   5  -2   27.49   17.27   0
   2   6  -2   85.32   17.72   0
   3  -7  20    2.67   12.80   0
   3  -4   8  130.57   16.15   0
   4  -7  21   -6.29   15.38   0
   4  -7  22    5.97   12.34   0
   4   4  -1   98.23   24.59   0
   4  10   1   66.16   15.94   0
   5  -3   7  113.34   15.27   0
   5  -2   5  468.69   20.92   0
   5   8   0    7.89   18.26   0
   6  -6  18    6.68   12.26   0
   6  -5  13  354.30   18.24   0
   6  -1   4    6.41   17.36   0
   7  -6  19   -8.98   12.10   0
   7  -6  20   -0.74   12.13   0
   7  -4  11   18.46   12.97   0
   7  11   4    4.73   18.27   0
   8  -6  21   -7.40   13.16   0
   8  -6  22   15.51   12.62   0
   8  -5  16    7.15   12.58   0
   8  -4  12   29.09   13.57   0
   8  -2   7   88.13   17.87   0
   8   0   4    5.98   18.80   0
   9  -5  17   12.14   12.82   0
   9  -4  13   89.33   16.56   0
   9  -2   8  148.62   14.99   0
  10  -5  19   23.15   12.22   0
  10  -4  15   71.72   12.85   0
  10  -2   9   35.95   13.91   0
  10   3   3  203.99   22.72   0
  11  -5  21   -0.61   15.55   0
  11  -5  22   12.96   13.32   0
  11  -4  16  122.02   13.49   0
  11  -3  13   67.14   13.95   0
  12  -4  18   16.09   12.57   0
  13  -4  21    5.70   12.71   0
  13  -3  16   66.58   13.52   0
  13  -2  13   37.70   12.54   0
  13  -1  11   44.97   12.59   0
  13   0   9   14.28   12.61   0
  14  -3  18   12.07   12.52   0
  14  -3  19    9.72   12.42   0
  14  -2  15  106.20   13.75   0
  14  -1  12    5.38   15.15   0
  14   1   9   89.39   14.41   0
  14   2   8   24.99   13.63   0
  14   3   7    5.06   15.89   0
  15  -2  17   17.41   11.85   0
  15  -1  14   11.67   11.90   0
  15   0  12    0.62   11.86   0
  16  -2  19   23.38   15.41   0
  16  -1  16    2.08   12.34   0
  16   0  14   10.67   12.06   0
  16   1  12   43.08   16.37   0
  16   3  10    3.88   15.44   0
  16   5   9   22.54   18.21   0
  16   6   9    6.88   20.28   0
  17  -1  19   13.12   12.71   0
  17   0  16   30.13   13.14   0
  17   1  14    0.04   13.57   0
  17   4  11    5.71   15.64   0
  17   7  11   -3.53   21.44   0
  18   0  18   14.08   15.69   0
  18   1  16   26.65   15.30   0
  18   4  13   15.30   15.54   0
  19   3  16   20.84   14.27   0
 -23   0   7    3.71   16.56   0
 -23   1   6    4.35   16.72   0
 -23   2   5   27.59   16.34   0
 -22   0   6   64.68   16.79   0
 -22   1   5    9.41   15.47   0
 -22   2   4   24.25   12.91   0
 -22   4   3   18.96   12.66   0
 -21   0   5   -2.02   13.42   0
 -21   1   4   10.11   17.14   0
 -21   2   3   39.78   13.94   0
 -21   4   2    3.68   12.15   0
 -21   5   2   20.34   12.95   0
 -20   3   2   71.56   15.58   0
 -19  -1   5    8.43   15.00   0
 -19   3   1    1.06   11.33   0
 -19   7   1   11.30   12.94   0
 -18   0   3    3.84   16.68   0
 -18   1   2   18.86   15.31   0
 -18   2   1   33.85   12.83   0
 -18   5   0    6.86   12.85   0
 -18   6   0   16.37   13.01   0
 -17  -3   7   72.89   18.67   0
 -17   3   0   11.65   12.40   0
 -17   7   0   18.36   13.08   0
 -16  -1   3  126.60   17.10   0
 -16   2   0   39.25   12.60   0
 -16   5  -1   26.82   12.63   0
 -16   6  -1   15.65   12.46   0
 -16   8   0   61.53   16.56   0
 -15  -2   4   38.33   18.86   0
 -15   3  -1   -2.83   12.00   0
 -15   7  -1    1.04   12.25   0
 -15   9   0    3.84   13.89   0
 -14  -1   2   21.16   16.49   0
 -14   1   0   21.29   15.99   0
 -14   8  -1   10.95   12.47   0
 -13   4  -2   13.03   12.01   0
 -13   6  -2   45.89   13.04   0
 -13  10   0   -2.85   12.34   0
 -12   3  -2  106.29   14.34   0
 -12   7  -2  158.01   13.91   0
 -12   9  -1   10.66   12.51   0
 -12  10   0   25.40   15.43   0
 -11   0   0   21.62   17.79   0
 -11   1  -1  115.71   15.86   0
 -11   8  -2   36.00   13.15   0
 -10  -3   4    6.52   27.66   0
 -10   2  -2  173.24   16.74   0
 -10   8  -2    7.96   16.23   0
  -9  -7  15   -3.63   17.40   0
  -9  -6  11    7.46   20.12   0
  -9   2  -2    5.09   17.81   0
  -9   5  -3   43.45   13.30   0
  -9   6  -3   71.18   13.21   0
  -9  10  -1   -8.06   10.81   0
  -8   4  -3   11.86   12.87   0
  -8   5  -3    1.20   16.22   0
  -8   6  -3    5.00   12.68   0
  -8  10  -1   26.26   12.99   0
  -8  11   0   88.88   13.85   0
  -7   4  -3  156.74   15.03   0
  -7   6  -3   -0.85   15.81   0
  -7   7  -3    9.72   12.63   0
  -7   9  -2   40.10   12.58   0
  -7  10  -1   -6.08   12.48   0
  -7  11   0   25.36   12.92   0
  -6   4  -3   27.41   17.37   0
  -6   7  -3  163.02   13.18   0
  -6   9  -2   25.65   12.29   0
  -6  10  -1   89.05   16.37   0
  -6  11   0   11.49   12.39   0
  -5   4  -3  106.19   18.33   0
  -5   7  -3  105.14   13.32   0
  -5   9  -2    0.65   12.34   0
  -5  10  -1   32.17   16.95   0
  -5  11   0    5.25   12.67   0
  -4  -7  15   82.06   13.44   0
  -4   4  -3    6.00   14.79   0
  -4   6  -3  143.27   17.48   0
  -4  10  -1   73.36   13.99   0
  -4  11   0   23.16   13.23   0
  -3  -7  15  145.80   16.74   0
  -3  -6  11   37.24   16.24   0
  -3  -5   8  123.57   17.64   0
  -3   4  -3   25.64   15.04   0
  -3   5  -3   17.41   18.34   0
  -3   6  -3   15.70   13.59   0
  -3  10  -1   16.66   13.06   0
  -3  11   0   -1.60   12.94   0
  -2   2  -2  401.22   25.51   0
  -1  -7  16   15.30   13.06   0
  -1  -4   6  228.62   17.79   0
  -1   8  -2   26.25   17.07   0
   0  -7  16   -4.95   16.13   0
   0  -6  12   15.12   12.99   0
   0   9  -1    1.44   15.81   0
   1  -7  17  110.34   13.59   0
   1  10   0   -1.12   16.02   0
   1  11   1   22.60   16.30   0
   2  -6  13   19.37   15.51   0
   2  -4   7  452.88   22.66   0
   2  -3   5  171.71   17.87   0
   3  -7  19    5.70   11.91   0
   3  -6  14   -1.89   11.98   0
   3   9   0   -6.80   17.84   0
   3  11   2    7.71   17.93   0
   4  -7  20    2.10   12.00   0
   4  -6  15    2.79   12.47   0
   4  -5  11   49.68   13.30   0
   4  -3   6  135.72   16.54   0
   4   6  -1    7.84   19.42   0
   5  -7  21   17.58   14.96   0
   5  -6  16   33.84   12.72   0
   5  -5  12   41.21   12.44   0
   5  -4   9  659.39   18.87   0
   5   0   2  357.15   24.76   0
   5   1   1  224.13   27.64   0
   5  11   3    0.69   17.61   0
   6  -6  17   15.34   12.67   0
   6   6   0  110.69   25.39   0
   7  -6  18    4.27   12.51   0
   7  -5  14   -5.53   12.64   0
   7  -3   8  304.16   15.26   0
   7  -2   6  499.41   18.66   0
   7   9   2   39.93   19.48   0
   7  10   3   -1.78   18.84   0
   8  -6  20    8.67   12.47   0
   8  -5  15   68.92   12.79   0
   8  -3   9  456.98   16.39   0
   8   2   2  421.88   27.26   0
   8   8   2   16.76   22.15   0
   9  -6  22   18.61   13.12   0
   9  -5  16   25.32   12.47   0
   9  -3  10   22.14   13.07   0
   9  -1   6   91.81   16.52   0
  10  -5  18   -1.43   11.42   0
  10  -4  14    0.56   13.03   0
  10  -3  11   32.73   12.40   0
  11  -5  20   15.58   12.65   0
  11  -4  15   79.74   15.96   0
  11  -3  12   57.90   13.45   0
  11  -2  10    7.28   12.72   0
  11  -1   8    4.50   13.73   0
  12  -4  17    9.06   12.67   0
  12  -2  11   27.06   12.21   0
  12  -1   9   41.80   12.99   0
  12   5   4  129.20   26.70   0
  13  -4  19    4.41   12.75   0
  13  -4  20    2.85   12.94   0
  13  -3  15   31.46   12.72   0
  13   5   5   -2.12   21.49   0
  14  -3  17   -2.26   11.59   0
  14  -2  14   10.94   12.88   0
  14   0  10   67.39   13.33   0
  15  -3  20   -0.91   12.62   0
  15  -2  16    5.90   12.04   0
  15   1  10   86.38   13.95   0
  15   2   9    8.91   14.14   0
  15   3   8   46.11   16.74   0
  16  -2  18   12.63   11.87   0
  16   0  13   20.98   15.88   0
  16   4   9    9.57   14.60   0
  17  -1  18   -6.51   11.82   0
  17   0  15    7.58   12.94   0
  17   1  13    9.30   15.59   0
  17   2  12    1.71   15.94   0
  17   3  11   17.59   16.13   0
  18   0  17   -7.83   14.65   0
  18   1  15   20.94   16.22   0
  18   2  14   12.38   12.88   0
  18   3  13   14.51   15.79   0
  18   5  12    7.31   17.41   0
  18   6  12    8.69   18.12   0
  19   2  16   10.08   16.29   0
  19   3  15   12.02   15.74   0
 -23  -1   9   -2.15   15.06   0
 -22   3   4    2.84   15.34   0
 -21   3   3    2.64   13.07   0
 -20  -1   6   10.33   15.87   0
 -20   5   2    2.40   15.69   0
 -20   6   2    5.43   12.45   0
 -19   0   4  117.96   16.62   0
 -19   1   3   21.67   15.96   0
 -19   2   2   -3.53   13.38   0
 -19   5   1    3.65   12.27   0
 -19   6   1    7.88   12.60   0
 -18  -3   8    9.68   21.40   0
 -18  -2   6    9.23   14.80   0
 -18   3   1   54.80   12.89   0
 -18   7   1   17.09   13.03   0
 -17   2   1    5.93   14.44   0
 -17   4   0    8.58   12.52   0
 -17   5   0    3.78   11.82   0
 -17   6   0   11.47   12.00   0
 -17   8   1    8.32   15.70   0
 -16   0   2  204.88   18.57   0
 -16   1   1   37.12   13.03   0
 -16   3   0  251.33   16.55   0
 -16   7   0   38.53   14.98   0
 -15  -3   6   16.48   20.41   0
 -15   2   0    4.50   15.03   0
 -15   4  -1   29.46   13.13   0
 -15   6  -1   42.88   12.64   0
 -14   0   1   24.52   14.32   0
 -14   3  -1    0.32   12.15   0
 -14   7  -1   14.15   12.27   0
 -14   9   0    3.34   12.57   0
 -13  -3   5    7.85   20.53   0
 -13   2  -1    4.03   13.09   0
 -12  -7  16   -1.14   21.37   0
 -12   4  -2    8.05   12.65   0
 -12   5  -2   -6.12   13.01   0
 -12   6  -2   16.80   13.71   0
 -11   3  -2   13.87   13.27   0
 -11   9  -1   11.68   12.30   0
 -11  10   0   12.61   12.75   0
 -10  -7  15   30.64   18.74   0
 -10  -6  11  326.97   27.07   0
 -10  -5   8   34.38   33.70   0
 -10  -1   1   52.37   17.54   0
 -10   1  -1   54.60   16.31   0
 -10   9  -1   11.75   12.12   0
  -9   8  -2  510.18   16.21   0
  -8  -2   2  421.43   30.88   0
  -8   2  -2  417.60   19.02   0
  -8   8  -2   18.53   13.24   0
  -7   5  -3   88.56   13.94   0
  -7   8  -2    7.31   15.33   0
  -6  -7  14    7.39   17.06   0
  -6   5  -3   23.52   13.86   0
  -6   6  -3   60.93   13.68   0
  -5  -8  20   14.14   14.38   0
  -5  -7  14   -3.49   14.99   0
  -5   5  -3    8.76   14.59   0
  -5   6  -3  100.09   13.89   0
  -4  -8  20    0.32   17.99   0
  -4   5  -3   85.28   15.28   0
  -3  -8  20   -6.63   17.25   0
  -3   8  -2   32.37   15.75   0
  -2  -7  15   63.99   13.76   0
  -2  -6  11  183.32   15.82   0
  -2  -5   8    7.22   13.44   0
  -2  -2   2  417.58   37.29   0
  -2   8  -2    3.14   13.85   0
  -1  -8  21   -7.59   14.89   0
  -1  -7  15   35.04   16.48   0
  -1  -6  11   -2.72   16.79   0
  -1   9  -1   14.93   15.87   0
  -1  11   1   20.30   16.19   0
   0  -4   6  523.33   23.50   0
   0   3  -2   -3.57   18.11   0
   0   7  -2   -3.70   17.06   0
   0  10   0    0.94   16.45   0
   0  11   1    1.35   13.29   0
   1  -7  16   10.61   15.30   0
   1  -6  12    4.23   12.39   0
   1  -5   9    7.21   13.51   0
   1   4  -2   24.43   19.44   0
   1   6  -2  293.83   19.58   0
   2  -7  17   18.99   12.99   0
   2   8  -1   12.60   16.54   0
   3  -7  18   21.50   13.29   0
   3  -6  13  354.16   17.73   0
   3  -5  10  160.08   14.29   0
   3   7  -1   71.90   19.31   0
   3  10   1    1.01   14.75   0
   4  -7  19   11.79   12.88   0
   4  -6  14   68.57   12.95   0
   4  -4   8  345.74   17.81   0
   4  -2   4  802.47   25.74   0
   4   5  -1    3.93   20.00   0
   5  -7  20    6.60   12.24   0
   5  -6  15   17.48   12.78   0
   5  -1   3  515.70   28.95   0
   5   9   1   10.42   14.72   0
   5  10   2   23.22   18.23   0
   6  -6  16   20.52   13.09   0
   6  -5  12   23.68   12.44   0
   6  -3   7  113.11   14.53   0
   7  -6  17   42.44   12.56   0
   7  -5  13  241.18   14.78   0
   7  -4  10  269.29   15.30   0
   7   0   3    5.25   20.35   0
   7   1   2  416.41   25.37   0
   8  -6  19    4.02   12.54   0
   8  -5  14  122.80   13.48   0
   8  -4  11   91.34   13.36   0
   9  -6  20   -2.07   12.01   0
   9  -6  21   33.31   12.88   0
   9  -4  12    8.17   13.50   0
   9   3   2  162.81   26.11   0
  10  -5  17   14.61   12.00   0
  10  -4  13  105.15   13.86   0
  11  -5  19   13.95   12.11   0
  11   0   6   44.01   17.74   0
  11   1   5   11.93   17.28   0
  12  -5  21    6.99   12.73   0
  12  -4  16   -3.49   12.46   0
  12  -3  13  105.20   13.69   0
  12   0   7    4.47   16.10   0
  12   1   6   11.24   16.26   0
  12   6   4  120.89   36.96   0
  13  -4  18    9.35   12.75   0
  13  -2  12   68.40   13.38   0
  13  -1  10    0.20   11.90   0
  13   1   7  217.42   17.64   0
  13   4   5  125.50   22.25   0
  13   6   5    5.10   25.10   0
  14  -4  20    6.89   13.25   0
  14  -4  21   20.93   12.44   0
  14  -1  11   23.83   15.37   0
  14   5   6   74.59   21.19   0
  15  -3  18   22.52   14.99   0
  15  -3  19   21.80   11.75   0
  15  -2  15    1.16   12.79   0
  15  -1  13   11.71   12.84   0
  15   0  11  -12.53   11.77   0
  16  -2  17    6.64   12.54   0
  16   1  11   -0.25   15.60   0
  16   2  10   53.28   16.21   0
  16   3   9    0.54   15.44   0
  16   7   9   15.29   23.12   0
  17  -1  17    3.48   11.62   0
  17   0  14   35.00   15.77   0
  17   4  10   14.71   17.79   0
  17   5  10    8.69   18.43   0
  18   4  12   12.91   15.50   0
  19   1  17    6.22   12.63   0
  19   4  14   -4.55   16.21   0
 -23   2   6    2.75   16.32   0
 -23   3   5   13.76   13.36   0
 -22  -2  10   52.83   18.34   0
 -22  -1   8   55.33   16.28   0
 -22   2   5    0.57   15.73   0
 -22   4   4   -0.39   12.75   0
 -21  -3  11   -0.59   18.76   0
 -21  -2   9   10.20   18.27   0
 -21  -1   7   40.31   13.57   0
 -21   2   4    5.94   13.84   0
 -21   4   3   18.15   13.24   0
 -21   5   3    3.68   12.85   0
 -20  -3  10    8.02   19.27   0
 -20  -2   8   24.62   18.32   0
 -20   0   5   15.74   16.61   0
 -20   1   4   90.18   16.86   0
 -20   2   3   11.80   12.72   0
 -19  -3   9    6.08   17.93   0
 -19  -2   7   16.61   15.27   0
 -19   3   2   54.86   12.76   0
 -19   7   2   17.06   12.45   0
 -18   5   1    4.25   12.10   0
 -18   6   1    0.16   12.83   0
 -17  -1   4    4.61   16.42   0
 -17   1   2   10.83   16.05   0
 -17   7   1    9.37   15.99   0
 -16  -2   5   97.72   19.15   0
 -16   4   0   28.76   13.17   0
 -16   5   0  153.03   16.47   0
 -16   6   0   27.08   12.52   0
 -15  -1   3   38.73   16.30   0
 -15   1   1   15.38   15.83   0
 -14   4  -1   38.73   12.92   0
 -14   8   0   12.47   15.20   0
 -13  -1   2   19.25   16.79   0
 -13   0   1   12.46   16.37   0
 -13   1   0    6.18   13.51   0
 -13   3  -1   38.69   16.14   0
 -13   7  -1    3.95   12.02   0
 -13   9   0    6.70   12.30   0
 -12  -2   3  187.59   21.98   0
 -12   8  -1   -8.07   13.08   0
 -12   9   0   37.87   15.40   0
 -11  -7  15    5.29   21.30   0
 -11   5  -2   56.15   13.43   0
 -11   6  -2  160.67   14.32   0
 -11   8  -1   10.67   16.01   0
 -10   0   0  342.19   21.88   0
 -10   3  -2   31.15   13.48   0
 -10   6  -2   41.15   16.23   0
 -10   7  -2   28.47   12.39   0
 -10  10   0   -5.13   13.29   0
  -9   1  -1   35.53   18.96   0
  -9   7  -2   41.97   13.18   0
  -9   9  -1   -8.83   12.24   0
  -9  10   0    0.15   11.06   0
  -8  -7  14   10.23   18.00   0
  -8   9  -1   31.40   11.95   0
  -8  10   0   -7.35   15.01   0
  -8  11   1   21.10   12.66   0
  -7  -7  14   11.49   15.38   0
  -7   2  -2   25.61   16.15   0
  -7   9  -1   37.68   15.16   0
  -7  11   1   29.23   15.83   0
  -6  -8  19    2.15   15.91   0
  -6   2  -2  206.98   19.43   0
  -6   8  -2   30.50   11.93   0
  -5  -8  19   18.42   16.79   0
  -5   8  -2   21.47   12.02   0
  -4  -8  19    1.31   16.21   0
  -4  -7  14    4.22   15.35   0
  -4   8  -2   16.95   12.25   0
  -3  -8  19    6.07   16.63   0
  -3  -7  14    9.65   16.33   0
  -3   9  -1  116.40   16.42   0
  -3  11   1   43.05   16.48   0
  -2  -8  20   11.08   13.20   0
  -2  -7  14   25.68   16.19   0
  -2   9  -1   49.23   13.44   0
  -2  10   0   91.64   16.82   0
  -2  11   1   -6.90   15.58   0
  -1  -8  20   -4.78   15.72   0
  -1  -5   8   39.34   13.60   0
  -1   7  -2   31.82   16.89   0
  -1  10   0   -8.68   13.40   0
   0  -8  21   13.64   13.35   0
   0  -7  15    6.02   13.24   0
   0  -6  11  222.99   18.15   0
   0  -3   4    4.93   16.92   0
   0   6  -2  148.14   17.98   0
   1  -8  21   10.06   15.36   0
   1   8  -1   35.22   16.35   0
   2  -7  16    3.50   16.10   0
   2  -6  12   17.66   15.71   0
   2  -5   9    9.51   13.54   0
   2  -2   3   14.61   22.41   0
   2   9   0   14.81   15.46   0
   2  10   1   54.33   16.05   0
   2  11   2   46.01   15.81   0
   3  -7  17   17.54   12.79   0
   3  -4   7    1.02   15.53   0
   3  -3   5  240.04   17.89   0
   3  -1   2 9824.01   83.12   0
   3   3  -1  241.58   30.69   0
   4  -7  18   -6.04   13.14   0
   4  -5  10    0.22   15.80   0
   4   8   0   87.24   17.46   0
   4  11   3   49.34   17.77   0
   5  -7  19   -3.44   12.30   0
   5  -6  14   32.30   15.56   0
   5  -5  11    5.58   12.63   0
   5  -4   8  605.71   21.34   0
   5  -3   6  110.31   16.05   0
   5   7   0   -2.89   18.64   0
   6  -7  20   26.27   14.89   0
   6  -7  21   -1.48   12.82   0
   6  -6  15   34.41   13.25   0
   6  -4   9  359.80   16.47   0
   6  -2   5  177.44   17.23   0
   6   5   0    1.66   23.57   0
   6   8   1   99.81   19.05   0
   6  11   4    2.77   18.08   0
   7  -6  16   20.64   13.21   0
   7  -1   4    9.10   19.39   0
   7   7   1    3.20   20.20   0
   8  -6  18   15.83   11.81   0
   8  -3   8   65.52   16.54   0
   8   9   3   18.80   21.46   0
   8  10   4   -1.55   21.40   0
   9  -6  19    2.90   12.48   0
   9  -5  15   17.24   12.41   0
   9  -3   9    4.96   12.84   0
   9  -2   7   79.59   14.96   0
   9   6   2  406.62   48.44   0
  10  -5  16   -3.60   12.50   0
  10  -3  10   77.87   13.08   0
  10  -2   8   50.89   13.56   0
  10   0   5   14.67   15.79   0
  10   1   4    3.38   17.41   0
  11  -5  18    3.33   12.86   0
  11  -4  14   16.79   12.78   0
  11  -3  11   17.88   12.95   0
  11  -2   9   16.42   13.02   0
  11   2   4   77.27   17.33   0
  11   5   3   25.92   28.67   0
  12  -5  19   -3.25   16.19   0
  12  -5  20  -10.77   12.90   0
  12  -4  15  129.22   13.69   0
  12  -2  10   13.94   12.09   0
  12   2   5  144.54   18.32   0
  12   4   4  108.28   22.47   0
  13  -4  17    5.38   12.32   0
  13  -3  14  168.50   13.78   0
  13   0   8   78.54   13.43   0
  13   2   6   32.68   16.34   0
  14  -4  19   -7.81   12.89   0
  14  -3  15   46.21   16.61   0
  14  -2  13  177.37   13.31   0
  14   0   9    9.76   16.49   0
  14   1   8   14.78   14.60   0
  14   2   7    3.62   15.86   0
  14   4   6   62.68   18.83   0
  14   6   6   22.93   23.31   0
  15  -3  17   -0.36   12.14   0
  15  -2  14   50.85   15.86   0
  15  -1  12   77.77   12.62   0
  15   1   9  118.45   17.51   0
  15   5   7   10.54   18.00   0
  16  -2  16   27.31   12.09   0
  16  -1  14   20.76   12.13   0
  16   0  12   62.84   12.66   0
  17  -2  18    1.59   15.50   0
  17  -1  16   17.11   12.20   0
  17   1  12   17.93   15.64   0
  17   2  11    7.93   15.80   0
  18  -1  18   23.34   12.56   0
  18   0  16    8.33   13.26   0
  18   1  14    8.69   13.54   0
  18   2  13    7.03   13.21   0
  18   3  12   41.68   16.68   0
  19   1  16   13.10   16.19   0
  19   2  15    4.56   13.27   0
  19   3  14    2.02   13.15   0
 -23   0   8   -4.81   14.24   0
 -23   1   7   17.66   13.94   0
 -22   0   7   -7.14   13.79   0
 -22   1   6    0.29   13.10   0
 -21   0   6   41.60   13.49   0
 -21   1   5   83.28   14.26   0
 -20   3   3   -0.00   12.91   0
 -20   4   3    3.81   13.79   0
 -20   6   3    7.09   12.85   0
 -19   2   3   35.90   16.33   0
 -19   4   2    9.95   12.24   0
 -19   5   2    7.28   12.11   0
 -19   6   2   17.71   12.24   0
 -18  -1   5   45.55   16.02   0
 -18   1   3   63.83   16.50   0
 -18   2   2  229.23   14.99   0
 -18   7   2    1.61   12.03   0
 -17   0   3   11.90   14.17   0
 -17   3   1  112.24   13.25   0
 -17   6   1    4.63   11.64   0
 -16  -4   9    2.74   22.52   0
 -16   2   1   13.14   12.41   0
 -16   8   1   20.49   13.23   0
 -15  -5  11   12.72   36.44   0
 -15   0   2    6.96   16.70   0
 -15   3   0   12.93   12.37   0
 -15   6   0   -0.94   12.22   0
 -15   7   0    4.87   11.82   0
 -14  -2   4  128.34   20.14   0
 -14   2   0   60.88   13.01   0
 -14   9   1   47.61   13.35   0
 -13  -7  16   -7.38   25.27   0
 -13   4  -1   23.27   13.23   0
 -13   5  -1   29.43   13.76   0
 -13   6  -1   40.58   13.19   0
 -13   8   0    3.82   12.09   0
 -12   1   0  163.71   18.75   0
 -12   7  -1    3.21   12.56   0
 -12  10   1   20.85   12.36   0
 -11   2  -1   49.23   15.03   0
 -11   9   0   -6.04   12.17   0
 -11  10   1   10.42   12.84   0
 -10   4  -2   33.66   13.09   0
 -10   5  -2   11.11   12.53   0
 -10   8  -1   25.53   13.78   0
  -9  -7  14   41.94   19.26   0
  -9  -1   1   15.81   18.37   0
  -9   0   0   35.24   19.18   0
  -9   3  -2  169.57   15.49   0
  -9   6  -2  401.49   16.37   0
  -8   1  -1   11.68   18.82   0
  -8   3  -2  238.23   16.03   0
  -8   7  -2   44.06   13.24   0
  -7  -6  10   60.32   18.89   0
  -7   7  -2  154.83   13.75   0
  -7  10   0    8.07   13.04   0
  -6  -8  18    9.03   15.72   0
  -6  -6  10  265.21   19.21   0
  -6  -4   5   61.34   25.87   0
  -6   7  -2    4.16   12.08   0
  -6   9  -1   50.60   12.93   0
  -6  10   0   92.47   14.34   0
  -6  11   1   11.51   12.49   0
  -5  -8  18    9.66   14.99   0
  -5  -6  10  306.70   19.61   0
  -5  -4   5  213.81   26.34   0
  -5   7  -2    2.04   14.91   0
  -5   9  -1    1.08   12.46   0
  -5  10   0    8.85   13.25   0
  -5  11   1    8.17   12.64   0
  -4  -8  18    8.05   16.30   0
  -4  -6  10   39.92   16.27   0
  -4  -4   5   55.37   20.39   0
  -4   7  -2    4.68   15.44   0
  -4   9  -1   25.53   13.00   0
  -4  10   0   28.69   13.99   0
  -4  11   1   11.62   12.92   0
  -3  -8  18    3.66   15.30   0
  -3  -6  10   32.47   16.42   0
  -3   7  -2   -2.41   12.55   0
  -3  10   0   12.61   13.31   0
  -2  -8  19   30.30   13.87   0
  -2   7  -2   10.37   12.68   0
  -1  -8  19   13.72   16.64   0
  -1  -7  14   26.79   16.04   0
  -1   6  -2  282.84   18.71   0
   0  -8  20   55.79   14.06   0
   0  -5   8   -7.68   14.01   0
   0   4  -2   42.09   19.85   0
   0   5  -2   12.20   18.74   0
   0   8  -1   12.90   16.75   0
   1  -8  20    7.19   16.04   0
   1  -7  15   42.90   13.46   0
   1  -6  11    7.24   15.33   0
   1  -4   6  235.28   17.77   0
   1   9   0   12.43   15.91   0
   1  11   2   58.65   16.55   0
   2   7  -1   59.62   17.39   0
   3  -7  16    3.64   14.87   0
   3  -5   9   73.01   17.22   0
   3   6  -1  113.10   19.43   0
   4  -7  17   27.20   13.44   0
   4  -6  13  154.02   13.74   0
   4   9   1   31.14   17.85   0
   4  10   2    7.75   17.62   0
   5  -7  18   10.26   12.11   0
   6  -7  19    2.19   11.13   0
   6  -5  11   22.63   12.25   0
   6  10   3   30.47   18.90   0
   7  -7  20   22.97   15.65   0
   7  -7  21    4.28   12.36   0
   7  -5  12   64.37   13.97   0
   7  -4   9   60.67   16.14   0
   7  -3   7   26.80   13.61   0
   8  -6  17   19.43   12.43   0
   8  -5  13   16.04   12.89   0
   8  -4  10   15.10   12.87   0
   8  -2   6   17.22   14.33   0
   9  -6  18    3.31   12.65   0
   9  -5  14   80.67   13.15   0
   9  -4  11   13.85   12.90   0
   9   0   4  666.96   24.53   0
   9   8   3   58.87   25.90   0
  10  -6  20   22.58   12.49   0
  10  -5  15   -0.89   12.46   0
  10  -4  12  159.16   14.21   0
  10  -1   6   22.43   15.06   0
  11  -5  17   17.27   12.52   0
  11  -4  13   60.07   13.73   0
  11  -1   7  181.75   15.29   0
  11   4   3  139.98   26.23   0
  12  -5  18    4.71   12.75   0
  12  -3  12   38.82   13.14   0
  12  -1   8  149.82   14.35   0
  13  -5  20    4.91   12.96   0
  13  -4  16    4.14   11.84   0
  13  -3  13  157.48   13.97   0
  13  -2  11    6.19   12.93   0
  13  -1   9   23.31   12.42   0
  14  -4  18   15.62   13.06   0
  14  -2  12   13.54   12.92   0
  14  -1  10    6.97   15.44   0
  15  -4  20   20.02   13.34   0
  15  -3  16   29.05   14.91   0
  15   0  10    9.34   12.78   0
  15   2   8   17.78   13.93   0
  15   4   7  234.60   18.20   0
  15   6   7    3.02   23.35   0
  16  -3  18   12.07   15.96   0
  16  -3  19   14.10   12.71   0
  16  -2  15   12.37   14.99   0
  16  -1  13   11.17   12.36   0
  16   1  10  292.90   18.76   0
  16   2   9   41.45   16.87   0
  16   5   8    1.65   18.64   0
  17  -2  17   -6.26   16.23   0
  17  -1  15   13.18   12.78   0
  17   0  13   12.19   12.09   0
  17   3  10    8.85   15.24   0
  17   7  10    6.18   23.31   0
  18  -1  17   -0.23   12.34   0
  18   0  15   18.16   13.30   0
  18   2  12   17.44   15.87   0
  18   4  11   -1.44   15.53   0
  18   5  11   -0.99   15.44   0
  19   0  17    4.98   13.14   0
  19   1  15    8.01   15.79   0
  19   2  14    8.09   15.59   0
  19   4  13    2.77   15.87   0
 -23   2   7    4.81   16.37   0
 -22  -1   9   36.96   15.57   0
 -22   4   5    3.94   12.65   0
 -21  -1   8   12.17   18.28   0
 -21   2   5   13.72   16.54   0
 -21   4   4    6.78   12.31   0
 -21   5   4   22.80   12.85   0
 -20  -4  13   12.53   23.44   0
 -20  -1   7   -2.73   14.86   0
 -20   2   4   16.05   13.22   0
 -20   5   3   23.50   13.83   0
 -19  -1   6   20.49   14.98   0
 -19   7   3   12.49   12.88   0
 -18   0   4    7.54   13.27   0
 -18   3   2   22.68   12.59   0
 -18   4   2   34.93   15.26   0
 -18   5   2   28.96   14.74   0
 -18   6   2    2.02   12.88   0
 -17  -4  10    0.33   26.85   0
 -17  -2   6   12.04   18.25   0
 -17   2   2   41.48   15.16   0
 -16  -3   7   42.40   18.36   0
 -16  -1   4  159.53   17.39   0
 -16   1   2   34.03   16.65   0
 -16   3   1    2.82   15.30   0
 -16   7   1   -9.20   12.27   0
 -15   4   0    1.32   12.49   0
 -15   5   0   -5.10   12.45   0
 -15   8   1    5.50   12.61   0
 -15   9   2    4.72   13.28   0
 -14   1   1    1.33   15.41   0
 -14   3   0   36.72   15.24   0
 -14   6   0   20.29   15.71   0
 -14   7   0   23.64   12.49   0
 -13   2   0    6.73   15.78   0
 -13   9   1   -2.31   11.76   0
 -12  -1   2   -1.41   16.52   0
 -12   0   1    8.03   16.84   0
 -12   3  -1   14.94   13.59   0
 -12   5  -1    8.55   12.61   0
 -12   6  -1   37.25   13.63   0
 -12   8   0   46.20   12.88   0
 -11  -6  11    7.54   25.56   0
 -11   7  -1  111.84   13.48   0
 -10  -7  14   12.06   21.46   0
 -10   2  -1  340.76   17.99   0
 -10   7  -1   44.57   15.02   0
 -10   9   0  -10.65   12.61   0
 -10  10   1   -6.57   13.24   0
  -9   4  -2   14.00   12.94   0
  -9   5  -2    0.83   12.76   0
  -9   8  -1   45.10   13.18   0
  -9   9   0   -5.86   11.57   0
  -9  10   1    4.03   14.66   0
  -8  -8  18    8.53   17.88   0
  -8  -6  10  262.70   24.21   0
  -8   4  -2   20.92   13.20   0
  -8   5  -2   86.65   13.49   0
  -8   6  -2  101.72   13.70   0
  -8   8  -1  161.35   14.30   0
  -7  -8  18   -8.09   15.33   0
  -7  -2   2   14.79   25.99   0
  -7   1  -1   41.43   16.42   0
  -7   3  -2   10.43   14.85   0
  -7   6  -2   24.53   13.21   0
  -7   8  -1   13.53   15.44   0
  -6  -7  13   53.78   17.83   0
  -6   6  -2   34.10   16.24   0
  -5  -7  13    1.85   15.46   0
  -5  -5   7   88.98   20.80   0
  -4  -7  13   28.09   16.19   0
  -4  -5   7   22.06   18.90   0
  -3  -7  13  180.79   17.94   0
  -3  -4   5   31.62   18.16   0
  -2  -8  18    8.56   16.97   0
  -2  -6  10   20.30   14.18   0
  -2   3  -2  256.48   20.66   0
  -2   6  -2   97.15   17.76   0
  -1  -8  18    1.20   16.07   0
  -1  -6  10    5.96   15.75   0
  -1   4  -2   50.88   19.48   0
  -1   5  -2  520.82   23.46   0
  -1   8  -1   31.46   17.06   0
  -1  11   2   41.00   16.64   0
   0  -8  19   -0.00   12.88   0
   0  -7  14    7.03   13.29   0
   0   9   0   -9.03   16.17   0
   0  10   1  434.34   20.01   0
   0  11   2   10.34   15.67   0
   1  -8  19   18.33   16.17   0
   1  -7  14   29.08   16.14   0
   1  -5   8   55.85   14.43   0
   1  -3   4  107.89   17.82   0
   1  10   1   44.56   13.82   0
   2  -8  20    3.95   13.09   0
   2  -7  15   47.01   13.78   0
   2  -6  11  175.51   16.41   0
   3   8   0   -7.39   15.95   0
   3  11   3   86.98   17.36   0
   4  -7  16    4.76   15.45   0
   4  -4   7  315.96   17.57   0
   4  -3   5 1770.71   28.30   0
   5  -7  17    3.07   11.63   0
   5  -6  13   88.19   13.09   0
   5  -5  10    4.51   13.06   0
   5  -2   4  557.32   22.68   0
   6  -7  18   17.97   12.59   0
   6  -6  14  162.95   13.79   0
   6  -4   8   30.45   13.61   0
   6  -3   6  611.24   21.41   0
   6   9   2   10.10   17.99   0
   7  -7  19   13.32   15.66   0
   7  -6  15   57.11   13.17   0
   7  -2   5 1731.91   26.95   0
   7  11   5    8.80   19.18   0
   8  -7  21   18.76   13.59   0
   8  -6  16   20.60   12.64   0
   9  -6  17   12.42   12.48   0
   9  -5  13   69.78   16.46   0
   9  -1   5   20.48   15.99   0
   9   1   3  373.01   19.81   0
   9  10   5    5.50   22.09   0
  10  -6  18    8.95   15.29   0
  10  -6  19  -16.27   12.12   0
  10  -3   9  -10.26   12.15   0
  10   2   3  444.14   22.66   0
  11  -5  16    7.64   12.24   0
  11  -3  10   27.18   12.23   0
  11  -2   8   18.06   16.19   0
  12  -5  17   19.13   12.31   0
  12  -4  14   18.13   12.52   0
  12  -3  11   98.73   13.76   0
  12  -2   9   -5.35   15.23   0
  12   3   4  102.57   20.07   0
  13  -5  19   -5.80   13.26   0
  13  -4  15   -1.42   12.50   0
  13  -2  10   -2.62   14.91   0
  13   3   5   12.05   15.67   0
  14  -3  14   10.43   13.18   0
  14   3   6  120.89   17.10   0
  15  -4  19   -6.92   13.58   0
  15  -2  13   42.47   12.81   0
  15   3   7   12.77   16.54   0
  16  -3  17    8.83   15.41   0
  16   0  11   -4.05   12.55   0
  16   4   8    3.38   15.19   0
  16   6   8   74.03   21.86   0
  17  -1  14    2.31   12.21   0
  17   1  11    9.32   16.14   0
  17   2  10   -9.63   15.55   0
  18  -1  16   27.22   13.53   0
  18   0  14   22.25   16.07   0
  18   1  13    7.24   13.63   0
  18   3  11    7.55   15.70   0
  18   6  11   11.31   18.49   0
  19   0  16   12.53   15.16   0
  19   3  13   30.35   13.53   0
 -23   0   9    7.47   17.18   0
 -23   1   8    8.65   16.91   0
 -22  -2  11    0.11   17.65   0
 -22   0   8   -2.63   16.09   0
 -22   1   7   27.35   16.15   0
 -22   2   6    7.82   13.07   0
 -21   0   7    0.21   15.61   0
 -21   1   6    5.54   16.48   0
 -21   3   5    6.68   16.46   0
 -20   0   6  154.68   17.01   0
 -20   1   5   27.83   13.18   0
 -20   3   4   24.04   12.21   0
 -20   6   4   11.73   12.57   0
 -19  -4  12    1.63   23.12   0
 -19   0   5    3.86   12.79   0
 -19   3   3   27.51   12.80   0
 -19   4   3    4.22   11.72   0
 -19   5   3   29.11   12.59   0
 -19   6   3   -2.69   12.35   0
 -18  -4  11    2.89   22.93   0
 -18  -2   7    3.23   17.25   0
 -18   2   3  128.89   16.53   0
 -18   7   3    3.97   12.38   0
 -17  -3   8    4.51   19.60   0
 -17   6   2   -2.48   14.45   0
 -17   7   2    9.39   12.50   0
 -17   8   3   50.36   13.45   0
 -16   0   3    4.76   13.13   0
 -16   4   1   57.23   13.44   0
 -16   5   1   39.36   12.72   0
 -16   6   1    4.65   12.45   0
 -15   2   1   59.36   12.86   0
 -15   7   1   13.41   11.92   0
 -14  -1   3   13.74   16.69   0
 -14   0   2   29.99   17.17   0
 -14   4   0   17.38   12.89   0
 -14   5   0   34.31   13.34   0
 -14   8   1   24.42   12.60   0
 -14   9   2    6.97   12.68   0
 -13   7   0   -2.04   11.85   0
 -12  -7  15    2.51   22.45   0
 -12  -3   5   22.19   23.49   0
 -12   9   1   23.48   12.60   0
 -12  10   2   10.89   12.44   0
 -11  -2   3  239.65   22.73   0
 -11   1   0    7.25   14.75   0
 -11   3  -1   33.01   13.45   0
 -11   4  -1   23.47   15.74   0
 -11   5  -1   28.89   13.24   0
 -11   6  -1   14.92   13.29   0
 -11   8   0    1.33   12.93   0
 -11   9   1    2.08   14.98   0
 -11  10   2   -2.58   15.56   0
  -9  -8  18    5.53   18.06   0
  -9   7  -1  103.66   13.22   0
  -8  -7  13   -1.39   17.66   0
  -8  -1   1   17.09   18.65   0
  -8   0   0  815.98   24.93   0
  -8   9   0   22.03   12.12   0
  -8  10   1   31.59   12.88   0
  -7  -8  17   -3.75   17.85   0
  -7  -7  13   59.58   15.21   0
  -7  -4   5  220.27   35.82   0
  -7   4  -2   97.81   14.21   0
  -7   5  -2   15.37   13.24   0
  -7   9   0    4.64   12.26   0
  -7  10   1   16.86   12.91   0
  -7  11   2   11.45   12.70   0
  -6  -8  17    1.71   15.12   0
  -6  -5   7   24.49   20.23   0
  -6   1  -1  442.80   22.97   0
  -6   4  -2   87.33   14.68   0
  -6   5  -2   13.39   14.11   0
  -6   8  -1   86.48   12.98   0
  -6   9   0  304.89   16.90   0
  -6  10   1  115.78   16.23   0
  -5  -8  17   -2.80   14.98   0
  -5   3  -2   44.38   16.23   0
  -5   5  -2   46.57   17.68   0
  -5   6  -2   22.40   13.17   0
  -5   8  -1    5.29   11.87   0
  -5  11   2   29.89   12.54   0
  -4  -8  17   22.47   16.50   0
  -4   3  -2  185.28   18.29   0
  -4   6  -2   29.38   13.11   0
  -4   8  -1   25.47   13.12   0
  -4  11   2   -1.15   15.81   0
  -3  -8  17   10.19   14.98   0
  -3  -5   7   34.17   16.09   0
  -3   3  -2    0.23   17.51   0
  -3   6  -2   13.10   13.44   0
  -3   8  -1    3.36   12.85   0
  -3  11   2   10.10   15.71   0
  -2  -8  17    9.29   15.50   0
  -2  -7  13   28.46   13.55   0
  -2  -5   7   24.30   16.36   0
  -2  -4   5 1465.27   32.95   0
  -2   5  -2   18.03   19.19   0
  -2   8  -1   14.47   13.50   0
  -2   9   0   17.89   15.78   0
  -2  10   1   64.44   16.23   0
  -2  11   2   30.60   13.47   0
  -1  -7  13   56.67   17.05   0
  -1   9   0    6.06   15.64   0
  -1  10   1   36.66   16.60   0
   0  -8  18    9.79   13.35   0
   0  -6  10   15.95   16.21   0
   1  -8  18    9.71   15.84   0
   1   7  -1   25.29   16.58   0
   2  -8  19   44.13   13.12   0
   2  -7  14   38.95   15.90   0
   2  -5   8    2.57   17.18   0
   2  -4   6    8.17   15.53   0
   2  11   3   36.94   15.97   0
   3  -7  15  131.98   13.75   0
   3  -6  11   55.60   15.35   0
   3  -2   3   82.38   21.07   0
   3   4  -1   71.89   21.42   0
   3   5  -1  229.97   23.33   0
   3   9   1   94.72   16.22   0
   3  10   2   17.11   14.75   0
   4  -6  12   -2.90   12.46   0
   4  -5   9  314.55   16.11   0
   4   7   0   23.29   18.52   0
   5  -7  16   18.96   14.08   0
   5   8   1    5.26   18.31   0
   5  11   4    0.11   14.98   0
   6  -7  17    8.97   12.62   0
   6  -6  13   25.75   12.22   0
   6  -5  10   -1.60   15.51   0
   6  -1   3  296.09   20.79   0
   6   0   2  140.56   20.10   0
   7  -7  18   12.18   15.57   0
   7  -6  14   25.12   12.62   0
   7  -5  11   84.01   13.07   0
   7   2   1    8.76   22.89   0
   8  -6  15   11.96   13.41   0
   8  -4   9   76.24   13.23   0
   8  -3   7  337.27   16.29   0
   8  -1   4    8.75   18.67   0
   8   0   3    2.36   18.19   0
   9  -4  10    0.29   13.10   0
   9  -3   8   -0.77   13.02   0
   9  -2   6   54.66   17.19   0
   9   9   4   19.86   24.31   0
  10  -5  14   14.47   12.62   0
  10  -4  11    6.92   12.80   0
  10  -2   7  172.86   14.97   0
  11  -6  19   -7.09   12.03   0
  11  -5  15   20.46   12.38   0
  11  -4  12   -5.69   13.23   0
  11   0   5   -3.53   17.52   0
  12  -5  16   -1.32   12.35   0
  12  -4  13   51.61   13.11   0
  12   1   5   22.84   16.20   0
  13  -3  12   60.28   13.06   0
  13  -1   8  219.85   16.84   0
  13   0   7   16.53   12.26   0
  13   1   6   10.36   13.69   0
  14  -4  16    7.92   12.09   0
  14  -3  13    3.65   12.86   0
  14  -2  11    0.14   12.30   0
  14   0   8 1046.58   20.47   0
  14   1   7   36.54   13.71   0
  15  -4  18    9.37   12.93   0
  15  -3  15   -4.42   12.81   0
  15  -2  12   32.31   15.88   0
  15   0   9   -0.62   15.42   0
  15   1   8   13.79   17.01   0
  16  -2  14   42.89   11.55   0
  16  -1  12   39.02   12.69   0
  16   3   8   19.30   16.02   0
  17  -3  18    9.53   15.58   0
  17  -3  19   27.72   12.74   0
  17  -2  16   10.23   12.49   0
  17   0  12  130.31   13.94   0
  17   4   9   -4.37   15.15   0
  17   5   9    9.06   17.73   0
  18  -2  18    9.66   12.66   0
  18  -1  15   18.92   15.65   0
  18   1  12   34.33   16.28   0
  19  -1  17   12.69   15.49   0
  19   1  14   24.16   13.14   0
  19   2  13   12.21   16.42   0
  19   4  12    9.86   15.42   0
  19   5  12    0.24   15.64   0
  20   2  15    4.78   13.71   0
  20   3  14   16.17   17.33   0
 -22   3   6    5.62   12.87   0
 -22   4   6    1.38   12.86   0
 -21  -3  12    5.54   19.04   0
 -21  -2  10    2.73   15.60   0
 -21   4   5   13.95   12.55   0
 -21   5   5    5.19   12.12   0
 -20  -3  11   10.14   21.47   0
 -20  -2   9   50.58   16.44   0
 -20   4   4   -7.74   11.86   0
 -20   5   4   15.52   13.38   0
 -19  -2   8   22.97   15.18   0
 -19   2   4   15.57   15.59   0
 -19   7   4   10.89   12.49   0
 -18  -3   9   18.40   20.70   0
 -18   3   3    9.72   15.10   0
 -18   6   3    5.68   12.37   0
 -17  -1   5    8.07   16.54   0
 -17   0   4  238.37   19.29   0
 -17   1   3   48.29   13.83   0
 -17   3   2   14.30   12.30   0
 -17   4   2   28.42   13.15   0
 -17   5   2   15.21   13.39   0
 -16   2   2   17.76   15.72   0
 -16   7   2   11.91   12.62   0
 -15  -2   5   26.58   15.91   0
 -15   1   2    4.70   15.05   0
 -15   3   1  -11.19   12.11   0
 -15   4   1   27.60   15.03   0
 -15   5   1   45.91   15.34   0
 -15   6   1   30.00   12.60   0
 -15   8   2   11.98   12.62   0
 -15   9   3   14.96   13.13   0
 -14  -4   8   32.36   25.91   0
 -14  -3   6  116.60   21.51   0
 -14   2   1   24.13   15.45   0
 -14   7   1    4.42   12.40   0
 -13  -2   4   44.83   19.22   0
 -13   1   1  144.20   17.50   0
 -13   3   0    8.23   12.76   0
 -13   4   0   20.24   12.53   0
 -13   5   0   -0.26   13.01   0
 -13   6   0    7.30   12.88   0
 -13   8   1    9.55   11.91   0
 -13   9   2   13.77   12.63   0
 -12   7   0    9.17   12.52   0
 -12   8   1    1.62   15.89   0
 -11   0   1    3.67   17.37   0
 -11   7   0   -6.35   15.84   0
 -10   3  -1   90.22   14.66   0
 -10   4  -1   11.39   15.69   0
 -10   5  -1    6.49   12.89   0
 -10   8   0  388.67   15.98   0
  -9  -6  10    6.64   22.76   0
  -9   6  -1  200.53   17.19   0
  -9   8   0    9.15   13.03   0
  -8  -8  17   -0.83   18.02   0
  -8   7  -1   84.13   12.93   0
  -8  11   3    3.39   16.31   0
  -7  -5   7  133.70   23.74   0
  -7   0   0   16.05   21.15   0
  -7   7  -1   -0.93   12.58   0
  -5   1  -1  224.27   23.25   0
  -5   4  -2   14.95   14.38   0
  -5   9   0   -3.21   12.20   0
  -5  10   1   35.01   13.54   0
  -4   1  -1 5713.74   61.88   0
  -4   5  -2   16.83   14.78   0
  -4   9   0  139.62   13.88   0
  -4  10   1   70.21   13.91   0
  -3   4  -2   17.60   15.30   0
  -3   5  -2   42.04   15.29   0
  -3   9   0    1.02   13.34   0
  -3  10   1    7.99   13.55   0
  -1  -8  17    4.89   12.80   0
  -1  -5   7  170.11   18.25   0
  -1  -4   5  546.87   24.27   0
   0  -8  17    2.24   16.34   0
   0  -7  13   -3.35   13.25   0
   0   7  -1   -2.71   16.28   0
   1  -7  13   59.42   16.28   0
   1  -6  10    6.46   12.87   0
   1   2  -1   85.17   27.62   0
   2  -8  18   11.06   16.24   0
   2  -3   4  265.61   18.86   0
   2   6  -1   40.77   16.65   0
   2   8   0   21.83   16.52   0
   2  10   2   17.46   15.90   0
   3  -8  19   -2.13   12.85   0
   3  -7  14   -0.86   15.85   0
   3  -5   8  109.13   18.04   0
   3  -4   6  205.04   17.85   0
   4  -8  20   13.86   12.64   0
   4  -7  15   84.31   12.59   0
   4  -1   2    6.04   22.41   0
   4   0   1    3.38   26.46   0
   4  11   4   -7.18   18.47   0
   5  -6  12   14.47   12.04   0
   5  -5   9   27.26   16.08   0
   5  -4   7   29.84   14.76   0
   5  -3   5  619.98   23.11   0
   5   6   0    6.29   19.31   0
   5   9   2    2.87   17.34   0
   5  10   3   16.59   17.51   0
   6  -7  16    0.80   14.57   0
   6  -2   4  206.95   18.73   0
   7  -7  17   22.17   14.75   0
   7  -4   8   36.76   13.89   0
   7  -3   6  384.72   19.46   0
   7   8   2    9.07   20.27   0
   7  10   4    7.01   18.74   0
   8  -7  19    3.33   12.93   0
   8  -6  14   -4.91   15.68   0
   8  -5  11   10.60   13.45   0
   9  -7  20   14.09   12.35   0
   9   2   2   14.87   20.10   0
  10  -5  13   56.32   12.89   0
  10  10   6   13.08   23.06   0
  11  -6  18    3.07   12.10   0
  11  -3   9   47.01   15.47   0
  11  -1   6   34.49   14.33   0
  11   1   4  111.85   18.44   0
  11   3   3   24.01   19.91   0
  12  -6  20    1.96   12.77   0
  12  -3  10   -6.40   13.77   0
  12  -1   7   -2.78   13.20   0
  13  -5  17   -2.36   12.44   0
  13  -4  14   18.70   12.46   0
  13  -3  11   50.26   15.80   0
  13   2   5    8.46   16.26   0
  14  -5  19   20.01   12.89   0
  14  -4  15   -1.46   12.32   0
  14  -1   9   91.96   13.36   0
  14   2   6   87.50   16.75   0
  15  -4  17    2.53   12.17   0
  15  -3  14   32.32   12.76   0
  15   2   7   34.36   16.92   0
  16  -4  19    5.30   12.34   0
  16  -2  13   17.08   12.60   0
  16   0  10   54.39   13.03   0
  16   1   9   45.46   14.02   0
  16   2   8   -2.60   16.43   0
  17  -3  17   10.92   16.53   0
  17  -2  15   57.63   12.89   0
  17  -1  13    8.87   11.40   0
  17   1  10   23.15   15.69   0
  17   3   9    8.90   15.04   0
  17   6   9    7.82   21.25   0
  18  -2  17    4.11   12.14   0
  18   0  13    8.66   13.26   0
  18   2  11   22.41   13.27   0
  18   4  10    2.28   15.57   0
  18   5  10    6.45   18.27   0
  19   0  15   -0.55   13.20   0
  19   3  12   -0.47   12.92   0
  20   1  15    3.52   16.38   0
  20   2  14   13.95   17.09   0
 -23   1   9   13.26   16.70   0
 -22  -1  10    6.55   16.04   0
 -22   2   7    8.34   13.08   0
 -21  -1   9   37.16   18.81   0
 -21   2   6   -0.69   13.12   0
 -20   2   5   24.76   13.33   0
 -20   3   5   20.03   15.46   0
 -20   6   5   16.81   12.70   0
 -19  -3  10    1.46   18.22   0
 -19  -1   7   57.42   15.63   0
 -19   1   5    5.69   15.65   0
 -19   3   4   32.22   12.07   0
 -19   4   4   15.71   15.55   0
 -19   5   4   11.55   11.58   0
 -19   6   4    5.87   12.91   0
 -18  -5  14   -0.32   28.65   0
 -18  -1   6    5.75   15.25   0
 -18   0   5   -0.65   16.56   0
 -18   1   4   31.51   13.20   0
 -18   4   3   16.81   12.62   0
 -18   7   4    2.21   12.03   0
 -17   7   3   13.64   12.44   0
 -16  -5  12   16.46   31.96   0
 -16   3   2   94.07   15.71   0
 -16   8   3    5.92   13.18   0
 -15  -1   4   65.29   16.25   0
 -15   0   3    2.08   16.60   0
 -15   7   2    9.32   12.01   0
 -14   6   1   20.72   12.37   0
 -14   8   2   33.65   12.92   0
 -14   9   3   17.16   12.58   0
 -13   0   2  514.68   21.17   0
 -13   7   1    0.49   12.56   0
 -12   3   0   13.50   13.23   0
 -12   5   0  416.95   18.93   0
 -12   6   0   -6.40   13.43   0
 -12   9   2   17.61   12.27   0
 -12  10   3    9.09   12.42   0
 -11  -7  14   13.83   21.57   0
 -11  -1   2   37.53   17.01   0
 -11   2   0    4.95   17.45   0
 -11   8   1   -0.82   16.24   0
 -11  10   3    8.37   15.52   0
 -10   1   0   82.23   16.32   0
 -10   7   0   91.32   13.45   0
  -9  -8  17   11.12   17.77   0
  -9  -3   4   47.33   30.04   0
  -9   3  -1  600.72   18.44   0
  -9   4  -1   12.68   15.84   0
  -9   5  -1    8.02   12.99   0
[truncated: 285,024 more chars]
