# Supplementary material for: Synthesis and crystal structure of 2-(2-hy­droxy­phen­yl)-1,3-bis­(4-meth­oxy­benz­yl)-1,3-diazinan-5-ol
Source: Acta Crystallogr E Crystallogr Commun. 2022 Jun 28;78(Pt 7):742–5. doi: 10.1107/S2056989022006508 (PMC9260363; doi:10.1107/S2056989022006508)
Supplement: Supplementary file 2 [file e-78-00742-Isup2.hkl]

data_I                                                                          
_shelx_title ' ri35 in Pbca'                                                    
_shelx_refln_list_code          4                                               
_shelx_F_calc_maximum      268.64                                               
_exptl_crystal_F_000      1856.00                                               
_reflns_d_resolution_high  0.8207                                               
                                                                                
loop_                                                                           
 _space_group_symop_operation_xyz                                               
 'x, y, z'                                                                      
 '-x+1/2, -y, z+1/2'                                                            
 '-x, y+1/2, -z+1/2'                                                            
 'x+1/2, -y+1/2, -z'                                                            
 '-x, -y, -z'                                                                   
 'x-1/2, y, -z-1/2'                                                             
 'x, -y-1/2, z-1/2'                                                             
 '-x-1/2, y-1/2, z'                                                             
                                                                                
_cell_length_a    19.9980                                                       
_cell_length_b     9.7472                                                       
_cell_length_c    23.5400                                                       
_cell_angle_alpha  90.000                                                       
_cell_angle_beta   90.000                                                       
_cell_angle_gamma  90.000                                                       
                                                                                
_shelx_F_squared_multiplier     1.000                                           
                                                                                
loop_                                                                           
 _refln_index_h                                                                 
 _refln_index_k                                                                 
 _refln_index_l                                                                 
 _refln_F_squared_calc                                                          
 _refln_F_squared_meas                                                          
 _refln_F_squared_sigma                                                         
 _refln_observed_status                                                         
   4   0   0      50259.62      44235.20      4064.63 o                         
   6   0   0          1.03         98.72       131.51 o                         
   8   0   0       5745.44       5539.99       169.26 o                         
  10   0   0       2301.90       2323.26       148.55 o                         
  12   0   0         52.51        156.02       115.22 o                         
  14   0   0       3538.28       3680.99       151.54 o                         
  16   0   0         74.20        202.67        82.86 o                         
  18   0   0       1194.98       1159.54        72.15 o                         
  20   0   0         31.62         41.84        52.22 o                         
  22   0   0        144.76        103.41        65.15 o                         
  24   0   0          1.47        -18.39        59.75 o                         
   4   1   0      13065.62      12755.83       231.66 o                         
   6   1   0        188.38        166.96       108.40 o                         
   8   1   0        101.22        181.01        86.67 o                         
  10   1   0        419.51        497.06        85.41 o                         
  12   1   0       1092.30       1078.72        89.82 o                         
  14   1   0        117.39        143.79        49.27 o                         
  16   1   0        178.63        217.08        48.86 o                         
  18   1   0         84.49        126.31        39.60 o                         
  20   1   0         11.25         81.36        52.56 o                         
  22   1   0         43.28          4.68        40.91 o                         
  24   1   0          2.01         37.58        43.84 o                         
   0   2   0         25.69         97.63       134.97 o                         
   2   2   0       1270.39       1284.92        82.85 o                         
   4   2   0        887.93        873.73        98.94 o                         
   6   2   0       6536.32       6435.87       129.44 o                         
   8   2   0       5874.92       6332.37        90.65 o                         
  10   2   0        308.88        411.20        54.29 o                         
  12   2   0        878.47        912.75        63.46 o                         
  14   2   0        421.64        395.02        49.69 o                         
  16   2   0        268.58        253.98        47.19 o                         
  18   2   0        597.72        602.61        43.68 o                         
  20   2   0          1.43          3.14        41.17 o                         
  22   2   0        198.10        177.93        49.03 o                         
  24   2   0          6.68        105.17       107.54 o                         
   2   3   0       1974.45       1817.73        67.57 o                         
   4   3   0         59.17        160.35        70.22 o                         
   6   3   0       3335.67       3512.06        90.73 o                         
   8   3   0       3394.23       3643.68       255.52 o                         
  10   3   0       5400.08       5894.31        82.62 o                         
  12   3   0          3.87         42.95        49.36 o                         
  14   3   0        335.72        335.08        52.53 o                         
  16   3   0       1761.13       1630.93        63.20 o                         
  18   3   0          0.13         20.65        57.42 o                         
  20   3   0          6.08         13.54        46.41 o                         
  22   3   0         28.29         60.16        41.02 o                         
   0   4   0        350.99        509.24        79.49 o                         
   2   4   0        991.30        987.67        47.70 o                         
   4   4   0        378.34        419.07        59.93 o                         
   6   4   0       1188.15       1247.94        63.99 o                         
   8   4   0       2352.62       2535.10        81.64 o                         
  10   4   0       1927.75       2096.49        68.67 o                         
  12   4   0        398.69        453.68        52.27 o                         
  14   4   0          1.96         60.47        51.28 o                         
  16   4   0        187.20        248.30        52.53 o                         
  18   4   0        938.38        877.22        66.51 o                         
  20   4   0          1.99         80.03        50.45 o                         
  22   4   0        328.42        301.83        47.28 o                         
   2   5   0         64.46         52.09        47.10 o                         
   4   5   0         16.46         62.93        54.10 o                         
   6   5   0         23.87         60.26        50.67 o                         
   8   5   0        202.04        227.17        52.34 o                         
  10   5   0         10.79         59.83        49.26 o                         
  12   5   0       2738.06       2668.66       118.51 o                         
  14   5   0        177.65        176.55        50.03 o                         
  16   5   0       1032.56        993.47        66.63 o                         
  18   5   0          3.79         39.44        41.46 o                         
  20   5   0        394.04        260.57        59.48 o                         
  22   5   0         19.48        -31.10        91.25 o                         
   0   6   0       6326.49       6416.30       106.71 o                         
   2   6   0        119.14        139.81        56.25 o                         
   4   6   0        130.12        141.38        54.89 o                         
   6   6   0        783.01        791.01        48.84 o                         
   8   6   0         34.61         46.86        82.93 o                         
  10   6   0         53.42         81.87        48.98 o                         
  12   6   0          0.19        -17.63        49.89 o                         
  14   6   0         12.83        100.24        62.79 o                         
  16   6   0         48.15        108.06        66.54 o                         
  18   6   0        143.04        142.30        44.13 o                         
  20   6   0        122.48        105.29        47.38 o                         
   2   7   0        241.17        273.96        59.80 o                         
   4   7   0         93.54        127.09        55.37 o                         
   6   7   0          0.29         36.71        45.30 o                         
   8   7   0        528.47        540.18        56.34 o                         
  10   7   0        510.14        519.86        81.91 o                         
  12   7   0         20.03         47.21        50.41 o                         
  14   7   0         79.09         91.08        60.05 o                         
  16   7   0        297.84        301.67        48.98 o                         
  18   7   0        226.52        223.22        57.14 o                         
   0   8   0        134.69         46.98        91.25 o                         
   2   8   0        160.64        182.23        78.18 o                         
   4   8   0        564.09        607.13        82.04 o                         
   6   8   0         10.48         -0.35        59.42 o                         
   8   8   0       1272.88       1236.62        58.42 o                         
  10   8   0       2838.84       2633.97        63.67 o                         
  12   8   0        486.42        352.41        57.29 o                         
  14   8   0         52.83        100.13        52.97 o                         
  16   8   0        407.88        451.85        53.06 o                         
   2   9   0        130.23        110.90        74.98 o                         
   4   9   0        898.89        923.14        75.90 o                         
   6   9   0       2070.57       2023.55        93.88 o                         
   8   9   0        102.52        137.07        76.44 o                         
  10   9   0          5.57         20.63        91.79 o                         
  12   9   0          2.92         88.59       148.55 o                         
  14   9   0         38.45         42.70        58.23 o                         
   0  10   0         11.80          6.38       111.69 o                         
   2  10   0        548.90        548.65       102.32 o                         
   4  10   0        163.29        164.20        73.92 o                         
   6  10   0        755.36        659.63        82.25 o                         
   8  10   0         24.47        -19.58        90.93 o                         
  10  10   0         58.05        -34.83        90.23 o                         
  12  10   0        202.89        172.45       104.76 o                         
   2  11   0        249.25        237.46        77.58 o                         
   4  11   0          8.06        107.82        69.12 o                         
   6  11   0         24.57         80.45        70.46 o                         
   8  11   0        619.14        602.56        87.74 o                         
   3   1   1      19723.72      19059.53       305.11 o                         
   4   1   1      41890.92      39231.48       198.58 o                         
   5   1   1       1538.50       1544.37        66.65 o                         
   6   1   1       2955.08       2876.47        73.16 o                         
   7   1   1        240.44        282.67        45.16 o                         
   8   1   1        124.86        128.92        44.61 o                         
   9   1   1        108.99        131.49        48.11 o                         
  10   1   1        337.65        379.43        42.65 o                         
  11   1   1        907.51        794.13        50.95 o                         
  12   1   1         30.10         69.61        44.06 o                         
  13   1   1       1139.50       1099.22        61.64 o                         
  14   1   1          1.48          6.94        41.34 o                         
  15   1   1        134.22        161.54        36.94 o                         
  16   1   1        247.59        237.54        36.49 o                         
  17   1   1        141.76        181.54        30.29 o                         
  18   1   1        459.82        496.27        35.70 o                         
  19   1   1        167.54        203.70        32.41 o                         
  20   1   1        466.87        506.18        28.54 o                         
  21   1   1        162.84        136.80        29.54 o                         
  22   1   1         37.74         47.39        29.11 o                         
  23   1   1          4.59         53.58        29.53 o                         
  24   1   1         30.19         -1.13        33.62 o                         
   0   2   1       2595.75       2602.01       139.36 o                         
   1   2   1        678.55        562.77        54.08 o                         
   2   2   1       1677.75       1609.75        69.20 o                         
   3   2   1      36411.46      35153.82       200.85 o                         
   4   2   1         52.85         60.53        65.68 o                         
   5   2   1      16948.58      16667.64       636.30 o                         
   6   2   1       2889.57       2982.85        67.70 o                         
   7   2   1          3.89         60.47        47.58 o                         
   8   2   1        840.97        871.62        48.81 o                         
   9   2   1       2272.89       2213.08        58.65 o                         
  10   2   1       2254.54       2454.48        62.31 o                         
  11   2   1        361.74        371.52        47.80 o                         
  12   2   1       1295.21       1387.82        52.98 o                         
  13   2   1          5.48         46.99        40.50 o                         
  14   2   1         99.70         85.80        36.75 o                         
  15   2   1        444.14        421.30        34.10 o                         
  16   2   1         12.20         68.28        35.31 o                         
  17   2   1         37.15         46.18        35.85 o                         
  18   2   1        164.44        210.18        34.77 o                         
  19   2   1         14.76         37.06        30.57 o                         
  20   2   1        112.10        130.13        27.34 o                         
  21   2   1          0.40         54.62        29.74 o                         
  22   2   1         32.68         56.32        27.28 o                         
  23   2   1          0.66          3.30        28.72 o                         
  24   2   1          1.56        -10.73       111.55 o                         
   1   3   1      10153.22       9530.45       136.25 o                         
   2   3   1        847.01        821.01        50.43 o                         
   3   3   1       1768.54       1743.13        57.48 o                         
   4   3   1       5209.63       5233.38        78.46 o                         
   5   3   1        772.86        877.60        52.79 o                         
   6   3   1       1584.42       1566.39        50.01 o                         
   7   3   1       1398.98       1341.00        48.01 o                         
   8   3   1       1841.17       1901.58        56.57 o                         
   9   3   1       3878.88       3971.70        53.71 o                         
  10   3   1        669.74        688.41        47.71 o                         
  11   3   1        229.29        213.48        35.64 o                         
  12   3   1         79.55        102.38        35.01 o                         
  13   3   1        368.89        339.36        35.63 o                         
  14   3   1         22.55         44.35        34.89 o                         
  15   3   1          0.02          7.00        33.42 o                         
  16   3   1          3.08         59.63        31.02 o                         
  17   3   1        835.30        794.47        38.09 o                         
  18   3   1        300.24        345.21        37.43 o                         
  19   3   1          8.22         17.17        33.66 o                         
  20   3   1         59.11         33.78        30.95 o                         
  21   3   1         28.61         41.33        29.26 o                         
  22   3   1          3.67         10.58        29.56 o                         
  23   3   1          8.31         12.36        30.22 o                         
   0   4   1       5523.41       5129.26       229.92 o                         
   1   4   1         39.20         59.39        36.03 o                         
   2   4   1          0.02         99.73        40.46 o                         
   3   4   1        564.14        536.07        38.18 o                         
   4   4   1        653.81        679.48        53.15 o                         
   5   4   1        726.67        790.53        44.12 o                         
   6   4   1       2754.92       3014.98        61.80 o                         
   7   4   1        303.49        344.93        42.04 o                         
   8   4   1       1046.25        993.79        65.80 o                         
   9   4   1         76.81         67.03        39.20 o                         
  10   4   1         38.71         87.46        36.87 o                         
  11   4   1        134.76        139.31        38.47 o                         
  12   4   1       1185.20       1198.83        54.12 o                         
  13   4   1        109.41        115.88        39.12 o                         
  14   4   1        312.03        309.83        39.69 o                         
  15   4   1        181.79        180.08        38.53 o                         
  16   4   1        345.25        344.93        35.07 o                         
  17   4   1        142.28        158.26        37.86 o                         
  18   4   1         29.14         25.55        34.19 o                         
  19   4   1        116.46         65.42        35.99 o                         
  20   4   1        472.34        473.30        34.63 o                         
  21   4   1        153.36        154.34        32.75 o                         
  22   4   1         61.70         94.38        33.05 o                         
   1   5   1         29.38         66.33        38.68 o                         
   2   5   1        595.09        504.05        37.87 o                         
   3   5   1       1482.00       1533.28        48.36 o                         
   4   5   1         24.47         30.92        37.57 o                         
   5   5   1        675.04        660.99        39.52 o                         
   6   5   1          0.43         13.09        36.07 o                         
   7   5   1         51.30         82.23        35.64 o                         
   8   5   1         79.98         76.20        36.94 o                         
   9   5   1         26.89         63.50        36.45 o                         
  10   5   1          1.95         47.37        37.05 o                         
  11   5   1        204.20        201.43        39.59 o                         
  12   5   1         24.36         55.45        40.19 o                         
  13   5   1        141.07        183.32        37.16 o                         
  14   5   1        293.19        320.76        44.41 o                         
  15   5   1        242.46        277.89        43.13 o                         
  16   5   1        164.74        225.04        33.13 o                         
  17   5   1         64.56        105.00        36.91 o                         
  18   5   1          3.96         31.61        37.38 o                         
  19   5   1          0.09         33.63        33.45 o                         
  20   5   1         37.23         76.43        30.78 o                         
  21   5   1         27.82         53.50        35.54 o                         
  22   5   1        205.31        255.01        69.70 o                         
   0   6   1        226.31        269.29        53.76 o                         
   1   6   1          3.48         52.08        38.52 o                         
   2   6   1        239.14        252.69        36.12 o                         
   3   6   1        806.69        803.94        34.03 o                         
   4   6   1         29.86         39.88        35.58 o                         
   5   6   1         83.76        106.10        33.90 o                         
   6   6   1          1.58         38.74        33.28 o                         
   7   6   1       1019.75       1004.26        42.13 o                         
   8   6   1        160.87        174.51        36.56 o                         
   9   6   1       1352.12       1413.87        51.58 o                         
  10   6   1        580.71        587.43        41.61 o                         
  11   6   1        111.65        115.17        39.43 o                         
  12   6   1        230.71        263.01        39.94 o                         
  13   6   1        221.81        240.25        35.27 o                         
  14   6   1         69.98        103.55        38.86 o                         
  15   6   1        289.46        275.95        34.23 o                         
  16   6   1         23.60         70.58        35.45 o                         
  17   6   1          0.32         22.23        32.08 o                         
  18   6   1          1.52         31.44        34.64 o                         
  19   6   1         34.63         50.00        40.21 o                         
  20   6   1         72.33         82.59        32.01 o                         
   1   7   1        187.31        164.82        36.14 o                         
   2   7   1        375.72        379.88        42.56 o                         
   3   7   1        533.36        535.87        47.57 o                         
   4   7   1        183.30        173.58        37.86 o                         
   5   7   1        104.59        133.35        37.40 o                         
   6   7   1        272.56        284.36        37.13 o                         
   7   7   1          3.35         41.08        33.10 o                         
   8   7   1        557.55        598.07        35.72 o                         
   9   7   1        696.51        700.41        45.91 o                         
  10   7   1        263.47        321.39        38.72 o                         
  11   7   1        774.38        841.04        39.38 o                         
  12   7   1         27.64         44.72        34.88 o                         
  13   7   1          0.06         22.62        34.60 o                         
  14   7   1         27.23         70.38        33.96 o                         
  15   7   1          0.80         59.43        33.41 o                         
  16   7   1         12.15          1.92        33.41 o                         
  17   7   1         18.99         86.86        42.79 o                         
  18   7   1         86.21        112.35        32.90 o                         
  19   7   1          4.83         43.64        43.11 o                         
   0   8   1        119.93        102.08        81.17 o                         
   1   8   1        208.42        257.96        45.96 o                         
   2   8   1         68.71         97.79        43.78 o                         
   3   8   1          2.39         43.28        43.17 o                         
   4   8   1        105.03        157.21        43.31 o                         
   5   8   1          9.51         32.34        49.63 o                         
   6   8   1        675.74        650.45        41.90 o                         
   7   8   1         22.75         61.31        43.46 o                         
   8   8   1       1164.32       1039.30        38.90 o                         
   9   8   1        365.74        359.29        36.01 o                         
  10   8   1        130.95        156.51        37.34 o                         
  11   8   1         20.36         78.77        40.48 o                         
  12   8   1         17.85         -4.32        37.71 o                         
  13   8   1        103.00         97.37        37.78 o                         
  14   8   1         93.27        112.69        35.44 o                         
  15   8   1         23.32         99.00        40.14 o                         
  16   8   1        116.20        146.72        37.25 o                         
  17   8   1         58.37         46.97        36.26 o                         
   1   9   1         11.69         30.52        48.07 o                         
   2   9   1        295.28        305.86        48.91 o                         
   3   9   1        767.45        760.71        54.93 o                         
   4   9   1        136.09        178.05        49.82 o                         
   5   9   1         34.06         51.89        49.54 o                         
   6   9   1        177.84        248.11        49.08 o                         
   7   9   1        202.24        215.12        51.63 o                         
   8   9   1        131.84        135.58        44.79 o                         
   9   9   1         24.16        -21.61        53.24 o                         
  10   9   1          5.18         39.98        50.34 o                         
  11   9   1          0.30         29.36        43.60 o                         
  12   9   1        160.73        143.25        41.13 o                         
  13   9   1          2.53         17.46        35.79 o                         
  14   9   1        215.78        302.42        40.42 o                         
  15   9   1         19.43         74.40        40.78 o                         
   0  10   1       3120.48       2942.04        97.08 o                         
   1  10   1        282.12        250.94        53.47 o                         
   2  10   1        310.65        390.77        55.08 o                         
   3  10   1          0.22         67.73        47.88 o                         
   4  10   1        458.59        486.44        52.10 o                         
   5  10   1        178.29        210.13        54.19 o                         
   6  10   1        638.76        687.52        61.94 o                         
   7  10   1          0.72         27.16        53.29 o                         
   8  10   1        143.36        190.61        56.81 o                         
   9  10   1          0.32        -19.88        59.07 o                         
  10  10   1          1.80        -66.54        68.55 o                         
  11  10   1         32.09        112.50        61.13 o                         
  12  10   1         37.50         96.36        51.60 o                         
  13  10   1         11.55         -7.60        74.95 o                         
   1  11   1         97.54        165.68        56.58 o                         
   2  11   1          0.64        -13.05        53.19 o                         
   3  11   1        329.81        366.96        55.27 o                         
   4  11   1         84.91        112.30        52.25 o                         
   5  11   1          0.00         25.99        53.68 o                         
   6  11   1         14.97         97.38        63.39 o                         
   7  11   1         81.77        137.24        57.96 o                         
   8  11   1         24.47        109.80        63.56 o                         
   3   0   2         46.88        287.14        96.74 o                         
   4   0   2      15535.68      14528.09       138.90 o                         
   5   0   2       2281.15       2345.15        92.08 o                         
   6   0   2        958.54        927.64        69.44 o                         
   7   0   2       1877.32       1736.43        80.61 o                         
   8   0   2          0.00        -18.65        48.39 o                         
   9   0   2        150.36        206.37        56.56 o                         
  10   0   2       3283.77       3388.13        77.96 o                         
  11   0   2       2520.94       2716.58        64.75 o                         
  12   0   2        171.21        206.01        44.48 o                         
  13   0   2       3168.20       3310.97        79.85 o                         
  14   0   2        155.34        176.51        56.46 o                         
  15   0   2          0.67        -12.74        49.63 o                         
  16   0   2       1336.64       1396.80        58.17 o                         
  17   0   2       2212.01       2180.35        63.40 o                         
  18   0   2        314.28        335.43        53.06 o                         
  19   0   2        456.35        534.72        54.85 o                         
  20   0   2         74.49        111.91        39.17 o                         
  21   0   2        255.26        235.31        43.72 o                         
  22   0   2          0.20         36.70        41.74 o                         
  23   0   2         16.38         32.32        41.85 o                         
  24   0   2         29.35         -4.34        45.41 o                         
   2   1   2      12148.11      11761.98       199.98 o                         
   3   1   2      72166.96      66976.70       424.07 o                         
   4   1   2         64.79         95.02        53.43 o                         
   5   1   2       1441.82       1462.76        61.52 o                         
   6   1   2        831.57        879.32        52.97 o                         
   7   1   2       2994.36       2760.88        57.01 o                         
   8   1   2        487.98        522.36        40.74 o                         
   9   1   2        321.36        337.51        39.11 o                         
  10   1   2          0.07         23.18        34.18 o                         
  11   1   2        192.79        227.63        36.05 o                         
  12   1   2          6.14         20.88        34.07 o                         
  13   1   2         88.73        112.10        35.56 o                         
  14   1   2         66.14        123.84        38.25 o                         
  15   1   2         15.74         61.14        35.00 o                         
  16   1   2        175.75        183.14        36.45 o                         
  17   1   2         51.90         69.01        37.04 o                         
  18   1   2          2.61        106.96        36.00 o                         
  19   1   2         78.73        114.30        32.62 o                         
  20   1   2        923.39        979.25        46.86 o                         
  21   1   2         34.48         69.91        27.05 o                         
  22   1   2        143.97        169.12        29.56 o                         
  23   1   2          1.01         11.43        28.23 o                         
  24   1   2         39.21         76.67        30.66 o                         
   0   2   2      17022.58      16238.09       231.68 o                         
   1   2   2       9416.51       8869.27       205.68 o                         
   2   2   2       2728.85       2843.68        81.68 o                         
   3   2   2      19012.55      18530.57       138.60 o                         
   4   2   2       2171.03       2034.16        79.91 o                         
   5   2   2       8162.81       7721.18       102.10 o                         
   6   2   2       1493.85       1462.42        58.32 o                         
   7   2   2        128.21        206.45        49.93 o                         
   8   2   2       2771.88       2862.60        70.61 o                         
   9   2   2         25.35         69.38        40.60 o                         
  10   2   2       1083.96       1153.97        45.31 o                         
  11   2   2       1279.85       1257.20        46.57 o                         
  12   2   2        226.51        184.80        38.04 o                         
  13   2   2       2393.33       2448.46        47.72 o                         
  14   2   2        143.09        101.97        35.85 o                         
  15   2   2       1316.27       1268.54        41.96 o                         
  16   2   2         91.20         84.45        36.94 o                         
  17   2   2        331.41        315.89        31.37 o                         
  18   2   2       1613.09       1586.49        40.76 o                         
  19   2   2          4.29         19.10        32.23 o                         
  20   2   2          3.26         42.15        31.49 o                         
  21   2   2          1.37         19.72        31.00 o                         
  22   2   2         32.91         44.03        30.05 o                         
  23   2   2         69.90         78.86        30.15 o                         
   1   3   2       6353.13       6483.38        95.71 o                         
   2   3   2       1654.88       1695.18        58.99 o                         
   3   3   2          5.89         41.71        47.43 o                         
   4   3   2       1208.50       1202.62        51.33 o                         
   5   3   2        198.79        404.10        45.23 o                         
   6   3   2       2070.87       2158.83        58.05 o                         
   7   3   2        100.86        108.07        50.88 o                         
   8   3   2       1595.74       1676.63        55.34 o                         
   9   3   2       1084.50       1154.60        50.51 o                         
  10   3   2        199.14        203.85        45.44 o                         
  11   3   2          4.93         34.00        41.20 o                         
  12   3   2        699.04        707.83        46.32 o                         
  13   3   2        128.10        133.94        32.69 o                         
  14   3   2         13.16         30.80        32.74 o                         
  15   3   2        717.83        694.83        33.44 o                         
  16   3   2        648.98        618.41        36.81 o                         
  17   3   2          8.96         78.28        32.76 o                         
  18   3   2        123.80        111.36        31.59 o                         
  19   3   2        357.49        381.64        36.74 o                         
  20   3   2        432.67        401.58        33.69 o                         
  21   3   2         30.36         63.02        31.48 o                         
  22   3   2         75.24         45.98        28.92 o                         
  23   3   2         41.12         34.28        31.23 o                         
   0   4   2          3.15        229.61        61.36 o                         
   1   4   2        249.09        239.97        53.61 o                         
   2   4   2        131.95        210.04        60.70 o                         
   3   4   2        138.35        149.42        49.72 o                         
   4   4   2        861.67       1063.80        59.18 o                         
   5   4   2         79.51         88.73        41.96 o                         
   6   4   2        404.31        577.00        59.77 o                         
   7   4   2        673.79        690.93        41.24 o                         
   8   4   2        141.72        157.34        39.61 o                         
   9   4   2          5.72         81.46        40.48 o                         
  10   4   2        213.64        239.87        36.59 o                         
  11   4   2         76.01         48.93        39.10 o                         
  12   4   2         42.41         80.31        35.58 o                         
  13   4   2         91.91        106.00        32.57 o                         
  14   4   2         80.41         96.61        32.96 o                         
  15   4   2       1749.59       1684.83        40.48 o                         
  16   4   2        160.41        166.93        35.54 o                         
  17   4   2        203.36        205.80        34.28 o                         
  18   4   2        106.32        151.74        36.20 o                         
  19   4   2         68.52         98.46        31.72 o                         
  20   4   2         25.52         81.14        43.70 o                         
  21   4   2          0.62         48.06        33.46 o                         
  22   4   2         84.58         90.60        33.99 o                         
   1   5   2       3304.14       3488.53        74.51 o                         
   2   5   2        201.70        168.02        42.06 o                         
   3   5   2        152.68        227.10        47.44 o                         
   4   5   2         66.35         82.55        39.10 o                         
   5   5   2        266.47        277.89        40.00 o                         
   6   5   2        118.12        114.25        38.73 o                         
   7   5   2          0.03         19.84        36.45 o                         
   8   5   2        670.27        580.07        38.01 o                         
   9   5   2          6.51         39.76        35.00 o                         
  10   5   2         12.89         53.76        37.22 o                         
  11   5   2        359.12        356.70        35.79 o                         
  12   5   2          9.68         28.69        36.42 o                         
  13   5   2         94.54         86.32        39.71 o                         
  14   5   2          0.05         24.39        33.49 o                         
  15   5   2         10.04         25.10        32.60 o                         
  16   5   2         34.70         39.98        35.48 o                         
  17   5   2          0.03         58.83        34.98 o                         
  18   5   2        141.12        173.49        32.92 o                         
  19   5   2         42.60         90.32        33.17 o                         
  20   5   2         25.64         12.72        35.80 o                         
  21   5   2        160.69        125.00        36.38 o                         
  22   5   2         28.84        138.16       109.38 o                         
   0   6   2        982.34       1010.92        72.13 o                         
   1   6   2       1824.27       1907.57        65.68 o                         
   2   6   2        642.84        646.30        38.92 o                         
   3   6   2          0.42         37.30        34.01 o                         
   4   6   2         99.77        164.35        37.90 o                         
   5   6   2        153.91        170.04        46.53 o                         
   6   6   2        219.29        250.82        38.96 o                         
   7   6   2        188.03        184.21        40.04 o                         
   8   6   2        664.39        766.60        39.17 o                         
   9   6   2       2824.08       2746.38        55.76 o                         
  10   6   2        299.66        309.91        37.08 o                         
  11   6   2       1025.74       1030.84        40.10 o                         
  12   6   2         41.47         40.84        34.30 o                         
  13   6   2        262.77        305.43        34.86 o                         
  14   6   2         42.86         62.47        33.16 o                         
  15   6   2          4.59         66.26        33.56 o                         
  16   6   2         29.69         40.74        36.12 o                         
  17   6   2          2.93         16.85        33.84 o                         
  18   6   2          0.00        -12.68        33.49 o                         
  19   6   2        154.49        110.77        33.41 o                         
  20   6   2         15.08         51.31        33.46 o                         
   1   7   2        193.16        203.89        39.78 o                         
   2   7   2         69.08         69.46        34.03 o                         
   3   7   2          1.20         24.35        33.71 o                         
   4   7   2          5.36         30.79        38.98 o                         
   5   7   2         18.27         47.60        39.21 o                         
   6   7   2         46.91         68.27        36.80 o                         
   7   7   2        958.96        979.26        44.91 o                         
   8   7   2        209.65        214.60        37.01 o                         
   9   7   2        295.61        319.57        42.14 o                         
  10   7   2        187.71        183.29        35.82 o                         
  11   7   2         49.54         36.40        40.03 o                         
  12   7   2       1191.52       1105.23        43.07 o                         
  13   7   2          0.10         12.45        38.29 o                         
  14   7   2        155.45        132.23        37.32 o                         
  15   7   2          1.26         58.36        42.30 o                         
  16   7   2         66.00         33.40        34.59 o                         
  17   7   2         31.02         44.91        34.55 o                         
  18   7   2          0.92          7.86        39.00 o                         
  19   7   2         44.09         57.24        35.36 o                         
   0   8   2        781.23        802.17        60.62 o                         
   1   8   2         99.60        154.41        40.17 o                         
   2   8   2         61.45         72.70        35.45 o                         
   3   8   2        290.78        300.95        46.06 o                         
   4   8   2         87.37        133.36        44.60 o                         
   5   8   2        131.27        144.95        38.24 o                         
   6   8   2        181.51        204.41        38.84 o                         
   7   8   2         25.57         65.85        43.00 o                         
   8   8   2         87.61         83.80        47.68 o                         
   9   8   2       3520.85       3479.29        57.34 o                         
  10   8   2         16.59         88.96        45.45 o                         
  11   8   2        338.75        315.82        36.50 o                         
  12   8   2        450.47        414.36        37.54 o                         
  13   8   2         76.74         72.73        36.50 o                         
  14   8   2        204.50        179.51        38.03 o                         
  15   8   2        140.28        146.23        40.99 o                         
  16   8   2         50.53         59.33        44.20 o                         
  17   8   2         21.30         95.79        40.54 o                         
   1   9   2          1.84         12.53        42.03 o                         
   2   9   2        124.02        146.99        44.78 o                         
   3   9   2         57.48         59.74        43.47 o                         
   4   9   2        328.03        348.69        54.79 o                         
   5   9   2         43.25         32.38        41.90 o                         
   6   9   2         40.43         78.08        44.28 o                         
   7   9   2        274.29        277.95        39.28 o                         
   8   9   2         19.89         24.76        42.97 o                         
   9   9   2        147.31        181.49        40.05 o                         
  10   9   2        482.02        417.47        45.77 o                         
  11   9   2        122.53        112.66        42.92 o                         
  12   9   2        118.53        111.29        43.60 o                         
  13   9   2          2.18         39.72        40.17 o                         
  14   9   2         46.95         83.98        37.01 o                         
  15   9   2          0.83         36.20        37.65 o                         
   0  10   2          2.06         76.82        68.04 o                         
   1  10   2         12.38         30.44        54.54 o                         
   2  10   2         96.92        147.05        51.74 o                         
   3  10   2         17.45         58.95        50.96 o                         
   4  10   2         46.84         56.13        50.53 o                         
   5  10   2          4.11         68.87        58.84 o                         
   6  10   2         46.00         68.53        53.30 o                         
   7  10   2        127.41        100.73        54.82 o                         
   8  10   2        114.97        137.33        78.73 o                         
   9  10   2          7.04         47.42        76.54 o                         
  10  10   2          4.01        -31.43        59.27 o                         
  11  10   2          0.07         -7.35        68.07 o                         
  12  10   2         28.93         42.26        45.65 o                         
   1  11   2        377.95        347.04        56.71 o                         
   2  11   2        248.31        250.03        52.14 o                         
   3  11   2         83.51         86.89        52.43 o                         
   4  11   2          0.66         17.08        56.50 o                         
   5  11   2        222.95        219.11        51.80 o                         
   6  11   2          0.00          4.00        67.32 o                         
   7  11   2         91.21        128.22        54.46 o                         
   8  11   2         70.86         18.80        79.44 o                         
   1   1   3        101.15        268.98        98.00 o                         
   2   1   3       1981.58       1637.32       112.37 o                         
   3   1   3       2541.63       2468.83        76.14 o                         
   4   1   3        467.52        551.36        50.35 o                         
   5   1   3       3622.46       3474.72        64.27 o                         
   6   1   3       2121.36       2144.41        51.63 o                         
   7   1   3        622.40        590.07        48.85 o                         
   8   1   3         16.87         38.43        43.51 o                         
   9   1   3       2438.06       2502.83        49.19 o                         
  10   1   3          8.95         26.11        37.02 o                         
  11   1   3        269.75        239.70        34.66 o                         
  12   1   3          4.67         39.86        33.98 o                         
  13   1   3        109.31        131.59        32.96 o                         
  14   1   3        108.21        119.25        34.38 o                         
  15   1   3        280.06        305.76        34.80 o                         
  16   1   3        824.19        821.30        37.97 o                         
  17   1   3        276.59        309.60        38.25 o                         
  18   1   3        413.40        422.23        35.43 o                         
  19   1   3         80.66        130.82        35.51 o                         
  20   1   3        203.77        219.92        37.07 o                         
  21   1   3        284.66        302.00        36.53 o                         
  22   1   3        448.30        481.99        32.21 o                         
  23   1   3         19.46         53.71        29.24 o                         
  24   1   3          1.00         -5.71        57.36 o                         
   0   2   3      28583.58      27070.44       278.11 o                         
   1   2   3      13036.94      13158.61       145.96 o                         
   2   2   3        131.86        167.84        66.23 o                         
   3   2   3        355.97        526.36       102.22 o                         
   4   2   3       2429.11       2266.49        61.27 o                         
   5   2   3          6.07         11.95        44.16 o                         
   6   2   3       7193.00       7044.81        90.62 o                         
   7   2   3       7258.71       7235.18        86.99 o                         
   8   2   3       1064.75       1158.10        44.43 o                         
   9   2   3          0.37         12.96        39.20 o                         
  10   2   3       3105.36       3112.99        46.93 o                         
  11   2   3       1534.22       1542.42        40.72 o                         
  12   2   3       1245.04       1233.17        41.90 o                         
  13   2   3        306.21        317.24        34.45 o                         
  14   2   3        512.29        484.31        34.96 o                         
  15   2   3        312.14        355.52        37.67 o                         
  16   2   3         24.87         65.37        34.31 o                         
  17   2   3        240.88        183.80        37.44 o                         
  18   2   3        816.30        789.47        37.95 o                         
  19   2   3        164.92        181.00        31.07 o                         
  20   2   3         61.18         67.49        29.47 o                         
  21   2   3        302.66        313.37        31.67 o                         
  22   2   3          2.92         44.95        31.17 o                         
  23   2   3        163.97        178.50        28.63 o                         
   1   3   3        118.87        105.55        55.15 o                         
   2   3   3       4793.72       4626.16        75.08 o                         
   3   3   3        374.76        354.15        55.31 o                         
   4   3   3       3181.48       2988.22        66.95 o                         
   5   3   3      11903.69      12022.57       109.91 o                         
   6   3   3       8379.31       8497.56        80.30 o                         
   7   3   3        275.62        277.21        38.87 o                         
   8   3   3      14537.21      15151.05       104.77 o                         
   9   3   3       3178.50       3448.54        74.03 o                         
  10   3   3       1305.23       1320.55        43.76 o                         
  11   3   3        167.70        126.61        33.55 o                         
  12   3   3       1536.22       1620.46        42.29 o                         
  13   3   3        106.31        112.32        38.51 o                         
  14   3   3        534.28        566.98        37.27 o                         
  15   3   3         13.50         99.13        44.56 o                         
  16   3   3        133.07        131.71        34.84 o                         
  17   3   3         48.02        151.23        32.27 o                         
  18   3   3          7.23         46.30        33.46 o                         
  19   3   3        217.79        231.37        39.19 o                         
  20   3   3         16.61         49.12        32.92 o                         
  21   3   3         17.29          6.62        30.76 o                         
  22   3   3         35.73         11.24        34.01 o                         
  23   3   3          2.49         38.05        37.38 o                         
   0   4   3       3109.84       3308.53        80.11 o                         
   1   4   3         13.73         24.05        39.92 o                         
   2   4   3         11.45         55.89        41.35 o                         
   3   4   3         75.52        138.13        41.39 o                         
   4   4   3          1.96         44.25        42.98 o                         
   5   4   3        750.77        715.54        45.36 o                         
   6   4   3        182.28        201.51        43.68 o                         
   7   4   3        990.05       1033.39        47.87 o                         
   8   4   3         12.98         34.42        43.87 o                         
   9   4   3         85.81        128.48        44.48 o                         
  10   4   3        886.68        829.06        43.62 o                         
  11   4   3        958.69        979.58        35.98 o                         
  12   4   3          1.87         -3.55        33.28 o                         
  13   4   3          1.60          4.05        31.61 o                         
  14   4   3          1.51          4.88        34.32 o                         
  15   4   3        131.46        178.92        37.40 o                         
  16   4   3         11.60         -1.80        33.91 o                         
  17   4   3        211.52        254.40        36.21 o                         
  18   4   3         56.22         58.92        33.06 o                         
  19   4   3         73.31         91.25        32.52 o                         
  20   4   3          1.87         22.53        37.83 o                         
  21   4   3         17.66         64.58        35.28 o                         
  22   4   3         72.67        112.46        37.81 o                         
   1   5   3       1199.94       1249.76        70.76 o                         
   2   5   3       1128.73       1116.96        56.94 o                         
   3   5   3        178.08        171.33        47.33 o                         
   4   5   3        525.02        599.73        51.85 o                         
   5   5   3        173.24        103.53        46.86 o                         
   6   5   3        162.33        209.60        38.25 o                         
   7   5   3        677.79        638.08        35.78 o                         
   8   5   3          9.10         36.06        37.33 o                         
   9   5   3        350.06        375.01        38.25 o                         
  10   5   3          0.09         28.87        34.79 o                         
  11   5   3        166.09        197.58        35.30 o                         
  12   5   3        600.14        586.83        36.67 o                         
  13   5   3        709.33        710.98        36.84 o                         
  14   5   3         35.11         86.83        40.06 o                         
  15   5   3         43.99         16.66        33.92 o                         
  16   5   3         34.22         60.84        34.64 o                         
  17   5   3          0.83         79.23        34.26 o                         
  18   5   3        155.71        157.07        35.34 o                         
  19   5   3        275.09        235.65        35.48 o                         
  20   5   3        191.07        218.63        38.23 o                         
  21   5   3          1.03        -26.71        38.99 o                         
   0   6   3        493.42        502.45        56.05 o                         
   1   6   3          0.33         46.97        35.73 o                         
   2   6   3         24.53         54.36        36.82 o                         
   3   6   3         65.59         92.23        40.87 o                         
   4   6   3        930.27        965.21        47.90 o                         
   5   6   3        689.78        698.04        40.32 o                         
   6   6   3        346.54        350.08        37.10 o                         
   7   6   3          3.37         -5.26        37.19 o                         
   8   6   3         54.54         86.96        35.90 o                         
   9   6   3        493.20        522.49        36.55 o                         
  10   6   3         70.50        144.90        38.08 o                         
  11   6   3       1136.51       1037.75        50.19 o                         
  12   6   3          0.03        -12.90        35.05 o                         
  13   6   3         50.95        142.42        36.44 o                         
  14   6   3          8.94         46.60        35.04 o                         
  15   6   3         65.63         51.38        39.70 o                         
  16   6   3         40.68         59.48        35.86 o                         
  17   6   3         25.46         27.03        32.48 o                         
  18   6   3          6.93         71.65        36.11 o                         
  19   6   3          8.86         33.57        34.73 o                         
  20   6   3         37.93         57.91        41.33 o                         
   1   7   3         22.42         45.12        45.22 o                         
   2   7   3          5.75         39.45        33.48 o                         
   3   7   3          0.03         11.01        32.10 o                         
   4   7   3        106.83        104.24        33.56 o                         
   5   7   3        777.43        711.87        39.57 o                         
   6   7   3       1162.17       1119.68        48.33 o                         
   7   7   3         29.60         30.75        43.15 o                         
   8   7   3       1169.73       1165.84        50.76 o                         
   9   7   3        757.68        795.46        41.43 o                         
  10   7   3        305.72        286.72        36.15 o                         
  11   7   3         17.00         51.57        37.57 o                         
  12   7   3       2520.15       2398.57        54.30 o                         
  13   7   3        749.75        668.49        41.09 o                         
  14   7   3        117.43         99.11        41.53 o                         
  15   7   3         81.72         24.80        39.18 o                         
  16   7   3         51.34         38.40        39.91 o                         
  17   7   3          0.39         28.44        35.44 o                         
  18   7   3         13.71         40.01        36.70 o                         
  19   7   3        138.67         93.92        41.74 o                         
   0   8   3         20.21         49.33        56.45 o                         
   1   8   3        257.30        261.02        37.39 o                         
   2   8   3         36.28         62.80        35.77 o                         
   3   8   3        253.33        269.75        39.38 o                         
   4   8   3        279.89        269.23        34.09 o                         
   5   8   3        606.10        581.56        39.99 o                         
   6   8   3         20.06         50.47        37.94 o                         
   7   8   3          1.34         46.27        38.47 o                         
   8   8   3        502.08        439.67        43.55 o                         
   9   8   3        463.89        464.11        43.69 o                         
  10   8   3         22.41        106.85        45.90 o                         
  11   8   3          0.27         21.90        47.26 o                         
  12   8   3         16.56         13.24        33.88 o                         
  13   8   3         70.18         92.67        36.23 o                         
  14   8   3          7.94         67.44        36.52 o                         
  15   8   3         19.41         25.76        49.24 o                         
  16   8   3         29.64         21.47        41.34 o                         
  17   8   3        343.77        344.71        48.03 o                         
   1   9   3        733.17        724.29        43.05 o                         
   2   9   3         15.82         16.44        40.59 o                         
   3   9   3        284.20        303.81        45.72 o                         
   4   9   3        969.85        932.03        49.94 o                         
   5   9   3         93.92        101.34        46.90 o                         
   6   9   3        280.29        264.64        39.47 o                         
   7   9   3          9.39         31.65        38.18 o                         
   8   9   3         66.08         72.48        39.70 o                         
   9   9   3         16.93         41.87        39.36 o                         
  10   9   3         56.20         79.15        40.77 o                         
  11   9   3         10.52          6.55        41.04 o                         
  12   9   3        121.55        151.58        61.85 o                         
  13   9   3          1.52          3.98        42.74 o                         
  14   9   3        105.62         60.56        43.43 o                         
  15   9   3         18.47        104.05        59.25 o                         
   0  10   3        690.97        708.27        80.47 o                         
   1  10   3         97.55        107.28        55.26 o                         
   2  10   3        328.56        300.93        45.88 o                         
   3  10   3        812.11        767.67        53.32 o                         
   4  10   3        183.72        231.08        46.46 o                         
   5  10   3          9.05         74.35        46.89 o                         
   6  10   3        201.50        183.83        47.22 o                         
   7  10   3          1.60          6.81        47.29 o                         
   8  10   3          8.32        -25.62        41.66 o                         
   9  10   3          1.07         26.97        39.89 o                         
  10  10   3         42.37         81.65        45.46 o                         
  11  10   3         50.71         60.62        44.95 o                         
  12  10   3          3.81         13.81        42.85 o                         
   1  11   3        605.60        652.44        58.81 o                         
   2  11   3        229.24        208.36        51.17 o                         
   3  11   3        655.79        584.36        51.44 o                         
   4  11   3        340.01        369.80        55.53 o                         
   5  11   3         10.58         12.78        51.78 o                         
   6  11   3          5.71         43.57        61.63 o                         
   7  11   3        156.81        151.62        54.91 o                         
   8  11   3          0.00         -5.89        63.77 o                         
   1   0   4        488.35        349.31       122.57 o                         
   2   0   4        319.66        319.05       131.28 o                         
   3   0   4      38839.17      37318.30       642.92 o                         
   4   0   4       1794.85       1858.01        91.01 o                         
   5   0   4       1836.77       1557.56        78.56 o                         
   6   0   4       1923.04       1912.26        69.30 o                         
   7   0   4          0.71         22.28        46.92 o                         
   8   0   4          7.04         26.23        61.13 o                         
   9   0   4       4404.58       4530.43       119.06 o                         
  10   0   4        762.27        775.24        57.61 o                         
  11   0   4       1049.33        953.57        51.26 o                         
  12   0   4        435.72        384.17        47.52 o                         
  13   0   4        912.75        885.63        51.43 o                         
  14   0   4        645.66        656.62        52.24 o                         
  15   0   4        550.60        491.13        45.44 o                         
  16   0   4         19.83         39.01        42.56 o                         
  17   0   4       1730.05       1654.97        64.55 o                         
  18   0   4         14.19         56.26        46.37 o                         
  19   0   4        835.50        793.48        53.29 o                         
  20   0   4        623.15        677.39        55.97 o                         
  21   0   4        247.33        220.11        50.17 o                         
  22   0   4         93.35         98.81        47.35 o                         
  23   0   4        224.89        213.10        40.07 o                         
  24   0   4         15.12         10.27        84.51 o                         
   1   1   4       8564.34       8857.54       164.51 o                         
   2   1   4      36981.67      34302.52       290.73 o                         
   3   1   4       7155.96       6553.80       156.90 o                         
   4   1   4        526.28        546.35        58.97 o                         
   5   1   4       1134.86       1079.25        47.90 o                         
   6   1   4         70.06         73.37        35.43 o                         
   7   1   4         55.32         44.74        37.59 o                         
   8   1   4         10.22         49.37        39.77 o                         
   9   1   4        192.92        133.26        40.77 o                         
  10   1   4         54.13         45.51        38.88 o                         
  11   1   4        742.27        779.29        40.79 o                         
  12   1   4       1524.89       1546.74        40.46 o                         
  13   1   4         40.48         70.93        32.91 o                         
  14   1   4        389.17        415.76        31.48 o                         
  15   1   4        338.60        369.08        32.12 o                         
  16   1   4       1099.06       1077.48        40.12 o                         
  17   1   4         22.76         61.16        33.47 o                         
  18   1   4        197.56        223.26        35.14 o                         
  19   1   4        421.18        429.33        39.19 o                         
  20   1   4        637.05        593.76        36.47 o                         
  21   1   4          4.08         69.09        35.81 o                         
  22   1   4         36.43         71.00        29.76 o                         
  23   1   4          5.07         24.67        31.47 o                         
  24   1   4          4.21         32.59        56.32 o                         
   0   2   4       7525.39       7663.16       168.46 o                         
   1   2   4       3716.94       3673.69       108.24 o                         
   2   2   4      25277.58      23072.25       389.51 o                         
   3   2   4      23708.87      22730.57       407.43 o                         
   4   2   4       6210.73       5543.87       111.02 o                         
   5   2   4       3888.65       3816.38        77.29 o                         
   6   2   4       1294.65       1406.34        47.90 o                         
   7   2   4       1582.91       1498.43        43.53 o                         
   8   2   4         34.83         48.57        36.43 o                         
   9   2   4       2503.49       2600.22        48.91 o                         
  10   2   4        225.04        307.58        39.33 o                         
  11   2   4        512.04        537.62        36.94 o                         
  12   2   4       1111.82       1100.50        36.26 o                         
  13   2   4        299.56        300.22        32.61 o                         
  14   2   4        935.14        893.31        33.85 o                         
  15   2   4        254.24        296.74        32.23 o                         
  16   2   4         29.29         45.84        33.72 o                         
  17   2   4        589.38        556.03        37.77 o                         
  18   2   4          0.00         61.95        36.93 o                         
  19   2   4          8.95         45.30        38.46 o                         
  20   2   4         79.80        120.73        39.21 o                         
  21   2   4        117.67        104.53        31.82 o                         
  22   2   4        208.48        236.20        31.74 o                         
  23   2   4          0.64         29.70        33.63 o                         
   1   3   4        755.94        711.72        68.52 o                         
   2   3   4       1729.12       1727.17        59.27 o                         
   3   3   4        159.38        194.34        52.63 o                         
   4   3   4         58.65         48.03        49.76 o                         
   5   3   4        936.99        911.29        48.78 o                         
   6   3   4        280.05        278.59        42.56 o                         
   7   3   4        842.46        892.16        42.33 o                         
   8   3   4       3478.80       3757.83        82.39 o                         
   9   3   4        294.77        258.62        40.06 o                         
  10   3   4          3.44         77.50        38.83 o                         
  11   3   4        357.64        332.14        35.39 o                         
  12   3   4        695.86        712.14        38.88 o                         
  13   3   4        171.88        181.48        32.49 o                         
  14   3   4         28.60         34.71        35.75 o                         
  15   3   4        239.57        247.05        36.55 o                         
  16   3   4          7.32         36.80        36.04 o                         
  17   3   4        244.78        268.29        36.30 o                         
  18   3   4        446.33        397.90        36.04 o                         
  19   3   4        206.74        200.90        35.76 o                         
  20   3   4        137.39        138.47        31.43 o                         
  21   3   4         96.84        145.27        35.86 o                         
  22   3   4          1.70         30.75        33.67 o                         
  23   3   4          5.79         44.56        34.35 o                         
   0   4   4       1621.67       1623.77        79.00 o                         
   1   4   4        210.67        203.49        47.28 o                         
   2   4   4        716.79        756.41        49.81 o                         
   3   4   4         22.05         48.17        52.38 o                         
   4   4   4       8692.98       8685.42        82.04 o                         
   5   4   4       4142.02       4175.83        68.36 o                         
   6   4   4         37.66        109.60        42.93 o                         
   7   4   4       1261.91       1265.20        45.94 o                         
   8   4   4       1031.78       1103.74        40.38 o                         
   9   4   4       1082.37       1083.10        46.89 o                         
  10   4   4       1241.73       1157.51        56.62 o                         
  11   4   4        368.78        396.30        40.67 o                         
  12   4   4        611.63        668.39        41.12 o                         
  13   4   4       1164.02       1122.03        47.83 o                         
  14   4   4        348.71        323.27        39.61 o                         
  15   4   4          6.60         36.24        32.00 o                         
  16   4   4        367.18        424.52        36.17 o                         
  17   4   4         27.92         12.46        32.19 o                         
  18   4   4        473.74        430.98        33.64 o                         
  19   4   4         31.48         30.59        32.50 o                         
  20   4   4         41.95         30.96        33.20 o                         
  21   4   4         11.96         49.07        33.07 o                         
  22   4   4         10.95         26.99        33.08 o                         
   1   5   4          0.27         42.26        36.12 o                         
   2   5   4         16.97         38.77        40.98 o                         
   3   5   4       1335.72       1332.50        59.19 o                         
   4   5   4        883.94        959.17        48.21 o                         
   5   5   4         50.61         80.55        42.69 o                         
   6   5   4       1906.38       1860.78        59.91 o                         
   7   5   4        708.62        719.68        36.41 o                         
   8   5   4        486.29        477.14        37.48 o                         
   9   5   4        151.43        168.15        36.32 o                         
  10   5   4          1.19         47.08        33.99 o                         
  11   5   4          0.12         25.52        34.22 o                         
  12   5   4        762.62        811.69        37.23 o                         
  13   5   4          2.19         32.13        39.79 o                         
  14   5   4         15.73         34.44        33.36 o                         
  15   5   4         29.62         18.03        35.28 o                         
  16   5   4       1138.39       1038.02        38.18 o                         
  17   5   4         13.50         60.67        35.88 o                         
  18   5   4         17.92         56.98        32.42 o                         
  19   5   4          0.91         13.90        34.82 o                         
  20   5   4         21.11         52.68        34.07 o                         
  21   5   4         65.63        133.63        36.13 o                         
   0   6   4        223.51        214.51        46.87 o                         
   1   6   4        402.13        423.05        38.40 o                         
   2   6   4         22.41         56.26        35.13 o                         
   3   6   4        117.99        140.86        46.16 o                         
   4   6   4        189.39        270.32        46.00 o                         
   5   6   4        655.85        632.74        44.74 o                         
   6   6   4       2061.28       1915.59        50.47 o                         
   7   6   4          2.99         25.33        41.80 o                         
   8   6   4       2935.34       2879.58        59.90 o                         
   9   6   4        157.73        177.31        41.45 o                         
  10   6   4         49.49        111.63        39.38 o                         
  11   6   4        766.66        761.82        41.95 o                         
  12   6   4        844.46        803.58        49.12 o                         
  13   6   4        104.12        123.81        36.89 o                         
  14   6   4         86.28        161.53        37.13 o                         
  15   6   4        248.88        177.90        40.22 o                         
  16   6   4         33.85         64.37        39.30 o                         
  17   6   4          0.05        -17.89        37.53 o                         
  18   6   4        111.56        115.30        34.64 o                         
  19   6   4         36.12         31.33        35.53 o                         
  20   6   4          5.22         26.79        35.62 o                         
   1   7   4          0.44          9.71        40.04 o                         
   2   7   4        579.29        597.72        41.07 o                         
   3   7   4          3.47         35.76        34.12 o                         
   4   7   4          7.92         28.53        36.40 o                         
   5   7   4        239.89        288.48        37.01 o                         
   6   7   4        421.56        423.20        39.25 o                         
   7   7   4        202.66        222.49        45.79 o                         
   8   7   4        713.59        751.63        60.95 o                         
   9   7   4        278.05        327.90        44.28 o                         
  10   7   4        161.73        166.38        43.38 o                         
  11   7   4         89.56         69.68        39.99 o                         
  12   7   4        986.88        880.44        42.53 o                         
  13   7   4          2.91         24.64        36.53 o                         
  14   7   4        272.70        264.47        38.33 o                         
  15   7   4         11.46          9.06        40.89 o                         
  16   7   4          0.02          0.85        39.66 o                         
  17   7   4          0.01        -19.53        37.33 o                         
  18   7   4         72.16         43.70        45.50 o                         
  19   7   4         11.59         33.20        37.35 o                         
   0   8   4         52.35         74.35        67.60 o                         
   1   8   4        102.14        157.65        43.86 o                         
   2   8   4        406.25        395.58        41.87 o                         
   3   8   4         83.89         92.48        35.16 o                         
   4   8   4        152.05        171.99        35.07 o                         
   5   8   4          0.50         18.18        31.46 o                         
   6   8   4         28.00         49.39        35.99 o                         
   7   8   4       1468.47       1330.96        81.96 o                         
   8   8   4        549.18        542.14        47.52 o                         
   9   8   4        304.47        328.55        45.98 o                         
  10   8   4        225.12        224.78        42.53 o                         
  11   8   4         14.99         23.48        43.15 o                         
  12   8   4        133.24        174.25        46.28 o                         
  13   8   4         10.91         48.18        57.15 o                         
  14   8   4         91.97         81.13        43.11 o                         
  15   8   4         74.77         64.03        48.73 o                         
  16   8   4         51.37         46.79        38.86 o                         
  17   8   4         12.73         21.11        41.83 o                         
   1   9   4          9.76         31.24        34.89 o                         
   2   9   4        338.36        331.31        37.29 o                         
   3   9   4         67.63        100.09        39.02 o                         
   4   9   4          8.45         55.16        46.41 o                         
   5   9   4          0.35         43.00        35.69 o                         
   6   9   4        260.78        247.55        38.01 o                         
   7   9   4         21.71         27.00        40.62 o                         
   8   9   4         28.24         56.21        40.05 o                         
   9   9   4        159.22        153.46        39.23 o                         
  10   9   4          8.39         34.51        39.05 o                         
  11   9   4         14.50         75.82        45.41 o                         
  12   9   4        159.13        208.95        57.06 o                         
  13   9   4         12.10        -16.83        59.10 o                         
  14   9   4          8.67         25.72        51.69 o                         
  15   9   4         18.63         19.70        56.73 o                         
   0  10   4        116.71        151.47        55.57 o                         
   1  10   4         37.08         57.90        36.64 o                         
   2  10   4         44.29         82.55        47.83 o                         
   3  10   4         55.27         68.17        46.04 o                         
   4  10   4         55.53         59.67        44.91 o                         
   5  10   4        139.47        157.86        48.94 o                         
   6  10   4         34.92         58.88        53.04 o                         
   7  10   4         28.28         48.78        42.06 o                         
   8  10   4         21.24         59.82        40.96 o                         
   9  10   4        136.36        163.51        39.55 o                         
  10  10   4          4.01         48.61        42.64 o                         
  11  10   4         18.75         31.58        43.79 o                         
  12  10   4         38.86         26.39        48.21 o                         
   1  11   4          6.05         55.33        51.86 o                         
   2  11   4        546.07        538.60        54.43 o                         
   3  11   4        343.77        279.67        59.58 o                         
   4  11   4          1.70         -5.70        46.92 o                         
   5  11   4          0.70         61.35        45.58 o                         
   6  11   4          3.62         55.06        47.43 o                         
   7  11   4          6.23         45.31        48.19 o                         
   8  11   4         57.69        113.58        77.98 o                         
   1   1   5        139.90        216.85       104.75 o                         
   2   1   5       3118.81       2850.26       495.02 o                         
   3   1   5      41060.10      39671.29       354.99 o                         
   4   1   5        813.21        744.76        59.81 o                         
   5   1   5       4770.54       4752.03        87.49 o                         
   6   1   5        607.24        566.84        43.35 o                         
   7   1   5       5562.83       5425.62        57.00 o                         
   8   1   5       5720.27       5668.90        66.58 o                         
   9   1   5        148.27        157.57        35.39 o                         
  10   1   5       2770.25       2726.00        54.38 o                         
  11   1   5         86.64         99.28        35.56 o                         
  12   1   5         79.36         87.46        36.24 o                         
  13   1   5         32.40         49.31        31.31 o                         
  14   1   5       1334.53       1304.78        35.37 o                         
  15   1   5         21.00         52.00        31.32 o                         
  16   1   5         67.36        106.76        32.60 o                         
  17   1   5         13.76         38.99        30.46 o                         
  18   1   5        213.59        226.63        37.35 o                         
  19   1   5          3.38         45.93        35.29 o                         
  20   1   5        154.21        182.39        35.37 o                         
  21   1   5        539.48        551.69        39.17 o                         
  22   1   5         21.20         31.96        36.19 o                         
  23   1   5          8.09         25.63        34.38 o                         
   0   2   5      24028.04      23420.29       340.59 o                         
   1   2   5       2851.68       2559.36        91.97 o                         
   2   2   5       1425.07       1296.40       117.27 o                         
   3   2   5        246.45        264.21        63.73 o                         
   4   2   5        569.03        495.77        57.21 o                         
   5   2   5       3374.98       3306.07        74.34 o                         
   6   2   5       1176.42       1228.60        48.34 o                         
   7   2   5      11756.92      11709.29        83.49 o                         
   8   2   5       6917.45       7334.80        65.68 o                         
   9   2   5        741.06        788.61        38.14 o                         
  10   2   5        527.21        538.38        39.99 o                         
  11   2   5        173.17        226.25        37.48 o                         
  12   2   5        982.46        961.06        37.88 o                         
  13   2   5         25.63         23.61        32.53 o                         
  14   2   5        403.48        375.99        30.97 o                         
  15   2   5        129.41        129.86        30.22 o                         
  16   2   5        690.19        661.98        32.87 o                         
  17   2   5         18.79         25.70        34.68 o                         
  18   2   5          4.82          5.72        37.05 o                         
  19   2   5         39.11         32.43        35.29 o                         
  20   2   5        149.02        157.24        34.58 o                         
  21   2   5         26.53         86.65        37.26 o                         
  22   2   5          0.01         15.45        31.47 o                         
  23   2   5        173.23        174.40        34.41 o                         
   1   3   5        694.11        565.48        65.83 o                         
   2   3   5       1102.30       1133.28        69.07 o                         
   3   3   5       1489.73       1522.93        57.82 o                         
   4   3   5      12093.26      11954.28       123.57 o                         
   5   3   5       4163.10       4212.51        82.88 o                         
   6   3   5       8421.19       8230.85        78.73 o                         
   7   3   5       1078.85        945.48        41.66 o                         
   8   3   5          2.51         52.73        37.03 o                         
   9   3   5        613.35        680.24        35.84 o                         
  10   3   5         33.99         91.38        38.09 o                         
  11   3   5        308.38        372.87        38.44 o                         
  12   3   5        145.00        163.07        34.14 o                         
  13   3   5         24.70         61.21        31.55 o                         
  14   3   5        451.51        433.97        32.44 o                         
  15   3   5          3.33         44.90        31.39 o                         
  16   3   5        179.74        201.24        33.18 o                         
  17   3   5        124.17        125.40        33.27 o                         
  18   3   5        214.49        207.06        35.62 o                         
  19   3   5         57.14         84.94        34.82 o                         
  20   3   5         82.82         67.69        32.30 o                         
  21   3   5        106.94         96.01        31.83 o                         
  22   3   5          0.30        -19.59        33.33 o                         
  23   3   5          4.73         33.39        44.97 o                         
   0   4   5        566.68        644.59        80.05 o                         
   1   4   5       3902.63       3730.18        92.61 o                         
   2   4   5      10265.99      10231.64        90.22 o                         
   3   4   5        114.48        141.14        49.94 o                         
   4   4   5        366.61        374.68        49.89 o                         
   5   4   5       1509.47       1424.92        65.73 o                         
   6   4   5        438.92        424.23        45.66 o                         
   7   4   5       1462.65       1475.77        66.78 o                         
   8   4   5         39.93         72.47        35.75 o                         
   9   4   5       1031.73       1103.55        40.74 o                         
  10   4   5         36.46         58.82        44.24 o                         
  11   4   5       2464.15       2496.21        76.86 o                         
  12   4   5        988.81        913.05        43.27 o                         
  13   4   5        862.56        792.36        46.81 o                         
  14   4   5         38.96         55.46        36.91 o                         
  15   4   5        180.02        247.11        38.31 o                         
  16   4   5        212.97        166.81        40.20 o                         
  17   4   5        280.54        253.35        48.98 o                         
  18   4   5         87.89         91.74        34.14 o                         
  19   4   5        130.18        116.00        34.37 o                         
  20   4   5         31.06         63.81        36.11 o                         
  21   4   5        109.67        122.77        34.44 o                         
  22   4   5          1.42         21.06        33.20 o                         
   1   5   5        139.95        168.64        36.45 o                         
   2   5   5       1564.77       1572.60        42.84 o                         
   3   5   5        264.98        289.36        39.56 o                         
   4   5   5         89.72        105.26        44.74 o                         
   5   5   5       1493.78       1470.00        57.23 o                         
   6   5   5        429.84        471.91        52.44 o                         
   7   5   5       1665.67       1685.31        59.61 o                         
   8   5   5        675.11        637.64        50.69 o                         
   9   5   5       1424.42       1431.08        46.00 o                         
  10   5   5         22.16         66.53        45.90 o                         
  11   5   5         16.21         29.05        42.25 o                         
  12   5   5         10.47         67.31        46.84 o                         
  13   5   5          1.18         37.74        35.42 o                         
  14   5   5        216.34        246.85        35.01 o                         
  15   5   5        235.68        229.83        36.25 o                         
  16   5   5          2.24         54.27        34.43 o                         
  17   5   5         22.97         13.00        33.63 o                         
  18   5   5          0.31         -1.35        35.44 o                         
  19   5   5         11.34         23.47        34.50 o                         
  20   5   5         80.70        140.71        38.00 o                         
  21   5   5         67.07         88.94        34.95 o                         
   0   6   5         34.35         50.70        48.36 o                         
   1   6   5         81.15        108.01        31.50 o                         
   2   6   5        322.31        315.28        38.28 o                         
   3   6   5         31.40         71.19        38.23 o                         
   4   6   5        810.43        796.30        40.92 o                         
   5   6   5        130.73        152.83        40.18 o                         
   6   6   5       1094.26       1081.18        49.71 o                         
   7   6   5        425.19        403.91        43.88 o                         
   8   6   5        922.06        935.25        52.88 o                         
   9   6   5       1248.70       1261.03        55.34 o                         
  10   6   5       6962.22       6651.92        68.86 o                         
  11   6   5       2015.62       1938.99        48.88 o                         
  12   6   5         55.16         92.65        35.67 o                         
  13   6   5          6.30         45.92        37.46 o                         
  14   6   5          1.29         12.02        35.99 o                         
  15   6   5          1.51         26.36        42.32 o                         
  16   6   5          9.51         44.25        39.88 o                         
  17   6   5         20.01         68.16        34.63 o                         
  18   6   5         83.77        169.88        42.63 o                         
  19   6   5         52.58        106.08        38.55 o                         
  20   6   5         88.96        119.74        37.87 o                         
   1   7   5          4.16         37.48        36.61 o                         
   2   7   5        191.65        202.97        36.89 o                         
   3   7   5         23.42         40.78        35.80 o                         
   4   7   5         50.17         68.69        39.51 o                         
   5   7   5         33.40         69.28        41.32 o                         
   6   7   5       1456.46       1457.39        47.21 o                         
   7   7   5       1601.44       1695.48        55.91 o                         
   8   7   5        676.39        726.34        39.61 o                         
   9   7   5          0.47        -23.98        44.21 o                         
  10   7   5        333.41        332.45        45.01 o                         
  11   7   5         68.20         55.96        44.84 o                         
  12   7   5        568.17        526.03        45.56 o                         
  13   7   5         77.17        188.12        43.76 o                         
  14   7   5         10.28          1.48        41.76 o                         
  15   7   5         15.70         55.61        38.28 o                         
  16   7   5          0.28         39.46        38.38 o                         
  17   7   5          0.01         51.40        45.15 o                         
  18   7   5        198.51        181.40        41.81 o                         
  19   7   5         84.74         83.18        41.64 o                         
   0   8   5         18.53         31.28        63.36 o                         
   1   8   5        238.91        239.51        45.61 o                         
   2   8   5         21.78         30.31        36.85 o                         
   3   8   5         63.10         64.77        37.69 o                         
   4   8   5         35.44         50.26        36.85 o                         
   5   8   5         62.53         91.05        35.98 o                         
   6   8   5          0.18         34.38        41.09 o                         
   7   8   5        213.01        228.50        46.00 o                         
   8   8   5          1.08         35.03        46.88 o                         
   9   8   5        110.32        105.83        48.54 o                         
  10   8   5         10.45         74.61        45.13 o                         
  11   8   5        316.58        314.19        43.86 o                         
  12   8   5        477.31        382.78        54.66 o                         
  13   8   5         26.25         52.32        41.28 o                         
  14   8   5          8.33         27.72        42.16 o                         
  15   8   5         26.42         57.94        51.85 o                         
  16   8   5         73.05        173.77        55.09 o                         
  17   8   5         70.73         81.78        45.40 o                         
   1   9   5        530.52        552.23        37.35 o                         
   2   9   5        376.41        350.19        35.13 o                         
   3   9   5        176.01        199.79        38.24 o                         
   4   9   5        191.43        213.88        34.59 o                         
   5   9   5         84.76         98.55        34.15 o                         
   6   9   5          1.38          3.44        35.37 o                         
   7   9   5         16.18         17.42        36.57 o                         
   8   9   5        331.24        309.84        40.47 o                         
   9   9   5          8.84         48.08        44.91 o                         
  10   9   5         18.51         66.74        52.71 o                         
  11   9   5         93.06        168.07        43.78 o                         
  12   9   5         46.75         20.89        57.31 o                         
  13   9   5        100.01        165.03        52.16 o                         
  14   9   5          0.22         47.87        44.08 o                         
  15   9   5          0.20         58.30        45.74 o                         
   0  10   5          0.42         86.27        47.19 o                         
   1  10   5        312.12        346.40        39.97 o                         
   2  10   5         48.06         66.60        39.76 o                         
   3  10   5          0.01         18.34        36.09 o                         
   4  10   5        131.69        175.81        46.54 o                         
   5  10   5         74.85         98.33        43.04 o                         
   6  10   5         24.57         77.70        41.19 o                         
   7  10   5         11.20         80.42        39.79 o                         
   8  10   5         34.23         52.47        43.02 o                         
   9  10   5          6.35          2.69        37.66 o                         
  10  10   5         11.23         31.83        39.53 o                         
  11  10   5         94.11         78.80        41.60 o                         
  12  10   5          0.04         17.28        50.97 o                         
   1  11   5         26.62         19.16        43.11 o                         
   2  11   5          0.45         24.46        44.05 o                         
   3  11   5          4.77         34.10        43.13 o                         
   4  11   5          3.96        105.35        60.60 o                         
   5  11   5         57.53         89.56        46.12 o                         
   6  11   5          5.21         41.52        46.97 o                         
   7  11   5          0.46        -11.54        50.19 o                         
   0   0   6      45411.89      52810.87       486.19 o                         
   1   0   6      11444.60      11704.20       266.08 o                         
   2   0   6       8051.94       7106.54      1132.84 o                         
   3   0   6      69436.43      57113.68      8244.23 o                         
   4   0   6      25977.99      19629.86      1614.07 o                         
   5   0   6       1848.97       1860.77        83.94 o                         
   6   0   6       6332.66       6088.09       134.45 o                         
   7   0   6         82.63         58.92        61.77 o                         
   8   0   6         33.03         87.79        45.50 o                         
   9   0   6        757.61        702.59        50.76 o                         
  10   0   6       2840.68       2793.79        78.61 o                         
  11   0   6        206.44        237.01        58.00 o                         
  12   0   6        729.29        780.23        62.61 o                         
  13   0   6        370.61        348.42        52.54 o                         
  14   0   6       1463.23       1306.56        46.09 o                         
  15   0   6        389.73        433.97        48.51 o                         
  16   0   6        781.79        815.03        50.12 o                         
  17   0   6       5953.53       6020.39        95.83 o                         
  18   0   6        486.14        461.69        43.73 o                         
  19   0   6        183.80        216.17        47.80 o                         
  20   0   6        983.95       1040.11        61.27 o                         
  21   0   6        292.98        329.97        48.34 o                         
  22   0   6        452.88        400.90        49.69 o                         
  23   0   6        172.65        135.90        62.34 o                         
   1   1   6       5767.29       4085.86       273.51 o                         
   2   1   6       5754.32       5888.93       125.26 o                         
   3   1   6         38.02         39.08       106.32 o                         
   4   1   6       1563.54       1568.81        67.73 o                         
   5   1   6       1515.29       1483.59        53.06 o                         
   6   1   6        445.51        496.11        45.46 o                         
   7   1   6        585.96        583.76        45.05 o                         
   8   1   6        153.88        142.93        36.77 o                         
   9   1   6        574.89        539.92        36.90 o                         
  10   1   6        210.11        224.57        34.56 o                         
  11   1   6        208.42        222.08        36.15 o                         
  12   1   6         56.59         98.72        35.13 o                         
  13   1   6         78.56         79.60        34.22 o                         
  14   1   6         19.12         33.14        31.21 o                         
  15   1   6          0.73         33.56        30.64 o                         
  16   1   6        103.12        120.45        30.67 o                         
  17   1   6         34.90         89.84        32.12 o                         
  18   1   6         28.42         56.43        30.11 o                         
  19   1   6         57.74         52.69        33.59 o                         
  20   1   6         23.52         53.88        34.04 o                         
  21   1   6          3.02         67.27        39.19 o                         
  22   1   6          0.94         22.36        33.85 o                         
  23   1   6          0.18         29.51        40.09 o                         
   0   2   6       2073.55       2180.94       121.72 o                         
   1   2   6          0.09         14.59        67.89 o                         
   2   2   6        222.09        200.04        77.65 o                         
   3   2   6       1785.32       1881.24        92.11 o                         
   4   2   6       6205.46       5893.80       105.36 o                         
   5   2   6       4856.36       4263.99        79.58 o                         
   6   2   6         57.73         58.97        44.28 o                         
   7   2   6       3221.33       3408.63        57.16 o                         
   8   2   6        187.92        193.27        37.41 o                         
   9   2   6        318.55        343.30        38.88 o                         
  10   2   6        107.85        105.22        34.76 o                         
  11   2   6          3.73         50.51        35.67 o                         
  12   2   6        756.83        754.19        39.22 o                         
  13   2   6        104.02        132.44        33.24 o                         
  14   2   6        538.82        552.53        32.60 o                         
  15   2   6          7.56         22.65        31.76 o                         
  16   2   6         38.28         68.45        29.62 o                         
  17   2   6         71.63         97.21        30.63 o                         
  18   2   6          4.30         50.94        32.44 o                         
  19   2   6          7.82         26.31        33.85 o                         
  20   2   6         28.05         46.27        34.85 o                         
  21   2   6         82.81         53.53        37.59 o                         
  22   2   6         48.98         71.87        34.81 o                         
  23   2   6         67.51         67.44        34.97 o                         
   1   3   6        376.40        407.41        66.28 o                         
   2   3   6        216.63        254.98        61.96 o                         
   3   3   6        632.19        652.04        53.62 o                         
   4   3   6        967.11        908.18        93.45 o                         
   5   3   6        656.73        686.22        49.52 o                         
   6   3   6       4156.28       4095.83        62.83 o                         
   7   3   6       2588.98       2633.77        55.33 o                         
   8   3   6         25.79         71.63        44.21 o                         
   9   3   6       1012.75       1060.05        41.93 o                         
  10   3   6          1.81         19.76        38.15 o                         
  11   3   6        889.69        869.89        51.37 o                         
  12   3   6        230.14        225.42        36.61 o                         
  13   3   6         46.41         75.79        36.33 o                         
  14   3   6        867.05        836.48        38.79 o                         
  15   3   6        132.32        142.59        32.08 o                         
  16   3   6        240.32        257.44        36.39 o                         
  17   3   6          1.39         -8.71        36.50 o                         
  18   3   6        190.96        155.77        34.31 o                         
  19   3   6          8.21         39.63        35.76 o                         
  20   3   6         45.29         48.11        38.56 o                         
  21   3   6         42.84         38.77        37.25 o                         
  22   3   6         31.42         33.05        32.94 o                         
  23   3   6         26.63        106.93       160.36 o                         
   0   4   6       3325.22       3462.75       114.81 o                         
   1   4   6       1535.41       1593.26        74.47 o                         
   2   4   6         36.29         71.36        47.66 o                         
   3   4   6       1337.42       1357.72        52.93 o                         
   4   4   6       2294.73       2391.24        56.23 o                         
   5   4   6       6024.70       5979.33        72.29 o                         
   6   4   6       1206.77       1169.49        52.07 o                         
   7   4   6       3175.62       3146.36        57.49 o                         
   8   4   6       1017.54       1059.71        45.91 o                         
   9   4   6       1100.52       1111.40        49.35 o                         
  10   4   6        615.54        641.07        37.53 o                         
  11   4   6          9.96         24.83        42.35 o                         
  12   4   6        612.98        603.83        51.50 o                         
  13   4   6         87.94         96.44        43.05 o                         
  14   4   6        438.83        435.43        39.56 o                         
  15   4   6          3.70         11.81        38.36 o                         
  16   4   6         13.02         64.57        36.39 o                         
  17   4   6        267.73        292.26        43.63 o                         
  18   4   6        308.89        285.54        38.85 o                         
  19   4   6          1.03          6.51        33.29 o                         
  20   4   6         15.00         37.04        34.36 o                         
  21   4   6          2.47         44.98        35.45 o                         
  22   4   6          8.27         62.69        34.82 o                         
   1   5   6       2117.05       2279.88        50.89 o                         
   2   5   6        543.51        531.57        42.77 o                         
   3   5   6          9.81         34.99        44.88 o                         
   4   5   6       1954.57       1976.95        60.51 o                         
   5   5   6       4249.65       4366.92        80.17 o                         
   6   5   6        638.54        656.49        51.73 o                         
   7   5   6        715.51        734.62        47.94 o                         
   8   5   6        346.98        378.21        43.73 o                         
   9   5   6        120.21        105.36        46.07 o                         
  10   5   6        304.77        336.96        44.21 o                         
  11   5   6        385.18        355.56        45.40 o                         
  12   5   6         14.99          5.80        39.57 o                         
  13   5   6        729.51        745.00        54.88 o                         
  14   5   6        606.96        519.54        44.35 o                         
  15   5   6        761.15        736.59        49.98 o                         
  16   5   6         10.16         71.64        35.95 o                         
  17   5   6         44.45         54.33        34.44 o                         
  18   5   6         15.63         65.34        39.78 o                         
  19   5   6         44.64         52.89        40.11 o                         
  20   5   6         24.68         50.59        37.30 o                         
  21   5   6         31.25         41.77        37.10 o                         
   0   6   6        607.98        658.70        47.78 o                         
   1   6   6        490.02        522.14        36.02 o                         
   2   6   6        711.89        672.29        39.06 o                         
   3   6   6        428.10        444.85        37.03 o                         
   4   6   6         33.91         75.10        38.70 o                         
   5   6   6          0.96         30.48        39.15 o                         
   6   6   6        426.56        474.28        39.38 o                         
   7   6   6          9.90         53.99        41.41 o                         
   8   6   6        229.66        242.73        37.15 o                         
   9   6   6        237.96        234.89        36.55 o                         
  10   6   6        235.91        355.88        78.36 o                         
  11   6   6       1961.49       1800.65        63.81 o                         
  12   6   6        620.83        580.66        47.22 o                         
  13   6   6         38.17         65.20        42.71 o                         
  14   6   6        124.71        143.83        35.62 o                         
  15   6   6         98.09         60.65        42.26 o                         
  16   6   6          0.42         30.35        36.89 o                         
  17   6   6          8.61         27.62        36.13 o                         
  18   6   6         37.17        112.39        37.68 o                         
  19   6   6          0.03         54.01        39.22 o                         
  20   6   6         21.04         33.29        47.86 o                         
   1   7   6         80.60        105.03        33.85 o                         
   2   7   6       1752.54       1727.55        67.99 o                         
   3   7   6         39.24         29.38        38.76 o                         
   4   7   6        437.03        413.88        41.14 o                         
   5   7   6         34.53         46.51        40.25 o                         
   6   7   6        301.83        272.32        42.87 o                         
   7   7   6         41.12         68.06        43.29 o                         
   8   7   6         97.47        122.26        40.17 o                         
   9   7   6         41.89        102.23        36.77 o                         
  10   7   6         11.37         38.95        46.33 o                         
  11   7   6          8.51         47.60        42.76 o                         
  12   7   6         31.41        115.99        44.78 o                         
  13   7   6         75.83        102.52        41.70 o                         
  14   7   6          3.93        -22.27        47.78 o                         
  15   7   6         49.50         42.05        42.53 o                         
  16   7   6          3.78         28.56        44.66 o                         
  17   7   6          1.50         38.16        53.23 o                         
  18   7   6          1.69         30.53        45.39 o                         
   0   8   6        960.98        902.19        67.87 o                         
   1   8   6        692.65        689.50        46.83 o                         
   2   8   6         98.29        106.42        39.15 o                         
   3   8   6        157.42        119.94        40.21 o                         
   4   8   6        789.74        761.44        41.58 o                         
   5   8   6        647.95        592.45        41.47 o                         
   6   8   6          1.34         33.22        41.15 o                         
   7   8   6         57.13         80.91        38.05 o                         
   8   8   6          1.35          5.95        44.22 o                         
   9   8   6        348.04        404.55        54.49 o                         
  10   8   6        856.63        834.44        48.31 o                         
  11   8   6         28.37         36.44        47.37 o                         
  12   8   6         42.61         53.37        42.74 o                         
  13   8   6         57.20         80.80        52.46 o                         
  14   8   6          2.86         42.91        42.66 o                         
  15   8   6         14.62         46.79        45.77 o                         
  16   8   6         60.58         65.15        46.05 o                         
  17   8   6        208.82        315.81        47.97 o                         
   1   9   6         58.40        113.52        41.49 o                         
   2   9   6         13.54         15.25        42.48 o                         
   3   9   6         13.03         50.73        35.68 o                         
   4   9   6         99.04        145.27        35.92 o                         
   5   9   6         62.29         89.61        35.66 o                         
   6   9   6         45.59         77.90        32.38 o                         
   7   9   6         83.09        124.95        41.30 o                         
   8   9   6         10.66         30.68        47.87 o                         
   9   9   6        344.26        362.31        47.00 o                         
  10   9   6        207.03        187.64        45.43 o                         
  11   9   6        153.18        165.05        43.40 o                         
  12   9   6        100.93        129.52        45.28 o                         
  13   9   6        210.66        196.11        50.41 o                         
  14   9   6        179.34        183.75        51.02 o                         
   0  10   6        105.93        193.59        79.18 o                         
   1  10   6        137.25        117.69        37.44 o                         
   2  10   6         23.61         52.01        36.49 o                         
   3  10   6         50.23         69.81        40.09 o                         
   4  10   6         69.72        104.27        37.00 o                         
   5  10   6        307.87        317.50        40.02 o                         
   6  10   6        154.90        190.89        42.25 o                         
   7  10   6        112.87        160.78        40.81 o                         
   8  10   6          7.33          1.67        37.93 o                         
   9  10   6          7.74        -20.41        41.04 o                         
  10  10   6         19.38         22.93        39.30 o                         
  11  10   6         12.99         53.65        40.70 o                         
  12  10   6          0.50         29.87        91.76 o                         
   1  11   6         29.38         61.46        40.75 o                         
   2  11   6          3.57         80.59        45.09 o                         
   3  11   6          0.23         44.03        59.05 o                         
   4  11   6         12.86         -1.16        44.44 o                         
   5  11   6        148.30        173.66        46.22 o                         
   6  11   6         17.68         36.59        45.71 o                         
   7  11   6          0.40         23.39        68.94 o                         
   1   1   7       2008.17       2029.38       100.16 o                         
   2   1   7       5350.38       5036.82       112.38 o                         
   3   1   7       6955.03       7051.59       121.20 o                         
   4   1   7       9911.53       9574.39       491.31 o                         
   5   1   7       2054.31       2253.39        64.17 o                         
   6   1   7       2073.40       2060.69        54.47 o                         
   7   1   7       1600.80       1757.28        63.71 o                         
   8   1   7        565.14        609.70        42.07 o                         
   9   1   7         10.09         68.36        38.73 o                         
  10   1   7       2313.80       2422.32        51.87 o                         
  11   1   7       1250.96       1260.14        41.80 o                         
  12   1   7         40.19         41.73        34.77 o                         
  13   1   7       1437.80       1409.40        42.22 o                         
  14   1   7        224.94        298.42        36.95 o                         
  15   1   7        160.95        154.39        30.74 o                         
  16   1   7          9.62         34.00        32.67 o                         
  17   1   7         75.82         73.40        34.15 o                         
  18   1   7        622.63        625.29        34.14 o                         
  19   1   7        380.50        365.13        35.52 o                         
  20   1   7         19.79         35.88        32.80 o                         
  21   1   7        290.39        276.45        39.47 o                         
  22   1   7        118.90        106.28        38.86 o                         
  23   1   7          5.10         41.74        35.59 o                         
   0   2   7       1562.47       1608.17       109.01 o                         
   1   2   7        934.93        870.73        80.83 o                         
   2   2   7         50.27         96.87        81.07 o                         
   3   2   7       1141.34       1145.55        74.85 o                         
   4   2   7         50.13        -29.84        63.86 o                         
   5   2   7        980.17       1059.09        50.49 o                         
   6   2   7        902.90        850.93        45.76 o                         
   7   2   7        611.37        702.39        48.98 o                         
   8   2   7        480.78        531.72        41.35 o                         
   9   2   7        610.52        600.27        46.21 o                         
  10   2   7       1065.86       1090.21        40.94 o                         
  11   2   7        184.96        258.01        35.38 o                         
  12   2   7         12.39         50.25        38.65 o                         
  13   2   7        250.20        255.63        34.23 o                         
  14   2   7          5.52         18.72        32.13 o                         
  15   2   7        229.63        227.19        32.97 o                         
  16   2   7         65.42         77.24        32.32 o                         
  17   2   7        236.51        251.45        32.90 o                         
  18   2   7          7.72         77.29        31.75 o                         
  19   2   7         80.06        112.99        31.39 o                         
  20   2   7        249.74        265.62        37.72 o                         
  21   2   7         17.10         -2.56        37.35 o                         
  22   2   7          0.44         45.56        36.51 o                         
  23   2   7          9.27         57.24        39.19 o                         
   1   3   7       1215.03       1290.07        67.44 o                         
   2   3   7        246.69        280.83        60.07 o                         
   3   3   7        277.52        417.16        62.73 o                         
   4   3   7          0.78         41.32        48.80 o                         
   5   3   7        772.06        762.75        44.22 o                         
   6   3   7        680.89        685.44        45.73 o                         
   7   3   7        148.85        177.37        42.33 o                         
   8   3   7       2290.82       2366.28        58.17 o                         
   9   3   7       1936.51       1874.96        49.84 o                         
  10   3   7       1331.65       1252.88        50.46 o                         
  11   3   7         61.66         95.41        36.56 o                         
  12   3   7         94.61        133.66        41.92 o                         
  13   3   7        244.62        262.97        40.05 o                         
  14   3   7          0.15         -6.50        37.08 o                         
  15   3   7        127.11        156.08        32.65 o                         
  16   3   7        254.08        245.24        32.16 o                         
  17   3   7        449.02        473.25        32.51 o                         
  18   3   7          0.63         47.63        33.85 o                         
  19   3   7         98.66        151.54        34.04 o                         
  20   3   7         43.49         54.95        37.44 o                         
  21   3   7         38.67         52.35        39.88 o                         
  22   3   7        163.49        144.47        41.45 o                         
   0   4   7          0.43         12.68        83.03 o                         
   1   4   7         99.76         68.82        56.20 o                         
   2   4   7       3011.70       3097.08        89.76 o                         
   3   4   7         38.40         45.76        48.38 o                         
   4   4   7       2375.43       2167.10        53.89 o                         
   5   4   7        161.28        258.69        49.11 o                         
   6   4   7         69.01        124.63        44.26 o                         
   7   4   7        362.77        417.49        41.52 o                         
   8   4   7       2333.56       2195.52        56.60 o                         
   9   4   7         52.88         36.79        40.59 o                         
  10   4   7         91.12         75.49        42.43 o                         
  11   4   7       1279.24       1391.36        71.45 o                         
  12   4   7        996.49        931.77        47.53 o                         
  13   4   7        411.24        405.00        43.38 o                         
  14   4   7        212.14        206.58        44.00 o                         
  15   4   7       1786.95       1647.31        55.15 o                         
  16   4   7         18.83         50.92        41.69 o                         
  17   4   7         89.53        125.04        42.35 o                         
  18   4   7        273.86        220.13        45.49 o                         
  19   4   7          3.41         -1.79        40.16 o                         
  20   4   7         11.81         19.76        51.72 o                         
  21   4   7          7.50         21.94        37.00 o                         
  22   4   7         66.62        106.30        47.10 o                         
   1   5   7       1168.43       1085.55        59.19 o                         
   2   5   7        161.96        141.49        40.25 o                         
   3   5   7        165.00        206.35        43.14 o                         
   4   5   7        107.27        121.81        43.59 o                         
   5   5   7        476.21        584.28        58.12 o                         
   6   5   7        155.38        202.94        44.58 o                         
   7   5   7        922.31        945.15        47.00 o                         
   8   5   7        131.56        177.86        41.80 o                         
   9   5   7       2508.50       2428.33       104.97 o                         
  10   5   7        751.04        732.13        45.27 o                         
  11   5   7        346.46        388.57        59.08 o                         
  12   5   7        665.37        573.87        62.97 o                         
  13   5   7         42.62         56.72        58.86 o                         
  14   5   7         70.77        107.43        48.15 o                         
  15   5   7          0.44         54.98        41.21 o                         
  16   5   7         75.58         54.26        42.20 o                         
  17   5   7         77.35         84.87        42.31 o                         
  18   5   7          6.10         60.76        35.08 o                         
  19   5   7         35.31         47.63        38.03 o                         
  20   5   7          1.07        -22.47        39.42 o                         
  21   5   7         12.30         -4.54        40.05 o                         
   0   6   7          0.33         22.42        55.92 o                         
   1   6   7         16.81         38.48        32.86 o                         
   2   6   7        131.42        134.71        34.67 o                         
   3   6   7        460.89        441.86        39.87 o                         
   4   6   7        358.89        422.17        42.86 o                         
   5   6   7         20.35         20.68        39.50 o                         
   6   6   7        158.65        177.56        41.71 o                         
   7   6   7       2493.54       2538.96        68.11 o                         
   8   6   7        269.86        305.54        48.57 o                         
   9   6   7          0.65         35.70        45.64 o                         
  10   6   7        392.53        364.46        46.82 o                         
  11   6   7          8.52        -15.73        76.06 o                         
  12   6   7         85.89        100.99        47.82 o                         
  13   6   7         11.52         55.38        42.18 o                         
  14   6   7        198.32        244.66        42.10 o                         
  15   6   7          2.68         23.58        48.17 o                         
  16   6   7          0.05         62.92        48.23 o                         
  17   6   7          0.16          9.32        43.92 o                         
  18   6   7         29.47         88.14        43.32 o                         
  19   6   7         79.75         71.81        59.09 o                         
  20   6   7        127.45         56.08        61.58 o                         
   1   7   7         69.89         91.43        32.94 o                         
   2   7   7         13.35         57.27        38.05 o                         
   3   7   7        317.52        301.42        39.82 o                         
   4   7   7        266.68        279.82        36.32 o                         
   5   7   7          1.81         47.81        38.37 o                         
   6   7   7         75.52         84.54        40.40 o                         
   7   7   7       1508.67       1491.61        49.87 o                         
   8   7   7        534.56        573.12        46.43 o                         
   9   7   7          4.46         22.45        40.87 o                         
  10   7   7          4.76          9.33        41.04 o                         
  11   7   7         40.72         54.15        45.10 o                         
  12   7   7        105.45        125.42        42.84 o                         
  13   7   7        110.22        118.69        43.20 o                         
  14   7   7        353.51        365.10        46.34 o                         
  15   7   7        368.69        408.50        43.44 o                         
  16   7   7         30.75         -2.95        59.24 o                         
  17   7   7         77.78         86.97        48.71 o                         
  18   7   7         57.44          9.23        46.51 o                         
   0   8   7        234.96        242.05        48.62 o                         
   1   8   7       1040.98        954.86        42.61 o                         
   2   8   7         74.87         73.29        36.85 o                         
   3   8   7        440.83        424.31        41.13 o                         
   4   8   7        514.74        525.30        43.33 o                         
   5   8   7        159.51        173.93        43.58 o                         
   6   8   7        379.52        431.31        46.79 o                         
   7   8   7        570.60        557.15        45.20 o                         
   8   8   7          3.02         33.37        45.12 o                         
   9   8   7          0.29         12.76        37.18 o                         
  10   8   7          8.60         22.43        42.34 o                         
  11   8   7        168.99        134.31        43.43 o                         
  12   8   7         34.23        137.65        45.00 o                         
  13   8   7        122.85        110.39        43.88 o                         
  14   8   7          0.10         58.51        44.24 o                         
  15   8   7         90.54         81.46        48.02 o                         
  16   8   7         33.56         58.34        44.63 o                         
   1   9   7          5.71          7.93        39.26 o                         
   2   9   7        711.59        706.74        41.06 o                         
   3   9   7        920.85        845.62        40.15 o                         
   4   9   7         16.38         26.29        34.55 o                         
   5   9   7         76.04         88.39        36.72 o                         
   6   9   7         91.75         88.33        33.76 o                         
   7   9   7         61.85        139.07        54.33 o                         
   8   9   7        169.47        171.09        45.94 o                         
   9   9   7        285.51        317.14        47.67 o                         
  10   9   7        141.97        161.11        46.21 o                         
  11   9   7          0.03         36.57        50.01 o                         
  12   9   7         33.94         51.06        40.63 o                         
  13   9   7          4.43        -38.80        44.86 o                         
  14   9   7        168.63        112.48        51.92 o                         
   0  10   7         78.74        111.96        57.98 o                         
   1  10   7         23.65        -11.10        41.71 o                         
   2  10   7         23.98         69.27        37.30 o                         
   3  10   7        130.40        151.43        36.85 o                         
   4  10   7         18.01         41.74        35.44 o                         
   5  10   7        163.77        207.00        34.87 o                         
   6  10   7        447.09        427.32        33.93 o                         
   7  10   7         42.19         79.90        38.83 o                         
   8  10   7          7.90         38.38        38.35 o                         
   9  10   7         52.35         22.37        35.72 o                         
  10  10   7          1.08         27.93        37.66 o                         
  11  10   7          0.72         10.56        45.51 o                         
   1  11   7         26.03         74.16        40.64 o                         
   2  11   7         13.89         71.65        40.02 o                         
   3  11   7          0.46         30.87        40.99 o                         
   4  11   7          7.05         38.11        45.20 o                         
   5  11   7        157.31        149.91        50.26 o                         
   6  11   7         44.09         24.05        44.91 o                         
   7  11   7         15.86         70.20        90.30 o                         
   0   0   8        192.18        541.86       147.06 o                         
   1   0   8       4238.86       4191.89       175.03 o                         
   2   0   8       2078.49       2355.64       156.83 o                         
   3   0   8         95.75         52.89        92.98 o                         
   4   0   8        490.61        713.26        99.85 o                         
   5   0   8       3540.76       3260.98       108.52 o                         
   6   0   8        398.07        533.39        62.27 o                         
   7   0   8         11.95         89.79        52.65 o                         
   8   0   8         85.96        136.49        66.40 o                         
   9   0   8       2884.79       3158.81        87.00 o                         
  10   0   8          7.87         45.50        55.51 o                         
  11   0   8        993.81        923.65        61.05 o                         
  12   0   8        414.33        478.51        82.89 o                         
  13   0   8        593.85        555.08        47.99 o                         
  14   0   8       7499.34       7106.72        90.22 o                         
  15   0   8        733.16        623.27        55.02 o                         
  16   0   8        446.72        500.02        45.82 o                         
  17   0   8          6.88         60.79        50.49 o                         
  18   0   8         98.56        226.08        50.65 o                         
  19   0   8        227.21        249.88        46.38 o                         
  20   0   8         13.08         32.32        48.09 o                         
  21   0   8          0.03         32.94        49.28 o                         
  22   0   8          0.32         40.91        57.20 o                         
  23   0   8         12.36         15.73        50.75 o                         
   1   1   8          0.07         -6.58        76.93 o                         
   2   1   8        356.88        212.31        77.79 o                         
   3   1   8       5529.43       5639.88       122.59 o                         
   4   1   8       2023.24       1785.59       102.87 o                         
   5   1   8         17.16         -0.40        62.39 o                         
   6   1   8        761.10        777.15        43.72 o                         
   7   1   8        106.93        153.62        40.65 o                         
   8   1   8        915.27       1010.00        43.92 o                         
   9   1   8        743.09        755.66        42.27 o                         
  10   1   8        615.42        582.60        39.28 o                         
  11   1   8          6.15         17.68        41.87 o                         
  12   1   8       1018.71       1062.61        59.55 o                         
  13   1   8       1530.24       1563.24        46.24 o                         
  14   1   8         79.37         88.51        33.77 o                         
  15   1   8         68.72         69.79        35.16 o                         
  16   1   8       1100.31       1075.62        35.28 o                         
  17   1   8       1509.66       1612.89        39.58 o                         
  18   1   8        594.28        596.91        35.29 o                         
  19   1   8          9.86         21.00        34.65 o                         
  20   1   8       1141.78       1034.90        36.17 o                         
  21   1   8        135.98        136.42        36.61 o                         
  22   1   8        396.34        417.76        38.37 o                         
  23   1   8          1.60          6.82        37.44 o                         
   0   2   8       1766.21       1746.17       103.30 o                         
   1   2   8       1480.75       1417.20        65.72 o                         
   2   2   8        723.64        814.33        87.07 o                         
   3   2   8       1938.16       1817.56        98.74 o                         
   4   2   8       6688.59       7383.72       104.16 o                         
   5   2   8         91.17         89.97        48.90 o                         
   6   2   8       1306.33       1351.25        47.85 o                         
   7   2   8       1146.56       1072.14        47.99 o                         
   8   2   8        845.43        870.62        44.80 o                         
   9   2   8       1076.64       1003.36        43.11 o                         
  10   2   8        291.49        302.58        41.74 o                         
  11   2   8        159.54        151.15        41.77 o                         
  12   2   8        582.62        563.01        41.80 o                         
  13   2   8        730.79        703.36        42.65 o                         
  14   2   8        136.24        154.73        40.29 o                         
  15   2   8        158.57        178.55        36.38 o                         
  16   2   8          9.17         53.51        33.55 o                         
  17   2   8         82.59         75.89        36.15 o                         
  18   2   8          0.31         37.16        31.69 o                         
  19   2   8        164.61        160.16        35.49 o                         
  20   2   8        151.94        176.32        32.46 o                         
  21   2   8        257.06        258.04        38.60 o                         
  22   2   8         76.91        164.82        45.45 o                         
  23   2   8        174.61        147.40       128.52 o                         
   1   3   8       3024.18       3048.48        88.86 o                         
   2   3   8      21101.38      22321.50       255.56 o                         
   3   3   8       2260.65       2354.89        68.87 o                         
   4   3   8       4381.30       4558.21        80.20 o                         
   5   3   8        352.20        491.99        48.18 o                         
   6   3   8       2859.04       2984.45        51.00 o                         
   7   3   8       2110.52       2142.86        48.55 o                         
   8   3   8        447.49        430.29        43.71 o                         
   9   3   8          2.41          3.16        40.34 o                         
  10   3   8        600.68        613.29        45.81 o                         
  11   3   8         62.46         94.31        42.03 o                         
  12   3   8        147.94        181.96        42.31 o                         
  13   3   8        262.08        164.58        56.58 o                         
  14   3   8         37.44         54.31        39.98 o                         
  15   3   8        232.00        286.13        52.61 o                         
  16   3   8        155.97        135.55        36.57 o                         
  17   3   8         46.21         42.82        37.19 o                         
  18   3   8        107.55        150.43        34.75 o                         
  19   3   8          0.01         43.99        38.59 o                         
  20   3   8         25.60         83.22        37.70 o                         
  21   3   8         67.71        123.28        41.61 o                         
  22   3   8         57.32         64.24        44.39 o                         
   0   4   8         62.61         55.01        84.39 o                         
   1   4   8          0.01        -10.36        54.22 o                         
   2   4   8          2.78         39.12        57.26 o                         
   3   4   8        952.06        969.87        61.58 o                         
   4   4   8       2205.50       2329.07        55.04 o                         
   5   4   8       4116.12       4088.72        89.91 o                         
   6   4   8        110.55        188.42        42.62 o                         
   7   4   8        160.84        236.42        44.24 o                         
   8   4   8        132.44        214.80        42.54 o                         
   9   4   8        368.21        418.95        41.91 o                         
  10   4   8         18.18         12.73        42.80 o                         
  11   4   8         29.18         49.67        41.07 o                         
  12   4   8          0.50        194.26        42.50 o                         
  13   4   8         25.50         75.66        54.79 o                         
  14   4   8        190.12        192.42        51.07 o                         
  15   4   8        203.28        301.94        51.95 o                         
  16   4   8         25.04         73.92        47.55 o                         
  17   4   8         46.30         94.38        38.94 o                         
  18   4   8          4.90         34.62        40.40 o                         
  19   4   8         41.83         84.16        41.13 o                         
  20   4   8         77.63         74.23        42.14 o                         
  21   4   8          5.61         19.87        44.97 o                         
   1   5   8        247.15        338.30        51.69 o                         
   2   5   8         17.23         83.13        55.77 o                         
   3   5   8        856.73        810.65        46.72 o                         
   4   5   8       2295.20       2217.16        60.42 o                         
   5   5   8         15.38         63.66        43.92 o                         
   6   5   8        391.67        410.20        46.60 o                         
   7   5   8        112.48        156.00        40.23 o                         
   8   5   8        465.31        453.15        42.17 o                         
   9   5   8        663.94        676.48        45.10 o                         
  10   5   8        249.69        276.10        43.62 o                         
  11   5   8       2989.29       2957.80        82.76 o                         
  12   5   8       1975.52       1959.25        52.23 o                         
  13   5   8        124.84        131.39        56.41 o                         
  14   5   8       1007.84       1012.48        69.31 o                         
  15   5   8        401.06        375.26        49.16 o                         
  16   5   8         40.84         81.03        56.80 o                         
  17   5   8        143.08        167.76        55.41 o                         
  18   5   8          5.46        129.12        55.99 o                         
  19   5   8          1.58         28.28        42.55 o                         
  20   5   8         53.66         87.55        47.85 o                         
  21   5   8          2.00         -2.92       109.78 o                         
   0   6   8        191.32        247.22        54.63 o                         
   1   6   8       1209.23       1211.48        46.06 o                         
   2   6   8        357.07        395.81        38.48 o                         
   3   6   8         29.01         82.28        41.32 o                         
   4   6   8        557.21        608.77        42.63 o                         
   5   6   8          0.60         54.11        40.44 o                         
   6   6   8        300.24        298.17        44.59 o                         
   7   6   8          1.08         80.13        55.61 o                         
   8   6   8        810.27        765.30        46.37 o                         
   9   6   8        113.49        107.99        43.76 o                         
  10   6   8         51.96        105.02        43.17 o                         
  11   6   8        602.47        665.98        48.95 o                         
  12   6   8        614.99        455.76        70.83 o                         
  13   6   8         21.28         85.06        54.82 o                         
  14   6   8         37.95         85.26        54.55 o                         
  15   6   8        216.81        276.16        42.37 o                         
  16   6   8        603.97        513.30        68.58 o                         
  17   6   8         50.51         58.29        42.93 o                         
  18   6   8         75.39        136.39        45.22 o                         
  19   6   8          0.38         42.06        43.68 o                         
   1   7   8          0.41         13.19        35.94 o                         
   2   7   8          8.98         29.15        36.57 o                         
   3   7   8         60.80         57.88        35.31 o                         
   4   7   8        386.96        399.17        36.61 o                         
   5   7   8         99.17        121.18        37.88 o                         
   6   7   8        371.27        385.16        40.32 o                         
   7   7   8         15.72         60.41        38.82 o                         
   8   7   8        758.96        748.91        44.48 o                         
   9   7   8        147.42        175.94        35.85 o                         
  10   7   8         39.91         58.99        38.77 o                         
  11   7   8        158.68        161.88        42.07 o                         
  12   7   8         30.45          9.59        40.98 o                         
  13   7   8        114.75        101.47        43.22 o                         
  14   7   8         95.15        162.42        45.84 o                         
  15   7   8          0.25         16.85        44.57 o                         
  16   7   8         13.53         49.15        43.95 o                         
  17   7   8          2.39          7.96        52.41 o                         
  18   7   8          1.80         68.94        47.07 o                         
   0   8   8        148.32        182.96        53.88 o                         
   1   8   8        112.05        121.66        38.35 o                         
   2   8   8        140.07        148.67        35.26 o                         
   3   8   8         97.47         77.96        39.00 o                         
   4   8   8       1744.40       1646.24        47.42 o                         
   5   8   8        515.64        513.45        51.35 o                         
   6   8   8        317.61        315.99        42.66 o                         
   7   8   8         75.55         79.59        39.99 o                         
   8   8   8        432.71        438.86        41.98 o                         
   9   8   8          1.98         30.27        38.05 o                         
  10   8   8        454.41        464.31        36.44 o                         
  11   8   8          0.01         48.74        49.22 o                         
  12   8   8        185.53        145.71        43.65 o                         
  13   8   8        484.56        530.12        50.74 o                         
  14   8   8         42.48         95.17        43.93 o                         
  15   8   8         91.29         34.88        63.45 o                         
  16   8   8         86.54         35.60        46.54 o                         
   1   9   8         54.20         99.82        48.44 o                         
   2   9   8        556.70        558.84        40.94 o                         
   3   9   8          0.04         16.16        38.63 o                         
   4   9   8        300.95        304.00        40.60 o                         
   5   9   8        149.48        154.89        37.58 o                         
   6   9   8        518.70        478.79        43.71 o                         
   7   9   8        391.86        425.16        47.60 o                         
   8   9   8         24.94         41.17        36.00 o                         
   9   9   8         56.63         58.64        47.55 o                         
  10   9   8         33.48         86.06        48.70 o                         
  11   9   8        239.16        279.09        44.01 o                         
  12   9   8         35.25         36.08        46.90 o                         
  13   9   8          4.21         54.76        45.01 o                         
  14   9   8         16.43         41.99        46.51 o                         
   0  10   8         82.96         67.97        60.50 o                         
   1  10   8         70.17         64.24        41.58 o                         
   2  10   8         33.63         51.01        43.01 o                         
   3  10   8         82.80        142.20        38.22 o                         
   4  10   8         16.25         53.52        38.89 o                         
   5  10   8          3.49         26.08        36.75 o                         
   6  10   8         58.31        104.13        37.77 o                         
   7  10   8         45.06         59.07        35.11 o                         
   8  10   8          8.39         76.98        39.28 o                         
   9  10   8         36.92         60.56        37.96 o                         
  10  10   8          4.49         21.90        41.04 o                         
  11  10   8          8.80         23.53        58.51 o                         
   1  11   8         16.19         53.81        39.34 o                         
   2  11   8          0.37         23.32        41.07 o                         
   3  11   8        140.91        165.26        39.36 o                         
   4  11   8         20.43        103.59        40.43 o                         
   5  11   8        227.16        226.35        45.34 o                         
   6  11   8          6.52        -36.39        88.13 o                         
   1   1   9       6253.15       6644.85       125.78 o                         
   2   1   9       3844.83       3880.95        92.51 o                         
   3   1   9        478.63        481.10        84.48 o                         
   4   1   9        697.90        755.26        88.86 o                         
   5   1   9          8.60         -1.99        67.01 o                         
   6   1   9         13.16         39.67        42.91 o                         
   7   1   9       1216.59       1347.02        48.14 o                         
   8   1   9       1321.66       1179.96        53.18 o                         
   9   1   9         27.31         63.20        37.74 o                         
  10   1   9        715.34        705.28        40.92 o                         
  11   1   9       1302.20       1367.78        40.59 o                         
  12   1   9        217.41        253.99        38.53 o                         
  13   1   9        161.32        161.50        52.06 o                         
  14   1   9        683.20        644.92        56.32 o                         
  15   1   9        932.61        818.03        62.50 o                         
  16   1   9        316.28        294.98        48.62 o                         
  17   1   9         35.95         18.30        39.42 o                         
  18   1   9        173.68        199.71        39.28 o                         
  19   1   9          2.60          5.01        43.86 o                         
  20   1   9         26.32         59.13        43.24 o                         
  21   1   9        250.97        281.62        43.20 o                         
  22   1   9        229.70        269.45        46.71 o                         
  23   1   9          3.36          6.90        53.81 o                         
   0   2   9       3036.38       3167.75       117.66 o                         
   1   2   9        644.01        697.61        64.06 o                         
   2   2   9        407.82        531.81        89.88 o                         
   3   2   9       2409.72       2466.00        84.12 o                         
   4   2   9        137.61         85.53        72.49 o                         
   5   2   9       1206.98       1334.85        70.51 o                         
   6   2   9       3358.17       3584.18        59.74 o                         
   7   2   9         27.76         57.49        39.76 o                         
   8   2   9        256.24        244.30        37.68 o                         
   9   2   9        100.36         83.45        37.45 o                         
  10   2   9        321.88        325.42        36.10 o                         
  11   2   9         65.00         87.60        40.59 o                         
  12   2   9          5.17         36.42        38.66 o                         
  13   2   9        424.53        420.08        38.69 o                         
  14   2   9        176.09        238.09        63.31 o                         
  15   2   9         34.52         58.12        58.71 o                         
  16   2   9        241.95        239.91        46.27 o                         
  17   2   9          2.73         60.59        38.64 o                         
  18   2   9        259.01        207.63        40.14 o                         
  19   2   9        127.75         99.67        42.51 o                         
  20   2   9        351.64        367.02        44.64 o                         
  21   2   9          0.39         61.44        45.92 o                         
  22   2   9         54.48         70.03        52.35 o                         
   1   3   9        202.84        257.83        68.76 o                         
   2   3   9       1166.49       1372.84        75.86 o                         
   3   3   9        524.92        427.86        75.72 o                         
   4   3   9         12.88         52.01        67.38 o                         
   5   3   9         20.96         63.52        42.41 o                         
   6   3   9         51.31         64.75        37.83 o                         
   7   3   9       2697.38       2733.07        59.48 o                         
   8   3   9       3221.89       3211.15        49.54 o                         
   9   3   9         16.08         46.90        41.61 o                         
  10   3   9          0.10         16.32        39.60 o                         
  11   3   9        355.31        332.31        44.96 o                         
  12   3   9          0.12         35.56        42.61 o                         
  13   3   9        235.68        280.45        46.02 o                         
  14   3   9        185.73        205.81        55.35 o                         
  15   3   9        843.78        817.95        55.94 o                         
  16   3   9          2.49          9.54        52.41 o                         
  17   3   9         48.05         84.85        43.97 o                         
  18   3   9         98.52        138.22        43.90 o                         
  19   3   9          6.91         29.47        43.62 o                         
  20   3   9         42.51         81.39        48.76 o                         
  21   3   9         13.85         31.60        48.39 o                         
  22   3   9        326.24        399.76        59.63 o                         
   0   4   9       1400.98       1260.42        97.78 o                         
   1   4   9       2654.62       2711.19        98.98 o                         
   2   4   9        192.05        167.06        52.12 o                         
   3   4   9         15.45         18.43        58.35 o                         
   4   4   9        308.28        381.76        53.62 o                         
   5   4   9       4300.17       4426.47        63.61 o                         
   6   4   9       2539.47       2507.39        48.90 o                         
   7   4   9        493.24        482.42        44.24 o                         
   8   4   9        553.39        513.45        41.89 o                         
   9   4   9        142.54        170.21        41.82 o                         
  10   4   9        126.38         94.54        41.22 o                         
  11   4   9          0.17         69.40        40.78 o                         
  12   4   9        168.54        121.59        43.06 o                         
  13   4   9         46.95         74.41        40.80 o                         
  14   4   9         15.44         46.33        58.20 o                         
  15   4   9         87.32         74.19        50.65 o                         
  16   4   9         12.66         60.70        50.91 o                         
  17   4   9          6.89         14.38        52.09 o                         
  18   4   9         24.13         95.52        43.79 o                         
  19   4   9          2.77         22.61        48.04 o                         
  20   4   9          1.85          2.33        60.10 o                         
  21   4   9         70.99        138.45        53.82 o                         
   1   5   9         17.22         38.63        49.85 o                         
   2   5   9         12.70         45.39        51.52 o                         
   3   5   9        440.09        484.52        45.23 o                         
   4   5   9       2237.82       2163.07        51.87 o                         
   5   5   9        219.71        166.99        44.86 o                         
   6   5   9        151.58        131.93        46.94 o                         
   7   5   9         39.83         40.34        39.63 o                         
   8   5   9       3336.25       3179.50        52.64 o                         
   9   5   9        664.66        626.62        45.07 o                         
  10   5   9        154.47        162.87        44.81 o                         
  11   5   9         68.70         71.00        43.63 o                         
  12   5   9       1882.20       1737.26        94.63 o                         
  13   5   9         50.47         68.72        41.22 o                         
  14   5   9          7.67        -23.44        57.31 o                         
  15   5   9        280.98        293.16        55.35 o                         
  16   5   9        107.48        119.56        55.72 o                         
  17   5   9         26.84         53.64        44.93 o                         
  18   5   9        114.25        161.41        52.46 o                         
  19   5   9          4.88         27.53        57.96 o                         
  20   5   9         11.74         48.48        55.91 o                         
   0   6   9       1489.25       1650.64        92.00 o                         
   1   6   9        266.94        284.32        50.88 o                         
   2   6   9          0.30         14.81        36.59 o                         
   3   6   9         10.15         43.56        37.19 o                         
   4   6   9        188.45        238.73        41.98 o                         
   5   6   9         17.59         -8.03        39.83 o                         
   6   6   9        472.12        499.43        43.24 o                         
   7   6   9        679.46        655.29        43.46 o                         
   8   6   9        181.80        185.66        41.76 o                         
   9   6   9          1.08         23.89        45.45 o                         
  10   6   9         65.32        108.63        41.58 o                         
  11   6   9        194.39        199.44        43.38 o                         
  12   6   9         36.34         59.16        43.11 o                         
  13   6   9         24.12         24.77        55.24 o                         
  14   6   9        121.59        124.64        54.36 o                         
  15   6   9        308.81        299.09        47.81 o                         
  16   6   9          1.37         53.69        61.39 o                         
  17   6   9         28.63         74.61        42.44 o                         
  18   6   9         52.78         -6.13        47.35 o                         
  19   6   9         33.35         15.82        43.60 o                         
   1   7   9        482.67        497.72        36.66 o                         
   2   7   9        760.07        713.72        38.51 o                         
   3   7   9       1350.20       1417.52        48.99 o                         
   4   7   9       2704.58       2733.56        46.50 o                         
   5   7   9        691.50        737.46        40.45 o                         
   6   7   9       1057.27       1177.20        55.92 o                         
   7   7   9        384.15        367.57        41.25 o                         
   8   7   9        197.62        201.10        36.52 o                         
   9   7   9        862.97        863.66        39.16 o                         
  10   7   9        250.90        245.09        37.39 o                         
  11   7   9          7.84         35.84        35.53 o                         
  12   7   9         13.13         19.57        40.38 o                         
  13   7   9        925.26        940.92        56.94 o                         
  14   7   9        191.16        143.31        42.70 o                         
  15   7   9        118.07        129.47        44.15 o                         
  16   7   9         93.98         98.77        47.33 o                         
  17   7   9          0.88         25.64        44.93 o                         
  18   7   9          0.05         -8.68        62.74 o                         
   0   8   9       2052.89       1970.34        71.28 o                         
   1   8   9         23.36         32.73        31.22 o                         
   2   8   9        410.62        355.79        37.61 o                         
   3   8   9         58.52        100.68        42.13 o                         
   4   8   9         12.11         21.24        39.75 o                         
   5   8   9        100.51         99.70        37.81 o                         
   6   8   9        327.93        375.50        40.32 o                         
   7   8   9          0.67          7.52        42.58 o                         
   8   8   9          1.22         34.25        39.91 o                         
   9   8   9        235.34        233.81        39.76 o                         
  10   8   9         25.07         32.79        40.57 o                         
  11   8   9        131.99        185.39        54.06 o                         
  12   8   9        108.14        117.09        43.21 o                         
  13   8   9         16.90         68.24        44.94 o                         
  14   8   9         20.60        114.51        50.61 o                         
  15   8   9        166.93        233.60        61.57 o                         
  16   8   9          1.78        -22.28        49.56 o                         
   1   9   9        110.07        156.55        38.01 o                         
   2   9   9        137.81        186.68        39.86 o                         
   3   9   9          0.04         30.44        35.36 o                         
   4   9   9          2.38         -2.52        41.29 o                         
   5   9   9        313.55        350.98        45.31 o                         
   6   9   9         36.70         27.22        41.34 o                         
   7   9   9          0.64         19.35        43.76 o                         
   8   9   9         10.67         13.96        44.96 o                         
   9   9   9        149.32        187.10        36.11 o                         
  10   9   9         23.02         85.59        55.05 o                         
  11   9   9         16.73         96.34        47.37 o                         
  12   9   9          0.46         44.75        45.81 o                         
  13   9   9         24.33         -8.99        43.99 o                         
   0  10   9         63.67        142.48        57.41 o                         
   1  10   9        125.14        125.35        39.01 o                         
   2  10   9         57.41        113.25        39.94 o                         
   3  10   9        285.07        281.67        37.72 o                         
   4  10   9          3.12         30.42        41.39 o                         
   5  10   9          5.16         44.85        40.47 o                         
   6  10   9         38.25         91.70        41.05 o                         
   7  10   9         82.36         96.93        36.23 o                         
   8  10   9          3.82         27.16        34.51 o                         
   9  10   9         11.41          1.68        49.92 o                         
  10  10   9         59.22        121.65        48.41 o                         
   1  11   9         48.10         62.03        42.08 o                         
   2  11   9        270.27        278.46        40.98 o                         
   3  11   9         13.77         43.24        39.71 o                         
   4  11   9         18.17         74.19        49.00 o                         
   0   0  10       1148.69       1407.84       132.32 o                         
   1   0  10        581.19        415.10       119.02 o                         
   2   0  10        528.00        534.60       120.04 o                         
   3   0  10       2464.15       2189.23       150.59 o                         
   4   0  10        569.48        648.01        81.27 o                         
   5   0  10        687.20        858.61        88.40 o                         
   6   0  10       3290.25       3020.25       198.79 o                         
   7   0  10         47.89        100.55        58.07 o                         
   8   0  10        115.81        172.05        51.36 o                         
   9   0  10        372.84        401.37        51.50 o                         
  10   0  10        280.62        349.79        50.39 o                         
  11   0  10         48.09        122.85        45.48 o                         
  12   0  10         24.29         74.38        47.17 o                         
  13   0  10        375.07        422.45        63.83 o                         
  14   0  10        512.79        478.96        68.00 o                         
  15   0  10        101.19         65.89        63.73 o                         
  16   0  10        310.87        351.77        70.44 o                         
  17   0  10        161.74        157.09        71.21 o                         
  18   0  10        335.37        359.55        60.27 o                         
  19   0  10        163.03        200.23        62.44 o                         
  20   0  10         12.67         59.72        56.85 o                         
  21   0  10        785.37        760.52        63.96 o                         
  22   0  10        778.12        861.56        81.20 o                         
   1   1  10       1685.31       1424.25        98.82 o                         
   2   1  10        544.39        326.28        68.28 o                         
   3   1  10         55.91         20.12        56.26 o                         
   4   1  10         57.23         70.74        62.51 o                         
   5   1  10       5974.17       6196.91       107.72 o                         
   6   1  10       1781.39       1654.10        59.07 o                         
   7   1  10         74.84         89.87        36.93 o                         
   8   1  10        229.76        266.83        36.61 o                         
   9   1  10        163.32        198.05        36.05 o                         
  10   1  10        771.86        878.84        37.91 o                         
  11   1  10        282.88        280.08        35.62 o                         
  12   1  10          6.74         18.30        35.40 o                         
  13   1  10         13.29         56.83        36.45 o                         
  14   1  10          0.22         24.26        50.96 o                         
  15   1  10        628.14        615.97        72.60 o                         
  16   1  10       2096.96       2008.89        66.89 o                         
  17   1  10        180.08        180.18        51.37 o                         
  18   1  10         54.98         68.31        39.82 o                         
  19   1  10        108.63        145.67        43.27 o                         
  20   1  10        418.44        476.87        45.10 o                         
  21   1  10         12.32        -18.17        39.38 o                         
  22   1  10          2.06         26.67        44.71 o                         
   0   2  10      14730.11      14379.85       659.59 o                         
   1   2  10        442.38        455.32        66.53 o                         
   2   2  10       3606.01       3932.01       108.58 o                         
   3   2  10       7171.08       7735.65       222.81 o                         
   4   2  10        934.85        953.70        60.69 o                         
   5   2  10       1249.77       1232.39        76.58 o                         
   6   2  10        335.88        356.03        57.46 o                         
   7   2  10        674.73        651.78        41.26 o                         
   8   2  10          3.01         -4.82        37.60 o                         
   9   2  10         54.32         90.41        38.08 o                         
  10   2  10         82.32         83.64        36.80 o                         
  11   2  10          0.88         32.22        40.16 o                         
  12   2  10        177.28        134.35        37.31 o                         
  13   2  10          0.44         27.90        40.67 o                         
  14   2  10        145.23        196.09        51.52 o                         
  15   2  10        384.15        471.14        60.86 o                         
  16   2  10        367.18        326.36        53.20 o                         
  17   2  10          7.67         41.46        42.29 o                         
  18   2  10        103.99        112.21        40.88 o                         
  19   2  10         17.73        -46.45        46.45 o                         
  20   2  10         10.57         54.27        42.40 o                         
  21   2  10         20.22         47.52        41.71 o                         
  22   2  10        277.94        287.55        50.68 o                         
   1   3  10       1455.40       1602.02        66.65 o                         
   2   3  10       5818.71       6463.29        93.29 o                         
   3   3  10        163.72        157.98        65.80 o                         
   4   3  10        792.73        860.66        67.97 o                         
   5   3  10        872.94        981.07        46.44 o                         
   6   3  10        430.34        496.87        48.54 o                         
   7   3  10         55.66         66.31        36.12 o                         
   8   3  10         44.10         53.63        37.12 o                         
   9   3  10        157.13        177.70        36.63 o                         
  10   3  10        463.01        489.60        42.19 o                         
  11   3  10        238.75        193.28        44.61 o                         
  12   3  10          0.46        -28.97        46.48 o                         
  13   3  10         42.09         81.39        42.82 o                         
  14   3  10        972.88        996.14        81.67 o                         
  15   3  10         44.71         66.17        58.26 o                         
  16   3  10          2.54         18.39        51.80 o                         
  17   3  10        107.10         94.40        48.25 o                         
  18   3  10         12.58         28.52        49.60 o                         
  19   3  10         47.02         45.65        48.94 o                         
  20   3  10         50.54         61.35        44.13 o                         
  21   3  10          3.16         -7.52        52.54 o                         
   0   4  10        333.60        369.93        83.28 o                         
   1   4  10        567.04        605.28        59.14 o                         
   2   4  10        263.82        298.93        57.43 o                         
   3   4  10       1976.18       2061.94        60.71 o                         
   4   4  10        100.53        131.76        61.32 o                         
   5   4  10        347.20        391.00        46.07 o                         
   6   4  10       1178.49       1174.43        45.68 o                         
   7   4  10       1833.19       1826.86        44.87 o                         
   8   4  10         10.80         27.67        39.36 o                         
   9   4  10         14.32         35.72        40.40 o                         
  10   4  10       1548.59       1614.13        47.29 o                         
  11   4  10        484.87        446.38        52.06 o                         
  12   4  10        122.34        143.54        43.75 o                         
  13   4  10         57.55         93.04        41.77 o                         
  14   4  10        151.73        235.21        51.72 o                         
  15   4  10        303.33        322.69        50.10 o                         
  16   4  10         16.62         15.27        49.61 o                         
  17   4  10          6.48         31.68        49.55 o                         
  18   4  10         12.01         78.45        48.28 o                         
  19   4  10          0.10         22.98        43.10 o                         
  20   4  10          0.09         15.42        49.28 o                         
  21   4  10         18.20         12.23        57.85 o                         
   1   5  10         60.07         66.10        49.10 o                         
   2   5  10        142.41        113.74        52.85 o                         
   3   5  10       1009.84        980.64        45.51 o                         
   4   5  10         16.88         16.54        42.49 o                         
   5   5  10          5.61         57.84        43.27 o                         
   6   5  10         43.33         48.56        46.46 o                         
   7   5  10       1759.75       1743.06        49.62 o                         
   8   5  10       1009.92        997.78        46.35 o                         
   9   5  10        316.88        334.20        42.50 o                         
  10   5  10         84.65        110.75        44.47 o                         
  11   5  10          4.68         49.51        42.33 o                         
  12   5  10        177.60        240.81        45.03 o                         
  13   5  10        544.11        510.55        48.14 o                         
  14   5  10        115.27         63.20        64.80 o                         
  15   5  10          5.70         44.05        52.72 o                         
  16   5  10         16.36         28.65        52.37 o                         
  17   5  10         50.69        101.87        55.47 o                         
  18   5  10          0.07         48.65        45.80 o                         
  19   5  10        101.21        123.67        56.18 o                         
  20   5  10         25.56         10.71        55.41 o                         
   0   6  10          7.83         79.78        74.48 o                         
   1   6  10          2.23         55.75        49.76 o                         
   2   6  10        105.31        124.16        38.63 o                         
   3   6  10        157.50        174.35        39.02 o                         
   4   6  10        373.09        306.45        41.64 o                         
   5   6  10       1971.39       2080.00        55.42 o                         
   6   6  10       1953.02       1834.45        74.13 o                         
   7   6  10        384.37        436.96        42.36 o                         
   8   6  10       1962.89       1854.55        49.39 o                         
   9   6  10          9.08         52.61        40.35 o                         
  10   6  10         29.65         56.76        41.45 o                         
  11   6  10        340.92        377.01        49.49 o                         
  12   6  10        876.37        811.02        47.62 o                         
  13   6  10         18.72        -12.43        41.70 o                         
  14   6  10        210.17        196.13        72.12 o                         
  15   6  10         14.69         63.61        72.54 o                         
  16   6  10         34.47         28.82        47.51 o                         
  17   6  10          0.14        125.07        67.68 o                         
  18   6  10         15.01        110.55        86.75 o                         
  19   6  10          2.17        -39.60        67.44 o                         
   1   7  10        187.60        241.49        36.75 o                         
   2   7  10          0.56         -1.09        34.35 o                         
   3   7  10         72.64         99.45        45.91 o                         
   4   7  10        560.57        525.10        41.32 o                         
   5   7  10        333.05        310.25        41.11 o                         
   6   7  10       1034.05       1075.48        51.58 o                         
   7   7  10        159.23        228.32        43.11 o                         
   8   7  10         96.94        115.56        42.84 o                         
   9   7  10         27.73        100.15        50.33 o                         
  10   7  10          1.08         71.18        45.88 o                         
  11   7  10        442.61        534.78        44.20 o                         
  12   7  10          8.84        -21.56        44.43 o                         
  13   7  10        102.62        174.34        61.47 o                         
  14   7  10         21.64         22.61        47.36 o                         
  15   7  10         37.21         54.28        43.35 o                         
  16   7  10        171.37        170.75        56.58 o                         
  17   7  10          2.19        -17.45        46.93 o                         
   0   8  10       2196.29       2096.09        52.46 o                         
   1   8  10        149.57        157.07        34.17 o                         
   2   8  10          0.41         42.02        36.93 o                         
   3   8  10       1349.54       1276.44        41.69 o                         
   4   8  10         14.26         26.11        37.67 o                         
   5   8  10         86.43         96.68        40.74 o                         
   6   8  10          0.17         19.92        36.42 o                         
   7   8  10         76.69         85.27        44.81 o                         
   8   8  10          9.04         47.25        41.76 o                         
   9   8  10         72.18         64.18        37.97 o                         
  10   8  10         35.07         44.92        39.05 o                         
  11   8  10        378.10        330.71        52.13 o                         
  12   8  10         17.46         68.05        50.51 o                         
  13   8  10         77.27        155.75        53.84 o                         
  14   8  10        174.12        171.55        43.45 o                         
  15   8  10         48.19         10.85        51.08 o                         
   1   9  10          0.44         -6.36        37.72 o                         
   2   9  10        222.16        258.83        40.35 o                         
   3   9  10          7.13         53.26        37.03 o                         
   4   9  10          0.32          5.91        36.54 o                         
   5   9  10          7.30         38.88        43.09 o                         
   6   9  10        114.35        139.40        43.66 o                         
   7   9  10          8.92         41.99        44.21 o                         
   8   9  10        128.15        129.64        41.82 o                         
   9   9  10         28.73         12.61        37.42 o                         
  10   9  10          1.40         40.35        41.58 o                         
  11   9  10         48.53         26.15        50.36 o                         
  12   9  10         40.30         64.70        47.13 o                         
  13   9  10          1.53         32.01        45.13 o                         
   0  10  10          0.11         47.64        57.10 o                         
   1  10  10         78.49         83.64        40.36 o                         
   2  10  10         81.83         89.59        39.32 o                         
   3  10  10        117.13        103.12        40.87 o                         
   4  10  10          0.01         16.95        37.76 o                         
   5  10  10         48.10         64.31        37.72 o                         
   6  10  10         65.71        149.86        44.47 o                         
   7  10  10          2.31        -50.43        50.43 o                         
   8  10  10          3.16          1.44        38.93 o                         
   9  10  10         17.70         72.43        41.34 o                         
   1  11  10          4.54        -19.59        45.78 o                         
   2  11  10          0.34         -4.45        76.21 o                         
   1   1  11          8.63          2.73        63.55 o                         
   2   1  11         16.13         13.85        54.62 o                         
   3   1  11        180.68        173.80        54.89 o                         
   4   1  11       3081.93       3241.23        96.43 o                         
   5   1  11        650.71        599.21        63.23 o                         
   6   1  11       4937.21       5295.51        99.74 o                         
   7   1  11        397.95        447.10        39.07 o                         
   8   1  11         72.64        105.41        37.35 o                         
   9   1  11         68.81         86.13        34.23 o                         
  10   1  11        486.34        496.28        36.66 o                         
  11   1  11         71.08         93.93        36.53 o                         
  12   1  11         34.31         59.31        33.07 o                         
  13   1  11        213.35        247.68        39.74 o                         
  14   1  11        200.67        182.91        40.64 o                         
  15   1  11          1.03         20.19        57.16 o                         
  16   1  11          4.08         -6.98        46.90 o                         
  17   1  11          0.70         26.82        48.35 o                         
  18   1  11        111.87        138.89        49.05 o                         
  19   1  11          1.25         70.12        47.28 o                         
  20   1  11        213.05        203.42        40.49 o                         
  21   1  11         90.52         77.65        41.90 o                         
  22   1  11         37.64         26.72        45.13 o                         
   0   2  11       3786.17       3874.77       120.61 o                         
   1   2  11       2103.77       2197.89        81.12 o                         
   2   2  11        382.88        342.58        67.72 o                         
   3   2  11          3.62        -32.74        60.54 o                         
   4   2  11        157.99        167.25        59.10 o                         
   5   2  11        955.87        983.91        66.45 o                         
   6   2  11       4209.52       4379.58       108.89 o                         
   7   2  11        334.72        372.38        38.87 o                         
   8   2  11          1.95        -11.33        36.74 o                         
   9   2  11        506.01        486.37        37.91 o                         
  10   2  11         17.74         35.87        38.66 o                         
  11   2  11         21.01         21.51        35.00 o                         
  12   2  11        108.10        114.11        37.30 o                         
  13   2  11         32.51         85.57        39.77 o                         
  14   2  11          1.10         19.70        38.60 o                         
  15   2  11          4.10         26.19        48.82 o                         
  16   2  11          0.04         37.52        47.98 o                         
  17   2  11         43.24         46.40        45.87 o                         
  18   2  11        209.32        130.29        43.98 o                         
  19   2  11          2.13         29.18        42.66 o                         
  20   2  11        298.29        290.74        42.67 o                         
  21   2  11          7.08         19.45        40.63 o                         
  22   2  11          9.18         63.56        57.71 o                         
   1   3  11         10.38         73.32        68.27 o                         
   2   3  11       3920.46       3869.57       106.87 o                         
   3   3  11        272.07        220.60        65.70 o                         
   4   3  11         19.36         -2.26        58.97 o                         
   5   3  11          5.06         39.89        51.72 o                         
   6   3  11          2.94         36.41        38.82 o                         
   7   3  11          0.32         19.58        37.06 o                         
   8   3  11        200.15        242.98        35.80 o                         
   9   3  11          0.04         45.59        35.75 o                         
  10   3  11        147.93        153.04        34.84 o                         
  11   3  11         21.64         49.63        42.48 o                         
  12   3  11        697.30        654.52        75.33 o                         
  13   3  11        299.53        320.01        42.89 o                         
  14   3  11        119.97        156.63        41.61 o                         
  15   3  11         45.88         58.27        55.61 o                         
  16   3  11        109.66        103.90        55.39 o                         
  17   3  11        153.80        139.31        50.53 o                         
  18   3  11          5.06         17.75        49.35 o                         
  19   3  11         28.09         65.53        44.85 o                         
  20   3  11         25.70         46.51        43.87 o                         
  21   3  11          1.08         11.94        44.40 o                         
   0   4  11         50.04         48.23        80.14 o                         
   1   4  11          6.27         46.11        55.86 o                         
   2   4  11         83.99        104.47        50.25 o                         
   3   4  11        166.09        191.28        62.15 o                         
   4   4  11        279.40        320.49        65.32 o                         
   5   4  11        623.03        666.90        51.77 o                         
   6   4  11        579.48        627.84        39.45 o                         
   7   4  11        108.03        116.06        36.00 o                         
   8   4  11        644.70        629.56        38.94 o                         
   9   4  11        123.13        112.52        39.93 o                         
  10   4  11          0.16         26.33        40.87 o                         
  11   4  11         15.62          5.74        41.21 o                         
  12   4  11        845.03        745.43        52.28 o                         
  13   4  11         77.58         88.21        40.72 o                         
  14   4  11        493.53        490.53        47.13 o                         
  15   4  11       1563.90       1474.76        64.32 o                         
  16   4  11         80.33        104.99        51.08 o                         
  17   4  11          1.57        -20.43        57.37 o                         
  18   4  11         23.93        -38.53        42.60 o                         
  19   4  11         23.94         58.00        44.78 o                         
  20   4  11         10.40         13.17        53.98 o                         
   1   5  11        191.25        233.94        55.08 o                         
   2   5  11         87.81        115.97        50.23 o                         
   3   5  11         94.55        140.64        59.42 o                         
   4   5  11        403.77        387.86        45.24 o                         
   5   5  11         13.74         42.25        40.47 o                         
   6   5  11        117.87        146.13        37.36 o                         
   7   5  11        469.82        493.97        41.98 o                         
   8   5  11          0.16         47.20        43.09 o                         
   9   5  11        149.64        163.22        41.85 o                         
  10   5  11       1570.38       1577.62        62.48 o                         
  11   5  11        257.87        358.22        45.08 o                         
  12   5  11         13.24         63.20        40.83 o                         
  13   5  11         74.41         83.53        41.59 o                         
  14   5  11          1.44         52.41        39.75 o                         
  15   5  11        111.43        141.41        56.81 o                         
  16   5  11         12.65        -12.62        65.26 o                         
  17   5  11          4.82         19.54        54.07 o                         
  18   5  11          6.86         44.27        47.02 o                         
  19   5  11         32.97         47.97        48.45 o                         
   0   6  11       1337.87       1461.33        90.14 o                         
   1   6  11          0.92         22.99        53.85 o                         
   2   6  11       1297.47       1242.00        56.05 o                         
   3   6  11        292.63        289.02        40.52 o                         
   4   6  11        980.99        987.10        43.62 o                         
   5   6  11        276.59        264.90        42.31 o                         
   6   6  11        655.43        633.90        49.81 o                         
   7   6  11        692.87        690.84        45.64 o                         
   8   6  11       1216.89       1173.61        51.71 o                         
   9   6  11          3.79         19.87        40.17 o                         
  10   6  11       2343.41       2257.11        60.11 o                         
  11   6  11          9.18         27.45        44.13 o                         
  12   6  11         91.27        131.19        47.12 o                         
  13   6  11        171.34        204.56        40.53 o                         
  14   6  11        275.70        253.55        58.17 o                         
  15   6  11         45.48         26.12        55.40 o                         
  16   6  11        278.88        282.59        74.24 o                         
  17   6  11         82.53        116.49        47.86 o                         
  18   6  11          1.57        139.20        72.24 o                         
   1   7  11         60.69        117.89        42.65 o                         
   2   7  11       1661.85       1707.45        46.60 o                         
   3   7  11        581.20        555.59        40.91 o                         
   4   7  11        251.75        279.45        39.42 o                         
   5   7  11          4.80         49.84        39.03 o                         
   6   7  11          0.25         34.44        42.77 o                         
   7   7  11         99.63        146.61        48.45 o                         
   8   7  11          6.47         73.59        41.26 o                         
   9   7  11        249.02        307.22        49.18 o                         
  10   7  11        389.15        444.90        45.04 o                         
  11   7  11         20.85         41.22        41.25 o                         
  12   7  11        311.94        342.52        45.17 o                         
  13   7  11          0.39         60.60        44.57 o                         
  14   7  11         92.57        138.00        59.22 o                         
  15   7  11          0.19         -5.19        48.78 o                         
  16   7  11          0.75         65.64        42.93 o                         
  17   7  11          2.84        -44.61        44.61 o                         
   0   8  11        362.27        307.91        60.40 o                         
   1   8  11        370.24        410.59        32.04 o                         
   2   8  11        275.96        273.94        37.90 o                         
   3   8  11        136.03        145.59        35.93 o                         
   4   8  11        188.69        181.38        38.95 o                         
   5   8  11        126.19        181.08        35.81 o                         
   6   8  11         66.67         84.41        37.89 o                         
   7   8  11          0.50         46.39        43.18 o                         
   8   8  11        101.97        108.45        35.68 o                         
   9   8  11         22.47         46.82        35.60 o                         
  10   8  11         14.65         32.24        35.76 o                         
  11   8  11          1.65         33.46        36.49 o                         
  12   8  11          0.94         45.39        40.93 o                         
  13   8  11        227.05        203.49        75.99 o                         
  14   8  11          5.50         43.34        42.80 o                         
  15   8  11         79.08         98.59        46.80 o                         
   1   9  11        123.97        140.51        41.91 o                         
   2   9  11        465.05        453.42        37.72 o                         
   3   9  11         77.23         83.11        36.08 o                         
   4   9  11          0.16          0.80        46.43 o                         
   5   9  11         51.22         92.97        46.32 o                         
   6   9  11          6.09         -5.25        55.71 o                         
   7   9  11          2.70          8.66        48.40 o                         
   8   9  11        123.12        186.01        50.27 o                         
   9   9  11          0.87         30.34        41.70 o                         
  10   9  11         42.30         91.12        40.08 o                         
  11   9  11         64.89        112.68        42.38 o                         
  12   9  11        229.77        263.95        51.08 o                         
   0  10  11          5.48         98.18        65.99 o                         
   1  10  11         34.65         85.29        44.27 o                         
   2  10  11          1.06         -9.47        39.10 o                         
   3  10  11          3.24         51.14        40.83 o                         
   4  10  11         94.14         65.31        37.49 o                         
   5  10  11         79.33         86.19        37.87 o                         
   6  10  11        296.07        332.96        39.97 o                         
   7  10  11          0.71         39.57        45.72 o                         
   8  10  11        364.55        372.67        47.51 o                         
   0   0  12         67.09        157.11       109.04 o                         
   1   0  12       1844.69       2054.75       380.61 o                         
   2   0  12       4422.87       3580.51       130.15 o                         
   3   0  12        142.96         82.29       100.48 o                         
   4   0  12        122.81        156.16       101.64 o                         
   5   0  12       6955.50       7095.40       286.65 o                         
   6   0  12       2205.57       1960.71        86.85 o                         
   7   0  12        555.63        463.80        60.73 o                         
   8   0  12       2390.53       2524.24        86.28 o                         
   9   0  12       1437.05       1541.61        68.38 o                         
  10   0  12        330.30        298.15        46.65 o                         
  11   0  12        201.10        223.01        51.83 o                         
  12   0  12        139.63        224.62        49.53 o                         
  13   0  12         45.73         69.43        44.60 o                         
  14   0  12         28.85         92.93        48.83 o                         
  15   0  12         10.35         18.40        60.73 o                         
  16   0  12        384.72        411.18        70.45 o                         
  17   0  12        943.63        912.45        68.59 o                         
  18   0  12        224.48        291.71        71.88 o                         
  19   0  12        254.73        205.70        73.46 o                         
  20   0  12        100.72        155.69        60.46 o                         
  21   0  12        409.94        484.92        71.97 o                         
  22   0  12         70.75        134.45        74.66 o                         
   1   1  12        132.75        169.95        62.38 o                         
   2   1  12        605.08        622.97        67.38 o                         
   3   1  12        501.19        415.21        53.13 o                         
   4   1  12        376.25        456.05        62.11 o                         
   5   1  12       1354.31       1340.38        99.70 o                         
   6   1  12        259.07        273.13        64.69 o                         
   7   1  12         76.07         62.44        38.56 o                         
   8   1  12        519.77        547.57        38.08 o                         
   9   1  12        426.15        382.76        36.39 o                         
  10   1  12         56.42        118.58        35.14 o                         
  11   1  12         72.86         34.68        33.74 o                         
  12   1  12         37.61         35.48        32.44 o                         
  13   1  12        108.37        176.20        41.60 o                         
  14   1  12          7.84         13.78        38.58 o                         
  15   1  12        572.01        519.52        44.21 o                         
  16   1  12        349.19        309.22        53.13 o                         
  17   1  12         72.79        100.25        51.13 o                         
  18   1  12        257.71        266.02        51.04 o                         
  19   1  12        583.75        568.41        56.21 o                         
  20   1  12         69.38        101.96        39.44 o                         
  21   1  12          0.12        -29.77        51.97 o                         
  22   1  12         30.30         45.60        81.47 o                         
   0   2  12       2286.48       2297.46       153.51 o                         
   1   2  12        149.20        150.39        65.12 o                         
   2   2  12        246.75        290.12        64.38 o                         
   3   2  12       1590.40       1711.17        61.61 o                         
   4   2  12       1422.94       1424.41        68.26 o                         
   5   2  12        294.93        347.10        52.20 o                         
   6   2  12        468.34        393.90        61.45 o                         
   7   2  12        628.55        714.42        45.93 o                         
   8   2  12        316.01        331.24        37.33 o                         
   9   2  12          1.74          9.33        35.64 o                         
  10   2  12        246.95        305.55        40.58 o                         
  11   2  12        181.47        237.12        36.35 o                         
  12   2  12        446.51        417.38        45.75 o                         
  13   2  12        549.82        514.24        41.78 o                         
  14   2  12         67.19        109.30        39.37 o                         
  15   2  12        153.81        182.57        39.48 o                         
  16   2  12        409.32        353.93        52.45 o                         
  17   2  12          0.12         43.67        48.95 o                         
  18   2  12          7.38         27.15        51.20 o                         
  19   2  12          5.14         62.59        45.30 o                         
  20   2  12         69.24         85.63        41.83 o                         
  21   2  12         25.05         53.04        42.34 o                         
   1   3  12       1898.39       1977.85        87.61 o                         
   2   3  12       1445.35       1320.84        76.64 o                         
   3   3  12       1228.91       1338.19        79.70 o                         
   4   3  12        539.10        523.32        56.92 o                         
   5   3  12        802.82        827.83        55.45 o                         
   6   3  12        223.02        257.64        41.35 o                         
   7   3  12         21.17         45.02        35.86 o                         
   8   3  12         48.38         67.73        36.99 o                         
   9   3  12          9.23         29.60        35.30 o                         
  10   3  12         16.55         26.55        36.39 o                         
  11   3  12        395.45        384.37        40.32 o                         
  12   3  12        203.11        203.57        40.38 o                         
  13   3  12        414.25        456.68        43.14 o                         
  14   3  12        130.40        162.67        43.02 o                         
  15   3  12          3.63        104.99        41.51 o                         
  16   3  12        104.57        106.78        68.00 o                         
  17   3  12         15.29        -13.76        66.70 o                         
  18   3  12        210.59        233.01        50.50 o                         
  19   3  12         20.47         64.25        42.12 o                         
  20   3  12          2.88          3.51        47.55 o                         
  21   3  12         32.41         74.24        52.74 o                         
   0   4  12       1652.17       1679.45        87.42 o                         
   1   4  12        135.35        104.18        57.43 o                         
   2   4  12        174.09        181.91        51.13 o                         
   3   4  12        372.35        300.25        56.95 o                         
   4   4  12        190.34        251.08        60.23 o                         
   5   4  12         36.24         61.84        39.83 o                         
   6   4  12         74.98         93.99        40.42 o                         
   7   4  12         47.36         85.83        38.62 o                         
   8   4  12        210.05        239.89        36.81 o                         
   9   4  12          5.89         35.38        35.89 o                         
  10   4  12        967.21       1059.21        44.36 o                         
  11   4  12          8.02         13.91        41.70 o                         
  12   4  12        504.16        484.89        42.01 o                         
  13   4  12         25.11         57.04        41.21 o                         
  14   4  12        514.58        528.36        43.93 o                         
  15   4  12        220.38        243.73        45.62 o                         
  16   4  12        141.22        186.35        51.89 o                         
  17   4  12        189.20        174.63        46.12 o                         
  18   4  12          2.06         27.77        49.95 o                         
  19   4  12         14.42          4.92        43.67 o                         
  20   4  12         11.47         21.98        45.54 o                         
   1   5  12        664.62        656.12        52.40 o                         
   2   5  12       1679.96       1874.98        80.86 o                         
   3   5  12        901.56        826.54        55.80 o                         
   4   5  12        565.58        528.79        47.48 o                         
   5   5  12        282.26        278.56        42.45 o                         
   6   5  12        166.86        182.21        37.91 o                         
   7   5  12        432.46        407.70        43.91 o                         
   8   5  12        220.02        205.54        51.87 o                         
   9   5  12       1957.12       1836.82        57.41 o                         
  10   5  12         99.63         81.69        41.20 o                         
  11   5  12        410.94        402.68        41.97 o                         
  12   5  12        413.92        347.83        40.42 o                         
  13   5  12        110.12        113.85        39.19 o                         
  14   5  12         34.11         16.26        39.28 o                         
  15   5  12        269.11        261.25        39.30 o                         
  16   5  12        156.25        214.46        53.07 o                         
  17   5  12          4.94         22.99        52.38 o                         
  18   5  12          0.59         60.55        48.40 o                         
  19   5  12          6.14         68.05        49.48 o                         
   0   6  12          2.38         57.10        65.14 o                         
   1   6  12         61.54         59.43        49.70 o                         
   2   6  12         10.70         61.96        58.17 o                         
   3   6  12        288.66        316.80        46.98 o                         
   4   6  12          0.25        -12.75        39.86 o                         
   5   6  12         22.70         64.56        43.49 o                         
   6   6  12       1117.48       1171.08        46.37 o                         
   7   6  12        300.45        254.51        39.73 o                         
   8   6  12        256.45        259.15        39.51 o                         
   9   6  12        367.36        338.05        39.91 o                         
  10   6  12         14.90         59.72        45.95 o                         
  11   6  12         30.06         55.66        39.61 o                         
  12   6  12        119.86        120.50        40.11 o                         
  13   6  12          0.11         31.24        41.96 o                         
  14   6  12        171.87        147.48        41.96 o                         
  15   6  12        420.29        419.63        57.20 o                         
  16   6  12        185.48        246.55        65.67 o                         
  17   6  12         74.24        107.57        47.94 o                         
  18   6  12          1.23         29.88        54.95 o                         
   1   7  12        161.15        148.77        53.39 o                         
   2   7  12        108.97        156.55        41.20 o                         
   3   7  12        130.02        103.36        39.91 o                         
   4   7  12         88.84        160.06        38.35 o                         
   5   7  12          4.88         51.32        41.01 o                         
   6   7  12          1.25         75.31        59.18 o                         
   7   7  12        137.36        164.07        41.64 o                         
   8   7  12         21.12          8.39        43.18 o                         
   9   7  12        283.80        305.79        41.94 o                         
  10   7  12          0.87          3.96        41.00 o                         
  11   7  12          0.01         35.39        41.60 o                         
  12   7  12         21.32         32.66        40.80 o                         
  13   7  12          0.00         16.26        41.45 o                         
  14   7  12        208.74        200.36        44.96 o                         
  15   7  12         22.93         73.39        55.57 o                         
  16   7  12         18.16         29.86        47.54 o                         
   0   8  12        882.75        874.53        51.47 o                         
   1   8  12        320.88        302.91        35.20 o                         
   2   8  12        207.09        206.00        36.26 o                         
   3   8  12         22.86         60.81        40.04 o                         
   4   8  12        689.60        740.05        41.89 o                         
   5   8  12         19.39         30.53        34.58 o                         
   6   8  12          8.08         16.71        35.56 o                         
   7   8  12        436.10        406.78        36.72 o                         
   8   8  12        420.21        435.54        38.99 o                         
   9   8  12          0.67         33.68        37.89 o                         
  10   8  12        254.21        289.26        40.24 o                         
  11   8  12         57.87         53.84        37.84 o                         
  12   8  12         92.20        110.26        48.05 o                         
  13   8  12        304.60        317.40        50.63 o                         
  14   8  12          6.45         47.80        49.89 o                         
   1   9  12         93.31         79.21        32.32 o                         
   2   9  12          6.48         16.03        33.71 o                         
   3   9  12          9.37         28.25        35.84 o                         
   4   9  12        164.40        204.24        41.68 o                         
   5   9  12          0.56         51.43        37.21 o                         
   6   9  12         33.74         38.47        36.44 o                         
   7   9  12          6.30         18.65        40.38 o                         
   8   9  12          3.53        -40.30        51.15 o                         
   9   9  12         17.00        -24.01        41.74 o                         
  10   9  12          0.76         21.34        47.42 o                         
  11   9  12        218.15        258.15        43.33 o                         
  12   9  12          3.08        -21.59        80.59 o                         
   0  10  12          1.41         70.44        57.97 o                         
   1  10  12          0.39         40.23        35.45 o                         
   2  10  12         14.86         40.31        42.96 o                         
   3  10  12         39.18         72.29        39.78 o                         
   4  10  12         23.98         16.52        38.90 o                         
   5  10  12          1.56         48.96        39.58 o                         
   6  10  12        166.38        178.72        46.99 o                         
   7  10  12         51.45         49.78        52.19 o                         
   8  10  12         14.09         52.96        68.91 o                         
   1   1  13       1653.27       1728.03        88.03 o                         
   2   1  13        649.90        684.90        84.56 o                         
   3   1  13        942.52       1106.83        66.60 o                         
   4   1  13        351.52        439.40        60.45 o                         
   5   1  13       2353.17       2478.02        82.86 o                         
   6   1  13        657.16        614.95        63.34 o                         
   7   1  13         35.12         97.63        43.12 o                         
   8   1  13        211.02        214.00        36.77 o                         
   9   1  13       1408.38       1434.97        50.74 o                         
  10   1  13         11.45         -7.82        34.51 o                         
  11   1  13       1757.20       1741.30        46.59 o                         
  12   1  13        493.11        457.22        35.08 o                         
  13   1  13         61.00         85.61        33.89 o                         
  14   1  13        155.00        165.99        33.88 o                         
  15   1  13        121.35         82.55        39.71 o                         
  16   1  13        133.28        144.75        49.26 o                         
  17   1  13         21.60         47.83        44.32 o                         
  18   1  13          0.92         -1.29        49.50 o                         
  19   1  13          2.12         -0.26        45.50 o                         
  20   1  13         28.76         97.60        39.48 o                         
  21   1  13          7.00         60.20        45.62 o                         
   0   2  13          3.38        -82.97       109.11 o                         
   1   2  13       1393.79       1464.86        91.21 o                         
   2   2  13         34.49         72.94        52.66 o                         
   3   2  13        137.75        127.19        61.13 o                         
   4   2  13       1636.86       1540.95        66.80 o                         
   5   2  13          0.02         33.11        52.41 o                         
   6   2  13        430.37        498.40        60.73 o                         
   7   2  13        329.60        299.62        47.18 o                         
   8   2  13        110.73        108.43        44.44 o                         
   9   2  13         69.93         93.98        35.74 o                         
  10   2  13        260.50        326.50        52.65 o                         
  11   2  13         40.40         66.13        38.24 o                         
  12   2  13        111.81        113.61        36.69 o                         
  13   2  13        257.39        253.90        39.52 o                         
  14   2  13       1172.21       1180.28        47.10 o                         
  15   2  13        180.94        274.86        45.94 o                         
  16   2  13         17.34         71.55        44.99 o                         
  17   2  13        277.32        330.05        50.30 o                         
  18   2  13          5.65         37.18        46.37 o                         
  19   2  13         62.06         99.86        44.08 o                         
  20   2  13         12.60         16.33        45.48 o                         
  21   2  13          9.96         29.79        43.52 o                         
   1   3  13        153.95        162.86        64.48 o                         
   2   3  13          0.48         31.65        62.75 o                         
   3   3  13       2724.43       2840.13        86.42 o                         
   4   3  13        410.26        426.58        56.41 o                         
   5   3  13         24.69         65.49        50.69 o                         
   6   3  13          0.37          3.93        41.42 o                         
   7   3  13          0.01         10.29        41.17 o                         
   8   3  13          9.98         10.66        34.81 o                         
   9   3  13        125.21        101.37        35.87 o                         
  10   3  13         22.64         87.99        35.62 o                         
  11   3  13        533.48        538.53        38.31 o                         
  12   3  13        701.71        727.19        42.93 o                         
  13   3  13       1084.56       1027.81        57.44 o                         
  14   3  13         83.71         74.02        41.52 o                         
  15   3  13        288.26        222.74        52.25 o                         
  16   3  13         69.28         92.10        58.31 o                         
  17   3  13         51.84        164.25        67.56 o                         
  18   3  13         82.58        107.48        69.99 o                         
  19   3  13        124.74        139.71        49.60 o                         
  20   3  13          2.94         42.58        45.62 o                         
   0   4  13        162.49        190.76        75.98 o                         
   1   4  13        779.04        793.35        53.56 o                         
   2   4  13       1355.80       1347.97        65.76 o                         
   3   4  13       2150.11       2220.60        84.78 o                         
   4   4  13        113.08        203.31        77.62 o                         
   5   4  13       1074.17        967.37        65.33 o                         
   6   4  13         78.54         93.00        41.84 o                         
   7   4  13         10.45         56.97        34.97 o                         
   8   4  13        329.85        316.14        41.00 o                         
   9   4  13        542.92        589.96        50.04 o                         
  10   4  13        665.34        664.24        40.50 o                         
  11   4  13        369.30        397.43        41.99 o                         
  12   4  13        337.05        314.48        40.79 o                         
  13   4  13         13.18         15.95        38.98 o                         
  14   4  13        673.63        641.77        44.42 o                         
  15   4  13        119.88        128.28        40.37 o                         
  16   4  13         68.94        107.59        50.13 o                         
  17   4  13          0.19        -29.18        62.12 o                         
  18   4  13         81.57        152.67        50.37 o                         
  19   4  13         65.16         85.13        48.36 o                         
  20   4  13          3.59         30.10        72.49 o                         
   1   5  13        442.55        380.43        50.63 o                         
   2   5  13        583.26        538.32        51.89 o                         
   3   5  13         17.15         12.64        57.26 o                         
   4   5  13        155.53        158.80        55.59 o                         
   5   5  13       3470.22       3524.12        63.99 o                         
   6   5  13       2286.46       2297.00        65.75 o                         
   7   5  13       1649.16       1566.45        59.09 o                         
   8   5  13         70.84        100.52        38.55 o                         
   9   5  13        359.48        413.62        48.70 o                         
  10   5  13        387.19        375.06        40.69 o                         
  11   5  13         36.45         45.40        44.45 o                         
  12   5  13          1.29         74.63        39.24 o                         
  13   5  13          2.96          9.48        39.54 o                         
  14   5  13          7.07         16.90        48.48 o                         
  15   5  13         86.49         76.57        39.93 o                         
  16   5  13         85.66         82.46        51.39 o                         
  17   5  13          2.20         31.87        49.84 o                         
  18   5  13          2.63         23.11        68.29 o                         
  19   5  13          6.32         53.95        70.78 o                         
   0   6  13        257.40        308.19        68.61 o                         
   1   6  13        386.08        331.12        49.54 o                         
   2   6  13         66.53         95.12        54.69 o                         
   3   6  13       2391.04       2412.83        52.88 o                         
   4   6  13       1200.78       1173.75        49.06 o                         
   5   6  13        566.65        563.19        48.25 o                         
   6   6  13        147.97        141.69        41.03 o                         
   7   6  13         16.92         25.59        39.12 o                         
   8   6  13        187.50        245.05        41.75 o                         
   9   6  13         15.10         12.76        40.22 o                         
  10   6  13        140.63        155.31        39.56 o                         
  11   6  13         81.06        102.32        38.82 o                         
  12   6  13          0.27         30.82        42.80 o                         
  13   6  13          0.77         25.75        37.94 o                         
  14   6  13         75.91         83.01        42.39 o                         
  15   6  13        126.22        136.34        42.99 o                         
  16   6  13         79.49         45.95        68.41 o                         
  17   6  13          0.23          8.02        54.40 o                         
   1   7  13        362.76        385.16        56.17 o                         
   2   7  13        159.11        209.69        40.67 o                         
   3   7  13       1299.88       1145.48        50.52 o                         
   4   7  13        218.10        242.15        38.86 o                         
   5   7  13          4.63         38.62        43.78 o                         
   6   7  13        295.47        317.18        43.34 o                         
   7   7  13        437.30        434.53        41.37 o                         
   8   7  13          4.99          4.83        44.47 o                         
   9   7  13        117.02        174.62        49.30 o                         
  10   7  13        278.85        297.20        45.18 o                         
  11   7  13         26.50         80.54        41.18 o                         
  12   7  13         39.16         96.69        57.63 o                         
  13   7  13        877.73        730.92        58.53 o                         
  14   7  13         82.14        110.84        44.17 o                         
  15   7  13         18.47         35.38        68.98 o                         
  16   7  13         56.54         67.91        57.53 o                         
   0   8  13         64.62        132.40        46.64 o                         
   1   8  13        408.63        406.02        38.04 o                         
   2   8  13         38.90        115.88        33.21 o                         
   3   8  13          1.21         56.74        39.63 o                         
   4   8  13         73.59        151.67        43.04 o                         
   5   8  13         53.73         73.21        39.66 o                         
   6   8  13          0.08         38.88        45.25 o                         
   7   8  13         42.60         16.68        37.67 o                         
   8   8  13         16.08         42.64        38.77 o                         
   9   8  13         78.11        117.63        45.49 o                         
  10   8  13          0.30         45.44        47.30 o                         
  11   8  13          3.56         60.85        45.15 o                         
  12   8  13        171.74        154.45        43.42 o                         
  13   8  13        112.90        114.55        36.14 o                         
  14   8  13          0.61        -75.63        89.96 o                         
   1   9  13         37.52         44.94        33.16 o                         
   2   9  13          4.27         50.20        34.18 o                         
   3   9  13          0.22         33.54        40.26 o                         
   4   9  13          1.19         38.44        39.15 o                         
   5   9  13        302.20        315.62        41.77 o                         
   6   9  13          7.22         17.22        38.88 o                         
   7   9  13         11.00         30.32        41.89 o                         
   8   9  13         10.78         24.22        35.88 o                         
   9   9  13         22.08         64.02        39.19 o                         
  10   9  13          2.46         61.14        38.12 o                         
  11   9  13        203.69        211.29        43.08 o                         
   0  10  13         44.97         64.46        61.38 o                         
   1  10  13          6.66         55.92        39.88 o                         
   2  10  13         70.95         71.04        39.33 o                         
   3  10  13         43.53         40.41        38.16 o                         
   4  10  13         46.16         61.81        41.47 o                         
   5  10  13         29.34         50.21        43.87 o                         
   6  10  13          2.63        -20.27        46.08 o                         
   0   0  14        365.61        382.45       103.47 o                         
   1   0  14       2003.80       2024.63        84.67 o                         
   2   0  14        274.76        328.06        80.62 o                         
   3   0  14        488.08        432.69       100.69 o                         
   4   0  14        236.75        195.47        98.45 o                         
   5   0  14         65.36         76.18       102.79 o                         
   6   0  14        542.62        635.16       119.22 o                         
   7   0  14       1462.31       1496.45        78.99 o                         
   8   0  14        131.85        210.77        48.93 o                         
   9   0  14         95.61        144.78        50.92 o                         
  10   0  14       1452.82       1278.83        53.79 o                         
  11   0  14        133.64        134.07        50.09 o                         
  12   0  14         84.53         98.98        50.45 o                         
  13   0  14        274.71        289.09        48.41 o                         
  14   0  14        774.00        762.70        50.15 o                         
  15   0  14         92.04         71.46        44.70 o                         
  16   0  14         32.42         81.69        60.55 o                         
  17   0  14        152.61        198.15        79.82 o                         
  18   0  14          1.52         73.78        83.10 o                         
  19   0  14         79.96         94.20        68.98 o                         
  20   0  14        279.83        159.32        71.84 o                         
  21   0  14        290.16        347.61        62.26 o                         
   1   1  14        271.03        266.74        63.57 o                         
   2   1  14        106.91         75.68        59.23 o                         
   3   1  14         87.51        139.98        58.46 o                         
   4   1  14         14.07         33.57        50.82 o                         
   5   1  14       1277.25       1364.32        83.39 o                         
   6   1  14        709.80        719.69        60.98 o                         
   7   1  14        597.20        632.85        62.13 o                         
   8   1  14         17.03         79.34        34.57 o                         
   9   1  14        159.16        107.56        33.43 o                         
  10   1  14        268.56        269.85        32.49 o                         
  11   1  14          0.22         38.88        36.82 o                         
  12   1  14        206.75        216.91        38.85 o                         
  13   1  14         87.64        105.59        35.07 o                         
  14   1  14       1420.08       1381.88        42.73 o                         
  15   1  14        119.13         94.76        37.32 o                         
  16   1  14        117.57        147.50        46.31 o                         
  17   1  14          1.64          3.53        45.13 o                         
  18   1  14         87.93        111.15        48.04 o                         
  19   1  14        191.94        183.17        47.98 o                         
  20   1  14        226.97        217.93        47.50 o                         
  21   1  14         19.34         38.80        51.35 o                         
   0   2  14       1778.19       1620.96       116.64 o                         
   1   2  14          0.50          1.28        73.16 o                         
   2   2  14          1.81         62.23        55.94 o                         
   3   2  14         23.77         62.08        50.83 o                         
   4   2  14        458.35        447.52        54.65 o                         
   5   2  14         49.98         67.78        54.13 o                         
   6   2  14        432.79        367.20        58.31 o                         
   7   2  14          4.35         38.81        40.85 o                         
   8   2  14        411.48        438.29        35.13 o                         
   9   2  14          2.63         26.04        34.93 o                         
  10   2  14         19.28         75.49        35.77 o                         
  11   2  14         61.76        106.13        37.97 o                         
  12   2  14        290.88        251.89        37.63 o                         
  13   2  14        192.19        203.01        36.81 o                         
  14   2  14         82.38         94.09        42.55 o                         
  15   2  14        257.27        348.87        48.10 o                         
  16   2  14        243.98        271.32        43.86 o                         
  17   2  14          0.19        101.11        64.63 o                         
  18   2  14         13.32         39.95        46.99 o                         
  19   2  14          1.49         32.23        49.89 o                         
  20   2  14          0.05         24.04        44.96 o                         
   1   3  14        829.23        869.31        64.51 o                         
   2   3  14       1625.26       1811.89        69.06 o                         
   3   3  14        658.96        674.37        54.91 o                         
   4   3  14       1037.28        968.45        56.67 o                         
   5   3  14         95.03        169.97        59.23 o                         
   6   3  14         64.02         97.24        52.08 o                         
   7   3  14         65.46         77.79        41.71 o                         
   8   3  14         26.97         29.68        35.09 o                         
   9   3  14        351.17        345.11        38.06 o                         
  10   3  14         58.85        108.93        38.00 o                         
  11   3  14         31.66         62.82        35.88 o                         
  12   3  14        551.60        507.13        41.23 o                         
  13   3  14       1225.72       1190.19        44.76 o                         
  14   3  14         79.38        109.28        42.31 o                         
  15   3  14        299.56        276.16        42.89 o                         
  16   3  14          7.51         -7.28        46.51 o                         
  17   3  14          0.35         51.75        62.90 o                         
  18   3  14         92.06        111.70        53.24 o                         
  19   3  14         30.09         23.82        50.43 o                         
  20   3  14        111.66         93.50        60.66 o                         
   0   4  14        174.91        177.55        67.84 o                         
   1   4  14        132.07        161.04        52.80 o                         
   2   4  14       1196.50       1151.14        63.04 o                         
   3   4  14        236.91        232.68        59.31 o                         
   4   4  14          9.08        107.05        56.88 o                         
   5   4  14          5.84        -20.39        48.01 o                         
   6   4  14        166.42        202.68        39.55 o                         
   7   4  14        324.78        367.99        40.67 o                         
   8   4  14        226.30        224.45        37.96 o                         
   9   4  14         50.30         51.94        37.45 o                         
  10   4  14         23.96         31.16        39.67 o                         
  11   4  14         27.22        114.74        50.58 o                         
  12   4  14         58.38        109.53        41.41 o                         
  13   4  14         58.21        100.80        39.77 o                         
  14   4  14         11.01        -11.79        39.63 o                         
  15   4  14          2.73          3.30        41.09 o                         
  16   4  14        145.60        140.35        43.79 o                         
  17   4  14          8.87         48.72        50.78 o                         
  18   4  14          7.98         52.15        48.01 o                         
  19   4  14         15.92         11.10        48.31 o                         
   1   5  14        116.49        109.15        51.73 o                         
   2   5  14        113.49        177.11        53.18 o                         
   3   5  14        459.35        445.14        57.59 o                         
   4   5  14          0.19         12.08        64.28 o                         
   5   5  14       1041.38       1029.70        55.93 o                         
   6   5  14       2999.15       3050.16        66.85 o                         
   7   5  14         24.33         30.57        36.64 o                         
   8   5  14        915.74        933.52        44.39 o                         
   9   5  14        534.18        483.97        39.36 o                         
  10   5  14         67.09         92.44        41.64 o                         
  11   5  14         94.11        159.28        44.33 o                         
  12   5  14        665.86        614.24        41.31 o                         
  13   5  14         24.53         44.15        38.90 o                         
  14   5  14          4.58         31.69        39.29 o                         
  15   5  14          0.49         68.95        51.57 o                         
  16   5  14          6.94         73.77        39.90 o                         
  17   5  14         61.08         93.24        48.90 o                         
  18   5  14          1.78         30.96        49.38 o                         
   0   6  14          7.14         11.58        69.04 o                         
   1   6  14         44.64         78.84        52.39 o                         
   2   6  14        374.85        418.99        56.58 o                         
   3   6  14          7.89         32.58        46.86 o                         
   4   6  14        496.11        460.45        45.33 o                         
   5   6  14        157.71        157.94        44.48 o                         
   6   6  14       1011.47       1030.84        41.73 o                         
   7   6  14         45.64        115.49        38.99 o                         
   8   6  14          4.19          8.35        44.12 o                         
   9   6  14        193.91        201.46        40.63 o                         
  10   6  14        125.70         74.65        47.30 o                         
  11   6  14          0.19         31.71        39.57 o                         
  12   6  14         53.89        110.26        44.93 o                         
  13   6  14         42.54         45.75        42.22 o                         
  14   6  14        122.45        108.47        43.46 o                         
  15   6  14          1.52         45.57        44.96 o                         
  16   6  14         47.89        114.74        59.51 o                         
  17   6  14         44.36        106.24        69.93 o                         
   1   7  14        201.73        181.72        54.09 o                         
   2   7  14        240.17        230.38        42.97 o                         
   3   7  14        140.11         68.15        42.38 o                         
   4   7  14         12.56         23.54        40.42 o                         
   5   7  14          2.91         49.31        44.87 o                         
   6   7  14          0.16          9.10        41.01 o                         
   7   7  14          8.86         27.97        42.15 o                         
   8   7  14         43.01         34.70        44.62 o                         
   9   7  14        347.97        338.59        42.17 o                         
  10   7  14         75.74         71.33        38.45 o                         
  11   7  14        192.72         88.65        44.97 o                         
  12   7  14          1.32         60.79        39.16 o                         
  13   7  14         31.40         64.52        45.32 o                         
  14   7  14         10.24          6.17        49.38 o                         
  15   7  14         43.31        124.27        50.94 o                         
   0   8  14        210.25        270.67        62.58 o                         
   1   8  14         21.07         47.48        35.31 o                         
   2   8  14          3.70         -5.06        37.57 o                         
   3   8  14          0.45         44.69        36.39 o                         
   4   8  14        564.00        583.02        55.02 o                         
   5   8  14         52.14         48.65        40.75 o                         
   6   8  14          9.91         30.62        42.62 o                         
   7   8  14         58.09        100.07        44.98 o                         
   8   8  14          1.59         42.50        41.99 o                         
   9   8  14          0.22         30.54        39.34 o                         
  10   8  14          5.31        -30.97        47.08 o                         
  11   8  14         10.23         60.85        42.96 o                         
  12   8  14         65.46         51.03        56.83 o                         
  13   8  14         14.13         65.60        59.27 o                         
   1   9  14        113.30        100.23        32.78 o                         
   2   9  14         37.94         57.10        32.71 o                         
   3   9  14         68.67         64.78        38.00 o                         
   4   9  14        198.51        178.76        36.57 o                         
   5   9  14          3.53          6.20        42.07 o                         
   6   9  14        157.21        113.75        38.71 o                         
   7   9  14         47.65         82.24        37.75 o                         
   8   9  14         50.61         72.51        39.73 o                         
   9   9  14          1.92         37.69        36.54 o                         
  10   9  14         79.74        107.38        37.69 o                         
   0  10  14          3.49         -3.32        57.80 o                         
   1  10  14         12.36         51.07        39.42 o                         
   2  10  14         10.35         18.51        39.83 o                         
   3  10  14         82.38        120.85        38.79 o                         
   4  10  14         24.02         13.36        41.93 o                         
   5  10  14         28.37         -1.29        77.81 o                         
   1   1  15          7.19         -3.96        57.39 o                         
   2   1  15         75.89        103.98        57.99 o                         
   3   1  15         42.50         42.07        57.79 o                         
   4   1  15       1288.97       1365.17        67.09 o                         
   5   1  15         35.60         44.66        51.83 o                         
   6   1  15         33.20         75.56        59.20 o                         
   7   1  15        112.82        154.50        55.75 o                         
   8   1  15        241.49        325.34        39.34 o                         
   9   1  15        120.80        121.09        36.40 o                         
  10   1  15        469.57        454.40        42.93 o                         
  11   1  15        290.70        351.01        35.21 o                         
  12   1  15          5.97          2.84        31.81 o                         
  13   1  15        512.32        494.81        37.45 o                         
  14   1  15        118.79        176.19        36.74 o                         
  15   1  15         73.78        118.66        35.53 o                         
  16   1  15         78.82         74.12        39.60 o                         
  17   1  15         78.87         73.66        46.63 o                         
  18   1  15         77.43        133.93        54.18 o                         
  19   1  15        131.75        101.43        49.77 o                         
  20   1  15          0.01         38.86        54.29 o                         
   0   2  15        232.88        226.56       125.47 o                         
   1   2  15        105.96        147.72        71.65 o                         
   2   2  15        251.45        256.12        61.88 o                         
   3   2  15        584.53        627.78        54.04 o                         
   4   2  15        327.93        359.69        54.94 o                         
   5   2  15        275.55        269.64        50.96 o                         
   6   2  15        140.64        147.48        52.09 o                         
   7   2  15         10.36         -3.27        52.46 o                         
   8   2  15        212.13        177.73        37.42 o                         
   9   2  15        471.54        377.88        40.52 o                         
  10   2  15        899.23        835.74        37.76 o                         
  11   2  15        237.26        224.52        35.88 o                         
  12   2  15          6.07         50.18        36.75 o                         
  13   2  15        310.83        274.94        47.76 o                         
  14   2  15        769.96        708.61        40.77 o                         
  15   2  15         11.25         20.81        42.42 o                         
  16   2  15          6.63        -10.24        44.89 o                         
  17   2  15        399.54        422.32        59.80 o                         
  18   2  15          9.03         77.72        55.87 o                         
  19   2  15          0.19         69.92        58.70 o                         
  20   2  15          3.84         53.20        55.90 o                         
   1   3  15          0.14         41.55        55.66 o                         
   2   3  15        232.11        237.40        60.32 o                         
   3   3  15         95.55        105.13        51.52 o                         
   4   3  15        629.25        576.68        49.98 o                         
   5   3  15        310.11        261.81        50.77 o                         
   6   3  15        375.26        415.67        51.78 o                         
   7   3  15       1205.61       1193.36        64.03 o                         
   8   3  15         59.27         45.84        37.39 o                         
   9   3  15        149.81        180.44        36.10 o                         
  10   3  15          1.08        -35.22        39.91 o                         
  11   3  15        717.77        683.17        38.70 o                         
  12   3  15        315.79        231.48        36.65 o                         
  13   3  15        289.51        273.25        36.34 o                         
  14   3  15        350.89        349.59        42.73 o                         
  15   3  15         24.38         16.95        44.14 o                         
  16   3  15         21.55         37.33        38.20 o                         
  17   3  15         61.20         48.05        56.68 o                         
  18   3  15          1.70        -26.50        70.47 o                         
  19   3  15          0.13         88.15        67.55 o                         
   0   4  15        231.22        253.41        72.58 o                         
   1   4  15        433.48        431.05        58.16 o                         
   2   4  15        424.38        321.78        66.56 o                         
   3   4  15         72.13         57.41        59.04 o                         
   4   4  15         35.17         86.53        49.22 o                         
   5   4  15         81.79        109.76        50.96 o                         
   6   4  15        215.54        150.66        39.80 o                         
   7   4  15        107.82        164.12        59.70 o                         
   8   4  15        107.66        107.55        35.22 o                         
   9   4  15          9.92         29.63        35.31 o                         
  10   4  15        477.96        454.20        36.16 o                         
  11   4  15        575.01        542.04        38.10 o                         
  12   4  15       1056.28        976.45        45.80 o                         
  13   4  15         53.38         72.86        39.53 o                         
  14   4  15          2.05         10.01        37.47 o                         
  15   4  15         61.37         74.08        36.61 o                         
  16   4  15         90.90        102.05        38.27 o                         
  17   4  15         33.44          2.92        61.21 o                         
  18   4  15         47.06         30.05        51.97 o                         
  19   4  15         15.37         11.90        75.35 o                         
   1   5  15         47.00        106.06        54.42 o                         
   2   5  15        866.74        907.78        74.13 o                         
   3   5  15        174.52        155.26        58.22 o                         
   4   5  15         47.75        117.13        60.49 o                         
   5   5  15        865.45        882.12        43.33 o                         
   6   5  15       1933.74       1858.76        59.01 o                         
   7   5  15         16.68         24.85        38.89 o                         
   8   5  15        464.45        462.04        38.68 o                         
   9   5  15        116.38        138.19        36.38 o                         
  10   5  15         55.91         57.07        41.53 o                         
  11   5  15        123.57        144.50        37.97 o                         
  12   5  15          1.23        -27.51        42.56 o                         
  13   5  15         91.94        117.18        43.10 o                         
  14   5  15         33.55         77.24        39.65 o                         
  15   5  15         36.05         38.51        41.60 o                         
  16   5  15          0.12         22.04        40.22 o                         
  17   5  15          8.09         -1.36        66.69 o                         
  18   5  15         45.57         61.27       124.94 o                         
   0   6  15        615.96        655.17        78.74 o                         
   1   6  15        190.61        214.98        54.42 o                         
   2   6  15        507.05        551.52        51.43 o                         
   3   6  15        397.71        373.95        57.61 o                         
   4   6  15          0.06         -3.89        45.45 o                         
   5   6  15        177.12        125.36        44.08 o                         
   6   6  15        207.00        218.13        40.58 o                         
   7   6  15        429.44        417.63        38.60 o                         
   8   6  15         14.95         33.62        37.87 o                         
   9   6  15        118.35        192.27        43.44 o                         
  10   6  15        280.54        265.40        44.03 o                         
  11   6  15         20.05         58.42        38.07 o                         
  12   6  15          0.16         21.36        46.49 o                         
  13   6  15         43.94         66.12        39.59 o                         
  14   6  15         51.90        132.31        42.03 o                         
  15   6  15        115.27         94.82        46.64 o                         
  16   6  15          0.04         18.86        41.74 o                         
   1   7  15        351.66        308.24        58.59 o                         
   2   7  15        380.74        408.57        52.57 o                         
   3   7  15        835.37        906.92        45.72 o                         
   4   7  15        601.13        555.33        41.54 o                         
   5   7  15         34.49        119.25        43.44 o                         
   6   7  15         70.94         22.24        39.95 o                         
   7   7  15          0.03        -12.96        44.71 o                         
   8   7  15          0.03        -27.35        41.05 o                         
   9   7  15          3.84         -5.79        41.74 o                         
  10   7  15        223.86        200.34        41.82 o                         
  11   7  15          0.49         62.04        40.19 o                         
  12   7  15         11.71         50.82        46.00 o                         
  13   7  15        101.76        140.79        43.82 o                         
  14   7  15         60.97         86.36        45.69 o                         
   0   8  15         97.99         49.38        74.76 o                         
   1   8  15        208.32        249.60        39.65 o                         
   2   8  15          7.93          8.76        39.37 o                         
   3   8  15          6.56         32.09        37.32 o                         
   4   8  15        110.82        152.77        40.49 o                         
   5   8  15          0.06          7.33        41.91 o                         
   6   8  15          2.61         25.88        41.20 o                         
   7   8  15          0.00         46.58        41.13 o                         
   8   8  15         30.70         59.72        41.34 o                         
   9   8  15          3.18         88.43        51.15 o                         
  10   8  15          0.81         16.93        39.67 o                         
  11   8  15         28.23         34.88        42.42 o                         
  12   8  15         15.64         58.76        41.73 o                         
   1   9  15          9.08         18.60        31.34 o                         
   2   9  15          2.59        -10.44        34.93 o                         
   3   9  15         41.12         64.35        36.51 o                         
   4   9  15          0.10         42.97        42.90 o                         
   5   9  15          7.27         60.48        38.78 o                         
   6   9  15          2.10          4.13        41.69 o                         
   7   9  15          0.46         17.55        38.47 o                         
   8   9  15         32.17        126.88        45.13 o                         
   9   9  15         58.77        148.94        41.97 o                         
   0  10  15         38.71         65.04        53.00 o                         
   1  10  15         15.13         31.20        37.74 o                         
   2  10  15          2.19        -20.74        63.84 o                         
   0   0  16       3148.69       3373.91       125.20 o                         
   1   0  16        468.94        471.80        73.04 o                         
   2   0  16        778.22        786.26        74.31 o                         
   3   0  16        215.79        198.86        76.18 o                         
   4   0  16        337.00        252.77        98.45 o                         
   5   0  16        211.32        200.56        96.54 o                         
   6   0  16        372.49        438.80        97.43 o                         
   7   0  16        611.75        663.73       103.74 o                         
   8   0  16        543.63        587.95        50.83 o                         
   9   0  16        413.67        407.87        50.36 o                         
  10   0  16        890.09        941.45        50.61 o                         
  11   0  16        331.22        419.72        52.71 o                         
  12   0  16        122.41        207.65        47.66 o                         
  13   0  16        568.26        516.26        59.42 o                         
  14   0  16        147.78        187.07        51.31 o                         
  15   0  16         18.57        -32.49        51.08 o                         
  16   0  16         47.02        -19.09        60.44 o                         
  17   0  16        176.56        216.27        70.05 o                         
  18   0  16         36.19         81.99        71.92 o                         
  19   0  16         58.85         84.78        77.16 o                         
  20   0  16        219.86        153.89        71.80 o                         
   1   1  16         13.41        -18.01        49.76 o                         
   2   1  16         45.10        -35.92        70.06 o                         
   3   1  16         32.21        -25.56        68.87 o                         
   4   1  16         45.35         67.19        56.12 o                         
   5   1  16        264.37        242.65        54.01 o                         
   6   1  16        343.47        436.45        53.29 o                         
   7   1  16          3.50         92.84        65.88 o                         
   8   1  16         23.75         60.46        41.83 o                         
   9   1  16        673.94        695.31        42.39 o                         
  10   1  16       1178.06       1162.93        43.32 o                         
  11   1  16        399.63        365.96        41.73 o                         
  12   1  16        164.19        154.86        36.42 o                         
  13   1  16         16.10         38.23        34.53 o                         
  14   1  16         17.95         41.04        38.42 o                         
  15   1  16          0.00         66.59        32.50 o                         
  16   1  16          0.20          3.94        43.33 o                         
  17   1  16          7.08         55.86        46.90 o                         
  18   1  16         95.76        166.32        51.45 o                         
  19   1  16          0.06        -13.58        50.10 o                         
  20   1  16          2.52         61.82        77.46 o                         
   0   2  16         31.41        107.27        96.61 o                         
   1   2  16        908.80        926.50        80.51 o                         
   2   2  16        106.21         89.86        59.89 o                         
   3   2  16          1.50          8.67        50.23 o                         
   4   2  16          0.36          8.86        47.76 o                         
   5   2  16        148.94        174.08        52.84 o                         
   6   2  16         30.05         81.90        47.81 o                         
   7   2  16       1161.32       1169.63        63.38 o                         
   8   2  16        890.33        885.85        42.15 o                         
   9   2  16         24.47         63.40        35.10 o                         
  10   2  16         76.97         31.77        37.19 o                         
  11   2  16        142.37        120.30        38.48 o                         
  12   2  16        142.28        172.77        41.38 o                         
  13   2  16        128.25        128.43        39.69 o                         
  14   2  16         87.08        135.51        36.68 o                         
  15   2  16        114.80         48.44        51.40 o                         
  16   2  16        175.70        184.37        39.47 o                         
  17   2  16         83.29        129.25        42.20 o                         
  18   2  16        139.10        183.22        57.98 o                         
  19   2  16         87.02         90.92        69.53 o                         
   1   3  16        159.01        217.83        71.71 o                         
   2   3  16        126.90        134.97        71.13 o                         
   3   3  16       1084.61       1146.47        78.67 o                         
   4   3  16         25.52         37.77        48.55 o                         
   5   3  16          8.21        -19.30        58.47 o                         
   6   3  16          7.08         44.84        49.27 o                         
   7   3  16         58.07         84.28        39.39 o                         
   8   3  16          0.03         27.51        34.36 o                         
   9   3  16        266.12        275.54        35.88 o                         
  10   3  16         12.97         66.00        34.59 o                         
  11   3  16         66.45         50.35        40.69 o                         
  12   3  16        355.48        390.80        40.83 o                         
  13   3  16        461.91        462.88        41.13 o                         
  14   3  16          0.99         60.03        49.17 o                         
  15   3  16         80.97        169.54        40.73 o                         
  16   3  16         23.99         19.05        43.64 o                         
  17   3  16         72.12        141.08        41.57 o                         
  18   3  16        265.70        238.76        56.79 o                         
  19   3  16         43.38        116.07        61.16 o                         
   0   4  16        677.02        753.40        71.30 o                         
   1   4  16       1248.37       1157.17        57.38 o                         
   2   4  16        254.42        284.95        54.52 o                         
   3   4  16        969.61        942.84        72.50 o                         
   4   4  16          4.43         36.46        49.57 o                         
   5   4  16       1368.48       1514.88        64.54 o                         
   6   4  16        892.71        916.27        60.58 o                         
   7   4  16          5.74         56.13        39.58 o                         
   8   4  16        260.11        314.41        38.61 o                         
   9   4  16        261.25        275.70        35.56 o                         
  10   4  16          2.78         24.20        35.32 o                         
  11   4  16        788.44        730.80        39.05 o                         
  12   4  16          2.37         66.19        41.11 o                         
  13   4  16         12.08         21.99        38.46 o                         
  14   4  16          4.46         43.99        41.66 o                         
  15   4  16        697.86        638.56        51.60 o                         
  16   4  16          0.19         74.69        38.63 o                         
  17   4  16         24.62         52.88        40.83 o                         
  18   4  16        125.35        130.68        51.72 o                         
   1   5  16         36.19         86.96        50.20 o                         
   2   5  16         60.81        114.17        54.56 o                         
   3   5  16          3.22        -54.17        65.81 o                         
   4   5  16        192.15        170.04        56.17 o                         
   5   5  16         35.05         15.72        48.60 o                         
   6   5  16         33.67         12.66        38.64 o                         
   7   5  16        525.61        461.80        39.97 o                         
   8   5  16         70.28         74.02        35.72 o                         
   9   5  16        133.30        141.10        36.35 o                         
  10   5  16          4.30         16.61        48.46 o                         
  11   5  16          4.09         46.27        40.75 o                         
  12   5  16          9.32         12.62        39.40 o                         
  13   5  16          2.93         -0.93        45.33 o                         
  14   5  16          0.01         47.62        44.75 o                         
  15   5  16         10.95         26.93        45.85 o                         
  16   5  16          0.93          1.98        39.89 o                         
  17   5  16         46.30         12.23        42.97 o                         
   0   6  16        291.02        229.97        65.91 o                         
   1   6  16        111.66        105.90        50.32 o                         
   2   6  16        213.41        243.12        47.19 o                         
   3   6  16        314.67        275.72        55.68 o                         
   4   6  16        111.46        203.85        40.45 o                         
   5   6  16        199.51        218.86        39.95 o                         
   6   6  16         69.07        111.94        41.40 o                         
   7   6  16        248.06        221.46        37.83 o                         
   8   6  16        137.29        167.88        38.74 o                         
   9   6  16        844.95        792.71        48.35 o                         
  10   6  16         32.58         64.50        41.28 o                         
  11   6  16        152.88        143.06        39.03 o                         
  12   6  16         61.25         78.16        42.98 o                         
  13   6  16        123.21        133.93        40.07 o                         
  14   6  16          6.64         72.89        41.27 o                         
  15   6  16         46.40         66.74        41.88 o                         
  16   6  16          7.56        -10.80       201.71 o                         
   1   7  16         39.32         92.43        50.26 o                         
   2   7  16          8.55         79.29        53.84 o                         
   3   7  16         22.99         54.80        44.66 o                         
   4   7  16         10.25         31.91        43.97 o                         
   5   7  16        108.26        158.29        42.20 o                         
   6   7  16         11.48         44.48        39.79 o                         
   7   7  16         10.96         71.89        38.57 o                         
   8   7  16         40.79         50.02        37.61 o                         
   9   7  16         26.94         -3.55        39.95 o                         
  10   7  16         40.04        105.49        43.10 o                         
  11   7  16         51.17         98.51        39.46 o                         
  12   7  16          4.43         34.44        41.32 o                         
  13   7  16          7.88         42.99        44.60 o                         
  14   7  16          0.02         83.32        60.94 o                         
   0   8  16        326.63        353.56        76.67 o                         
   1   8  16         55.13         62.37        42.60 o                         
   2   8  16         42.78         94.07        40.17 o                         
   3   8  16         54.90         36.08        39.95 o                         
   4   8  16         42.55         58.70        43.67 o                         
   5   8  16         21.64         41.41        40.43 o                         
   6   8  16         51.61         44.11        39.59 o                         
   7   8  16         51.82        112.41        43.32 o                         
   8   8  16          8.93         37.77        40.02 o                         
   9   8  16         10.75         61.82        41.91 o                         
  10   8  16        312.93        341.09        42.65 o                         
  11   8  16          1.16         54.02        41.94 o                         
   1   9  16         13.92         44.45        31.62 o                         
   2   9  16          0.50        -11.40        35.67 o                         
   3   9  16         31.82         31.10        36.82 o                         
   4   9  16         14.92         52.17        39.08 o                         
   5   9  16          0.79         41.72        41.69 o                         
   6   9  16         13.05        104.57        45.18 o                         
   7   9  16         18.20         35.53        36.32 o                         
   8   9  16         41.35         42.44        62.39 o                         
   1   1  17        215.07        253.16        56.98 o                         
   2   1  17        152.38        202.01        54.89 o                         
   3   1  17        696.37        774.24        80.56 o                         
   4   1  17         64.79        108.29        56.33 o                         
   5   1  17        132.51        141.33        56.38 o                         
   6   1  17         54.09         -0.68        50.73 o                         
   7   1  17       2216.91       1863.22        81.57 o                         
   8   1  17       2023.40       1916.13        60.08 o                         
   9   1  17        161.84         99.26        38.40 o                         
  10   1  17         50.01        109.26        39.15 o                         
  11   1  17        868.85        845.69        39.49 o                         
  12   1  17          5.25        -10.57        36.98 o                         
  13   1  17          9.23         14.87        34.64 o                         
  14   1  17        110.12        132.75        37.11 o                         
  15   1  17          2.05         51.12        38.46 o                         
  16   1  17         32.67         54.26        34.20 o                         
  17   1  17         12.94         35.25        38.91 o                         
  18   1  17          0.64        -14.51        46.89 o                         
  19   1  17          9.28         24.04        47.72 o                         
   0   2  17       2079.42       1998.45       109.17 o                         
   1   2  17         17.21         17.42        54.93 o                         
   2   2  17         12.58         -3.51        54.37 o                         
   3   2  17          1.04         69.78        68.41 o                         
   4   2  17         14.17         26.90        49.29 o                         
   5   2  17         66.75         75.32        49.17 o                         
   6   2  17        990.30        942.24        64.31 o                         
   7   2  17       1050.31       1063.71        56.02 o                         
   8   2  17        229.01        225.19        41.06 o                         
   9   2  17        741.80        707.16        37.06 o                         
  10   2  17        952.49        912.01        39.58 o                         
  11   2  17        192.23        270.10        43.96 o                         
  12   2  17         51.44         81.58        36.12 o                         
  13   2  17         51.76         72.68        39.79 o                         
  14   2  17        512.17        484.92        39.84 o                         
  15   2  17         19.13         53.18        38.50 o                         
  16   2  17         38.08         37.82        38.76 o                         
  17   2  17         12.86         16.21        41.12 o                         
  18   2  17        119.00         39.11        57.27 o                         
  19   2  17         10.66        -53.30        95.73 o                         
   1   3  17        254.04        260.55        65.31 o                         
   2   3  17        177.81        219.44        51.50 o                         
   3   3  17         19.27        -14.92        55.87 o                         
   4   3  17        221.96        177.19        59.42 o                         
   5   3  17        683.14        772.67        62.73 o                         
   6   3  17         34.07         56.26        50.02 o                         
   7   3  17         65.28         58.59        41.16 o                         
   8   3  17          0.42         58.49        38.95 o                         
   9   3  17         97.53        153.86        36.03 o                         
  10   3  17        106.61        139.08        36.53 o                         
  11   3  17        280.25        276.41        37.64 o                         
  12   3  17        218.74        199.90        36.88 o                         
  13   3  17         67.25         73.34        39.35 o                         
  14   3  17         22.58         24.76        33.52 o                         
  15   3  17         48.62         34.21        41.71 o                         
  16   3  17         20.50         78.59        45.29 o                         
  17   3  17         99.07         62.21        41.21 o                         
  18   3  17        117.56         84.92        57.23 o                         
   0   4  17         74.90         81.00        90.09 o                         
   1   4  17         25.37         -5.05        56.98 o                         
   2   4  17        269.59        261.39        59.15 o                         
   3   4  17       1054.69       1067.07        51.01 o                         
   4   4  17        147.25        165.82        47.45 o                         
   5   4  17       1584.24       1598.82        70.58 o                         
   6   4  17        423.06        354.91        54.18 o                         
   7   4  17        136.35        163.32        39.14 o                         
   8   4  17        420.71        495.39        44.11 o                         
   9   4  17        715.41        707.63        43.71 o                         
  10   4  17         82.60         60.11        35.56 o                         
  11   4  17          3.19          0.36        40.03 o                         
  12   4  17         17.67         47.85        36.86 o                         
  13   4  17         37.32         54.43        36.83 o                         
  14   4  17         77.71         97.72        44.02 o                         
  15   4  17         14.10         50.62        38.71 o                         
  16   4  17          0.78         -1.84        37.22 o                         
  17   4  17         20.33         99.48        39.54 o                         
   1   5  17          4.73        -13.00        50.46 o                         
   2   5  17         13.90        129.61        78.15 o                         
   3   5  17          3.42         81.36        67.23 o                         
   4   5  17          0.38        102.90        49.77 o                         
   5   5  17         25.91         19.52        50.06 o                         
   6   5  17         48.34         29.52        38.10 o                         
   7   5  17        135.80         91.74        37.95 o                         
   8   5  17        363.65        269.68        35.77 o                         
   9   5  17         23.44         57.56        35.48 o                         
  10   5  17          1.08         54.23        36.27 o                         
  11   5  17         64.25        134.39        38.03 o                         
  12   5  17        107.95         80.66        38.40 o                         
  13   5  17          0.01         12.07        42.30 o                         
  14   5  17         10.14         36.70        40.16 o                         
  15   5  17         48.46         84.72        47.91 o                         
  16   5  17        144.10        193.44        47.95 o                         
   0   6  17        220.04        281.04        65.37 o                         
   1   6  17        121.49         99.49        47.64 o                         
   2   6  17        205.18        191.30        63.39 o                         
   3   6  17         77.19        109.24        53.53 o                         
   4   6  17         83.92        108.55        53.86 o                         
   5   6  17          9.82         52.92        40.09 o                         
   6   6  17          9.00         87.23        38.48 o                         
   7   6  17        216.64        253.76        36.20 o                         
   8   6  17        101.14        105.48        41.73 o                         
   9   6  17         53.72         83.79        37.37 o                         
  10   6  17        160.92        232.07        46.06 o                         
  11   6  17         20.23          9.07        40.18 o                         
  12   6  17          0.05        -39.42        44.43 o                         
  13   6  17          0.04         27.43        41.22 o                         
  14   6  17          8.33         39.78        42.83 o                         
  15   6  17         96.66        108.54        40.94 o                         
   1   7  17        756.61        772.29        61.11 o                         
   2   7  17         72.61        132.97        51.64 o                         
   3   7  17         69.61         91.97        43.71 o                         
   4   7  17         81.26        127.67        42.29 o                         
   5   7  17          4.33         59.93        38.88 o                         
   6   7  17         14.49          6.73        36.43 o                         
   7   7  17        248.13        162.85        44.26 o                         
   8   7  17          6.50         43.37        38.50 o                         
   9   7  17          6.26         16.65        41.77 o                         
  10   7  17          0.72         12.46        38.05 o                         
  11   7  17          0.01         45.51        41.22 o                         
  12   7  17          4.89         32.57        40.23 o                         
  13   7  17          0.08         17.59        45.78 o                         
   0   8  17          2.37          2.83        73.06 o                         
   1   8  17         39.69         36.65        39.63 o                         
   2   8  17         18.68         51.45        42.97 o                         
   3   8  17         52.22         61.28        41.89 o                         
   4   8  17        154.18        140.02        38.53 o                         
   5   8  17          1.54         38.88        40.05 o                         
   6   8  17          0.91         29.99        41.86 o                         
   7   8  17          4.73         38.83        39.76 o                         
   8   8  17         25.61         88.80        43.06 o                         
   9   8  17         22.33         95.20        42.23 o                         
  10   8  17         38.28         23.99        49.42 o                         
   1   9  17         97.50         93.72        33.93 o                         
   2   9  17         60.83         83.04        34.64 o                         
   3   9  17          1.56         99.13        45.88 o                         
   4   9  17          1.36         77.74        44.44 o                         
   5   9  17         99.45        147.50        44.09 o                         
   6   9  17         13.69         19.47        61.59 o                         
   0   0  18        498.44        521.08        99.67 o                         
   1   0  18        223.19        161.78        69.33 o                         
   2   0  18         77.61         46.71        75.09 o                         
   3   0  18         23.02         43.24        73.08 o                         
   4   0  18       1585.54       1690.89       119.76 o                         
   5   0  18         31.44        -18.74        95.87 o                         
   6   0  18       1590.89       1615.19       108.70 o                         
   7   0  18       2681.63       2542.48       113.25 o                         
   8   0  18        189.31        332.27       115.76 o                         
   9   0  18        107.86        175.26        59.82 o                         
  10   0  18        882.65        895.70        58.21 o                         
  11   0  18        877.37        944.55        52.19 o                         
  12   0  18         11.98         97.44        47.05 o                         
  13   0  18         96.01         87.22        49.72 o                         
  14   0  18         17.68        -10.94        44.91 o                         
  15   0  18         17.43         48.66        49.06 o                         
  16   0  18         71.35         65.04        49.35 o                         
  17   0  18         76.87         78.51        47.28 o                         
  18   0  18         32.77         94.49        71.81 o                         
   1   1  18         18.28         25.22        48.90 o                         
   2   1  18       1702.50       1725.35        56.53 o                         
   3   1  18         54.20        139.62        63.28 o                         
   4   1  18        455.49        508.26        72.11 o                         
   5   1  18       2230.12       2244.05       107.78 o                         
   6   1  18        849.08        718.44        72.52 o                         
   7   1  18          3.98        107.85        60.93 o                         
   8   1  18          4.55        -48.06        71.15 o                         
   9   1  18          3.13          9.73        38.30 o                         
  10   1  18         16.93         42.46        38.25 o                         
  11   1  18         17.66         32.22        35.76 o                         
  12   1  18          3.23          6.63        35.77 o                         
  13   1  18         53.70         78.48        39.06 o                         
  14   1  18          3.28         14.48        37.07 o                         
  15   1  18         26.00         51.89        37.92 o                         
  16   1  18         13.57         42.71        41.73 o                         
  17   1  18          0.07         16.84        44.16 o                         
  18   1  18         17.30        132.84        64.07 o                         
   0   2  18        419.61        479.76        78.34 o                         
   1   2  18         41.49        116.96        68.89 o                         
   2   2  18        425.48        417.14        61.30 o                         
   3   2  18        166.37        184.00        55.29 o                         
   4   2  18         15.95         64.28        55.57 o                         
   5   2  18        743.92        670.99        58.46 o                         
   6   2  18        154.19        167.03        50.98 o                         
   7   2  18        785.28        807.65        69.52 o                         
   8   2  18          2.04         67.17        40.42 o                         
   9   2  18        164.77        177.56        33.91 o                         
  10   2  18          1.07          7.73        35.39 o                         
  11   2  18        921.56        950.98        37.37 o                         
  12   2  18        240.07        200.75        34.60 o                         
  13   2  18         32.25         72.30        34.70 o                         
  14   2  18          2.06         37.77        35.67 o                         
  15   2  18         30.29         43.07        33.78 o                         
  16   2  18          9.08        104.57        49.15 o                         
  17   2  18          3.79          9.42        42.68 o                         
  18   2  18         18.95         39.13        66.47 o                         
   1   3  18        226.02        175.59        65.07 o                         
   2   3  18        349.63        405.46        69.41 o                         
   3   3  18         16.18        115.54        57.34 o                         
   4   3  18        469.75        445.13        51.41 o                         
   5   3  18        164.76        132.84        46.43 o                         
   6   3  18         22.68         44.10        49.90 o                         
   7   3  18        325.57        354.89        58.79 o                         
   8   3  18         14.89         27.68        39.51 o                         
   9   3  18        282.38        321.61        36.63 o                         
  10   3  18         27.80         68.51        35.48 o                         
  11   3  18         20.69         52.82        36.64 o                         
  12   3  18         13.27         65.05        35.95 o                         
  13   3  18         73.26        142.12        35.80 o                         
  14   3  18         27.46         52.34        38.68 o                         
  15   3  18         12.92         -5.92        43.27 o                         
  16   3  18         42.02         31.94        40.26 o                         
  17   3  18         55.02        100.03        41.55 o                         
   0   4  18        167.12        167.56        90.71 o                         
   1   4  18        197.42        111.37        69.42 o                         
   2   4  18         62.90         68.95        56.76 o                         
   3   4  18        195.41        233.33        50.68 o                         
   4   4  18        817.27        704.37        56.42 o                         
   5   4  18        118.33        142.14        49.46 o                         
   6   4  18        290.01        380.12        51.42 o                         
   7   4  18        148.22        160.35        38.70 o                         
   8   4  18         18.97         43.36        35.98 o                         
   9   4  18         12.49         -1.21        34.40 o                         
  10   4  18         22.39         29.60        36.12 o                         
  11   4  18          7.20         39.18        35.84 o                         
  12   4  18         24.83         26.47        34.98 o                         
  13   4  18          0.07         47.08        38.30 o                         
  14   4  18         67.54         51.53        38.01 o                         
  15   4  18         27.90         60.91        40.56 o                         
  16   4  18         58.17         33.55        40.19 o                         
  17   4  18         12.71         89.70        73.52 o                         
   1   5  18          0.81        138.73        74.76 o                         
   2   5  18        144.87        148.47        52.02 o                         
   3   5  18         74.86        167.11        59.99 o                         
   4   5  18          8.65         58.47        47.83 o                         
   5   5  18         27.19         73.23        47.23 o                         
   6   5  18        322.40        321.90        41.48 o                         
   7   5  18         50.91         29.08        38.36 o                         
   8   5  18        113.32        148.25        35.51 o                         
   9   5  18        191.91        220.67        34.81 o                         
  10   5  18         39.48         40.56        34.39 o                         
  11   5  18          6.50         16.98        37.55 o                         
  12   5  18          6.03         43.02        40.24 o                         
  13   5  18         25.52         11.49        48.55 o                         
  14   5  18          3.05         40.78        43.72 o                         
  15   5  18          2.06         65.77        55.45 o                         
   0   6  18          5.52         65.56        66.98 o                         
   1   6  18         13.64         16.20        62.48 o                         
   2   6  18        264.23        297.30        60.30 o                         
   3   6  18        182.53        163.48        57.40 o                         
   4   6  18        226.50        180.04        53.98 o                         
   5   6  18        147.64        167.15        39.89 o                         
   6   6  18         55.38         75.39        39.36 o                         
   7   6  18         47.02         47.24        35.82 o                         
   8   6  18        144.35        144.99        35.92 o                         
   9   6  18         78.78        125.49        37.91 o                         
  10   6  18          2.22         40.61        40.07 o                         
  11   6  18         24.20         53.76        38.14 o                         
  12   6  18          5.25         18.81        45.89 o                         
  13   6  18          5.12         36.46        45.32 o                         
  14   6  18         65.43        129.39        46.41 o                         
   1   7  18         28.56         -7.35        57.50 o                         
   2   7  18         61.61         74.67        74.64 o                         
   3   7  18        140.62        153.06        42.25 o                         
   4   7  18          7.65         11.19        42.10 o                         
   5   7  18         75.62        101.95        39.69 o                         
   6   7  18         78.97         97.29        37.41 o                         
   7   7  18         24.13         50.28        39.31 o                         
   8   7  18        111.39        149.87        39.32 o                         
   9   7  18         34.12         98.62        43.28 o                         
  10   7  18          0.17         26.30        39.84 o                         
  11   7  18          8.76         37.64        45.21 o                         
  12   7  18         58.07         94.70        49.14 o                         
   0   8  18         84.60        103.84        67.94 o                         
   1   8  18        110.66         39.08        60.56 o                         
   2   8  18         72.84         95.84        43.90 o                         
   3   8  18          0.30         -4.02        43.12 o                         
   4   8  18          2.29         60.74        45.73 o                         
   5   8  18         70.91         87.73        43.28 o                         
   6   8  18         77.59         92.73        41.51 o                         
   7   8  18          0.98         11.92        42.99 o                         
   8   8  18         11.68         60.61        44.96 o                         
   9   8  18         23.01         17.66        45.20 o                         
   1   9  18         29.31         78.85        35.74 o                         
   2   9  18         13.47         -3.51        40.36 o                         
   3   9  18         11.14         65.71        43.41 o                         
   1   1  19         51.89         85.86        51.13 o                         
   2   1  19        434.99        491.38        58.94 o                         
   3   1  19        275.02        262.32        61.19 o                         
   4   1  19        230.66        281.16        57.87 o                         
   5   1  19          0.30         26.14        70.14 o                         
   6   1  19        629.74        610.53        66.20 o                         
   7   1  19        929.15        935.88        77.17 o                         
   8   1  19        590.23        602.07        55.90 o                         
   9   1  19         43.26         56.41        37.47 o                         
  10   1  19        468.25        457.66        41.22 o                         
  11   1  19        427.56        388.68        38.55 o                         
  12   1  19         94.52         81.68        34.88 o                         
  13   1  19         41.34         76.94        36.53 o                         
  14   1  19         21.43         54.81        39.67 o                         
  15   1  19         14.84         26.83        36.31 o                         
  16   1  19         50.20         67.37        41.11 o                         
  17   1  19          1.62         53.49        43.78 o                         
  18   1  19         36.01         57.23       100.35 o                         
   0   2  19       1110.00       1210.37        76.11 o                         
   1   2  19       1119.18       1105.51        91.49 o                         
   2   2  19        142.79        120.56        55.39 o                         
   3   2  19         53.31         44.37        54.72 o                         
   4   2  19         12.17         79.94        53.74 o                         
   5   2  19         38.22        113.29        81.08 o                         
   6   2  19        288.79        287.57        49.58 o                         
   7   2  19          3.22         19.34        49.73 o                         
   8   2  19        677.30        712.36        41.41 o                         
   9   2  19        181.16        184.06        34.81 o                         
  10   2  19        169.06        158.57        35.77 o                         
  11   2  19         45.67         50.48        34.84 o                         
  12   2  19         16.35         26.73        35.31 o                         
  13   2  19         13.32         43.06        34.88 o                         
  14   2  19         10.44         88.98        35.17 o                         
  15   2  19         62.59         76.20        36.25 o                         
  16   2  19         35.33         95.10        42.78 o                         
  17   2  19          1.10         80.18        48.09 o                         
   1   3  19          2.27         85.13        57.46 o                         
   2   3  19        954.60        832.91        56.78 o                         
   3   3  19        397.21        475.30        67.19 o                         
   4   3  19        120.79        205.18        55.14 o                         
   5   3  19        115.72        171.38        55.45 o                         
   6   3  19        552.69        560.16        50.26 o                         
   7   3  19         91.33         58.38        47.01 o                         
   8   3  19        816.85        741.40        42.62 o                         
   9   3  19          1.29         27.93        35.96 o                         
  10   3  19        123.48        164.40        33.46 o                         
  11   3  19        267.31        230.17        36.26 o                         
  12   3  19         38.82         53.10        36.74 o                         
  13   3  19         16.03         26.15        36.83 o                         
  14   3  19          4.14         36.37        36.23 o                         
  15   3  19        127.30        155.03        38.02 o                         
  16   3  19          7.50         34.87        39.44 o                         
  17   3  19        205.18        194.35        44.05 o                         
   0   4  19        490.39        321.41       109.51 o                         
   1   4  19        123.09        106.39        63.49 o                         
   2   4  19          7.85         36.53        62.37 o                         
   3   4  19         70.86         53.42        50.96 o                         
   4   4  19          0.66         -2.79        48.73 o                         
   5   4  19         28.10         59.34        51.39 o                         
   6   4  19        160.89        183.54        51.57 o                         
   7   4  19          5.65        120.60        61.90 o                         
   8   4  19         44.20         73.16        33.66 o                         
   9   4  19        107.46        134.90        36.42 o                         
  10   4  19        176.87        161.33        35.79 o                         
  11   4  19         19.94         29.51        34.56 o                         
  12   4  19          3.77         12.37        42.97 o                         
  13   4  19         19.84         49.92        38.84 o                         
  14   4  19          0.00        -16.08        41.03 o                         
  15   4  19         11.62         32.49        37.94 o                         
  16   4  19         32.47         51.45        48.43 o                         
   1   5  19        453.68        469.55        54.60 o                         
   2   5  19        352.68        312.91        65.09 o                         
   3   5  19         88.47        162.52        45.03 o                         
   4   5  19        214.25        285.58        50.92 o                         
   5   5  19         34.97         52.89        48.09 o                         
   6   5  19        108.88        111.38        42.41 o                         
   7   5  19          1.34         24.54        38.18 o                         
   8   5  19          0.03         53.63        36.77 o                         
   9   5  19          0.47         37.79        39.11 o                         
  10   5  19         67.07         96.80        34.95 o                         
  11   5  19          1.03         41.82        34.93 o                         
  12   5  19          0.21         10.53        41.48 o                         
  13   5  19         11.07        -11.40        40.16 o                         
  14   5  19         71.22         82.36        41.14 o                         
  15   5  19         16.99        100.41       131.03 o                         
   0   6  19        275.87        286.01        66.20 o                         
   1   6  19          5.44         -5.47        54.65 o                         
   2   6  19        182.02        163.17        61.54 o                         
   3   6  19        101.62        179.84        63.39 o                         
   4   6  19        205.61        198.06        48.71 o                         
   5   6  19          3.51         67.17        38.12 o                         
   6   6  19        222.30        110.48        53.78 o                         
   7   6  19          0.00         28.84        34.94 o                         
   8   6  19         57.31         47.73        37.21 o                         
   9   6  19        153.02        112.90        37.82 o                         
  10   6  19          3.40        -38.97        38.97 o                         
  11   6  19         12.28         44.95        41.93 o                         
  12   6  19         15.45         48.45        47.58 o                         
  13   6  19          0.59         52.71        46.52 o                         
   1   7  19          5.25         51.38        57.66 o                         
   2   7  19         18.20         85.84        57.18 o                         
   3   7  19         34.21         83.64        52.70 o                         
   4   7  19         29.49         51.78        43.86 o                         
   5   7  19          0.03         62.21        38.92 o                         
   6   7  19          7.02         31.92        37.71 o                         
   7   7  19         49.39         45.69        39.00 o                         
   8   7  19         11.43         70.04        39.35 o                         
   9   7  19         15.12         54.29        39.12 o                         
  10   7  19          0.11        103.11        41.16 o                         
  11   7  19         10.53         40.93        58.08 o                         
   0   8  19         39.89         44.55        71.01 o                         
   1   8  19        142.67        101.81        52.51 o                         
   2   8  19        234.15        247.64        42.73 o                         
   3   8  19          1.65         31.44        43.01 o                         
   4   8  19         45.78        -14.51        43.25 o                         
   5   8  19         70.83        118.61        42.17 o                         
   6   8  19         15.77          0.85        40.66 o                         
   7   8  19          0.17        -13.95        42.37 o                         
   0   0  20        299.00        309.39       124.45 o                         
   1   0  20        299.86        355.53        70.21 o                         
   2   0  20        778.90        702.62        73.08 o                         
   3   0  20       1485.00       1374.16        83.63 o                         
   4   0  20          6.04         76.43        68.40 o                         
   5   0  20       1499.88       1483.35        76.25 o                         
   6   0  20        161.50        182.18        66.18 o                         
   7   0  20         22.71          0.00        89.14 o                         
   8   0  20        120.12         84.19        92.61 o                         
   9   0  20        472.80        458.19        59.06 o                         
  10   0  20       1577.85       1562.49        67.51 o                         
  11   0  20        725.22        736.55        92.23 o                         
  12   0  20        106.44        114.45        51.97 o                         
  13   0  20        265.57        253.94        60.88 o                         
  14   0  20          2.65         98.33        68.98 o                         
  15   0  20         16.78         82.72        62.42 o                         
  16   0  20         42.41         68.23        65.38 o                         
  17   0  20         56.17         92.82        50.34 o                         
   1   1  20         30.16        100.78        50.29 o                         
   2   1  20        659.67        699.37        59.92 o                         
   3   1  20          9.38         28.57        51.70 o                         
   4   1  20        275.57        328.89        84.18 o                         
   5   1  20        473.88        539.49        69.66 o                         
   6   1  20        816.18        854.61        71.07 o                         
   7   1  20        201.17        281.56        58.11 o                         
   8   1  20        265.28        191.60        67.95 o                         
   9   1  20         48.12         91.48        35.35 o                         
  10   1  20         40.32        100.97        35.66 o                         
  11   1  20          1.21         58.09        34.43 o                         
  12   1  20          8.76         60.21        33.92 o                         
  13   1  20        147.84        208.85        36.58 o                         
  14   1  20         84.49         85.20        42.41 o                         
  15   1  20          3.09        -10.75        37.14 o                         
  16   1  20          9.00         82.12        39.95 o                         
  17   1  20         65.98         88.86        40.05 o                         
   0   2  20         66.36         64.68        69.12 o                         
   1   2  20        763.31        716.28        52.95 o                         
   2   2  20          3.82         56.21        57.90 o                         
   3   2  20        289.97        185.39        73.28 o                         
   4   2  20        325.74        344.34        58.20 o                         
   5   2  20        226.80        247.78        65.89 o                         
   6   2  20        234.46        314.47        68.46 o                         
   7   2  20         60.47        195.57        53.92 o                         
   8   2  20          1.66         31.31        39.80 o                         
   9   2  20          0.16         14.34        34.45 o                         
  10   2  20        143.28        172.46        33.79 o                         
  11   2  20         27.83         41.88        32.90 o                         
  12   2  20         35.66         10.62        36.16 o                         
  13   2  20         49.92         57.06        35.69 o                         
  14   2  20          1.77        -31.63        38.60 o                         
  15   2  20          0.03         41.45        37.10 o                         
  16   2  20         14.70         38.84        38.47 o                         
   1   3  20        758.76        798.40        57.65 o                         
   2   3  20         38.24         56.04        55.75 o                         
   3   3  20        164.73        191.24        54.19 o                         
   4   3  20        268.15        254.89        75.67 o                         
   5   3  20          4.43         68.51        57.56 o                         
   6   3  20          1.58         65.04        52.58 o                         
   7   3  20         59.23         69.03        47.88 o                         
   8   3  20          4.39         -2.07        39.22 o                         
   9   3  20         26.71         67.58        35.32 o                         
  10   3  20          1.86         28.60        33.81 o                         
  11   3  20         16.40         95.18        35.21 o                         
  12   3  20         11.67         37.15        36.59 o                         
  13   3  20         98.34         76.43        34.91 o                         
  14   3  20          4.45         41.39        36.24 o                         
  15   3  20          5.33         29.20        37.85 o                         
  16   3  20         82.50         84.92        43.99 o                         
   0   4  20        193.49        191.80        91.52 o                         
   1   4  20         37.95         -1.31        68.38 o                         
   2   4  20         15.91         75.61        66.02 o                         
   3   4  20        309.77        336.30        61.73 o                         
   4   4  20         31.37         54.67        47.42 o                         
   5   4  20        124.53        128.49        51.38 o                         
   6   4  20         40.49         86.33        64.51 o                         
   7   4  20         47.68         70.44        41.42 o                         
   8   4  20          4.65         31.44        42.58 o                         
   9   4  20         37.27         -7.56        33.65 o                         
  10   4  20         46.71        114.37        32.93 o                         
  11   4  20         12.32         40.17        35.88 o                         
  12   4  20         61.87        124.51        34.94 o                         
  13   4  20         14.59         27.19        34.73 o                         
  14   4  20          1.22         29.97        48.07 o                         
  15   4  20         61.25         81.45        40.36 o                         
   1   5  20        387.27        375.72        68.25 o                         
   2   5  20          1.73         42.85        50.94 o                         
   3   5  20          3.64         76.87        44.47 o                         
   4   5  20        102.91        124.90        56.84 o                         
   5   5  20         17.99         42.38        49.00 o                         
   6   5  20          3.58         25.89        37.28 o                         
   7   5  20          5.24         21.04        41.24 o                         
   8   5  20          0.51          0.54        34.24 o                         
   9   5  20         47.21        114.83        35.89 o                         
  10   5  20         59.15         -9.25        42.84 o                         
  11   5  20         12.61         36.88        36.02 o                         
  12   5  20          0.13        -17.52        36.27 o                         
  13   5  20         11.89         25.67        39.11 o                         
   0   6  20         83.36        216.45       114.20 o                         
   1   6  20         24.14         44.50        55.15 o                         
   2   6  20         16.90         95.01        53.12 o                         
   3   6  20         42.77         93.41        52.94 o                         
   4   6  20        100.53         94.18        50.44 o                         
   5   6  20         30.42         80.37        42.54 o                         
   6   6  20         28.48         48.19        39.58 o                         
   7   6  20          8.88         -3.27        36.56 o                         
   8   6  20          0.07         19.62        35.76 o                         
   9   6  20          2.22         26.57        36.20 o                         
  10   6  20        139.32        209.02        42.81 o                         
  11   6  20        301.64        276.45        48.41 o                         
  12   6  20         41.57         56.96        44.15 o                         
   1   7  20         45.67         73.21        59.69 o                         
   2   7  20         14.72         60.33        64.31 o                         
   3   7  20          0.09          4.47        61.85 o                         
   4   7  20         96.90        102.74        41.18 o                         
   5   7  20        121.38        110.35        38.00 o                         
   6   7  20        138.04        156.16        39.36 o                         
   7   7  20          4.04         39.27        39.67 o                         
   8   7  20         58.12         66.45        48.85 o                         
   9   7  20         15.90         79.98        43.14 o                         
   0   8  20        430.07        343.63        77.25 o                         
   1   8  20          9.64         50.99        60.64 o                         
   2   8  20          5.89         34.84        42.01 o                         
   3   8  20         16.71        -27.97        59.48 o                         
   4   8  20          1.86          7.37        48.14 o                         
   5   8  20          0.10         23.83        40.06 o                         
   1   1  21         32.20         56.97        50.54 o                         
   2   1  21        709.32        657.43        57.90 o                         
   3   1  21        230.97        202.85        50.32 o                         
   4   1  21         78.42        155.19        52.10 o                         
   5   1  21         27.26         61.02        57.85 o                         
   6   1  21          6.90         36.70        53.89 o                         
   7   1  21         49.61         53.73        65.02 o                         
   8   1  21          6.69         55.91        61.14 o                         
   9   1  21         77.46         87.05        40.26 o                         
  10   1  21         16.66        -10.15        36.09 o                         
  11   1  21          0.14         72.44        38.01 o                         
  12   1  21         60.39        101.93        37.03 o                         
  13   1  21          2.67         65.41        43.66 o                         
  14   1  21          0.00         -3.75        42.11 o                         
  15   1  21          2.46        -22.14        37.11 o                         
  16   1  21          2.55          0.53        40.57 o                         
   0   2  21         35.82         12.61        68.24 o                         
   1   2  21         39.57         50.05        48.33 o                         
   2   2  21         56.45         82.39        47.29 o                         
   3   2  21         39.91        -24.39        65.74 o                         
   4   2  21          0.03         16.31        56.56 o                         
   5   2  21        647.05        597.87        56.09 o                         
   6   2  21         31.65        202.10        80.39 o                         
   7   2  21        668.93        590.80        59.50 o                         
   8   2  21         25.56         36.51        52.83 o                         
   9   2  21          1.61          9.15        37.02 o                         
  10   2  21        267.05        283.69        36.59 o                         
  11   2  21         16.32         27.32        37.07 o                         
  12   2  21         46.83         66.11        34.85 o                         
  13   2  21          8.63         -8.86        37.09 o                         
  14   2  21        104.07        120.40        36.45 o                         
  15   2  21         10.03         56.07        36.39 o                         
  16   2  21         17.92         64.30        56.09 o                         
   1   3  21        102.90        115.86        54.88 o                         
   2   3  21        588.65        546.81        59.69 o                         
   3   3  21        271.07        222.39        57.47 o                         
   4   3  21        267.18        417.72        77.35 o                         
   5   3  21        223.42        282.52        60.24 o                         
   6   3  21         37.59         49.37        46.63 o                         
   7   3  21        171.17        136.92        47.84 o                         
   8   3  21        397.89        348.22        39.09 o                         
   9   3  21        119.71        184.68        34.54 o                         
  10   3  21        679.08        658.46        37.06 o                         
  11   3  21          0.60         63.73        34.82 o                         
  12   3  21         12.68         53.43        35.03 o                         
  13   3  21          0.00         10.85        36.09 o                         
  14   3  21         40.83         51.83        42.52 o                         
  15   3  21         34.57         23.33        43.53 o                         
   0   4  21        636.07        555.44        92.67 o                         
   1   4  21         18.66         21.45        54.81 o                         
   2   4  21          9.50         34.40        55.96 o                         
   3   4  21         38.36        128.64        54.63 o                         
   4   4  21         73.38        118.53        53.35 o                         
   5   4  21        389.83        294.52        57.70 o                         
   6   4  21         10.26         21.06        45.87 o                         
   7   4  21        201.70        168.19        38.11 o                         
   8   4  21         18.63         31.06        38.00 o                         
   9   4  21         13.10          9.39        33.99 o                         
  10   4  21          6.22         19.48        35.52 o                         
  11   4  21         20.43         16.82        35.68 o                         
  12   4  21          7.59          6.94        39.73 o                         
  13   4  21          7.36          9.78        36.13 o                         
  14   4  21         92.89         59.67        35.10 o                         
   1   5  21          2.00         23.11        61.73 o                         
   2   5  21        183.41        183.00        64.86 o                         
   3   5  21         17.95         -2.12        46.43 o                         
   4   5  21         29.08        105.42        45.63 o                         
   5   5  21          0.13        112.18        55.06 o                         
   6   5  21          7.27         90.56        38.38 o                         
   7   5  21        265.33        217.28        41.02 o                         
   8   5  21         37.00        113.46        36.23 o                         
   9   5  21          0.76        -39.10        39.77 o                         
  10   5  21         15.09         44.70        35.79 o                         
  11   5  21          0.45         35.66        38.98 o                         
  12   5  21         56.92         90.43        35.69 o                         
  13   5  21          4.63         77.87       111.14 o                         
   0   6  21        375.63        532.02        95.93 o                         
   1   6  21         31.96         38.13        60.99 o                         
   2   6  21         12.58         38.53        55.62 o                         
   3   6  21         20.81         47.71        56.92 o                         
   4   6  21         50.97         15.41        44.83 o                         
   5   6  21         21.31          9.42        41.21 o                         
   6   6  21          3.74        123.45        44.65 o                         
   7   6  21         44.43         71.16        43.39 o                         
   8   6  21          2.84          9.95        39.89 o                         
   9   6  21        101.58        116.58        37.87 o                         
  10   6  21          2.12         75.62        40.42 o                         
  11   6  21         34.85         16.29        64.57 o                         
   1   7  21        845.30        860.64        80.30 o                         
   2   7  21         18.47         82.96        59.20 o                         
   3   7  21         27.24         69.15        58.97 o                         
   4   7  21         17.65         41.72        40.57 o                         
   5   7  21         43.82         54.65        40.45 o                         
   6   7  21         57.56         49.00        39.89 o                         
   7   7  21         37.98         64.07        39.69 o                         
   8   7  21         43.65         98.04        80.22 o                         
   0   8  21          0.04         92.61        90.64 o                         
   1   8  21          8.45          7.45        72.59 o                         
   0   0  22       4000.18       4109.06       124.18 o                         
   1   0  22        117.91         71.16        68.96 o                         
   2   0  22        424.69        510.94        75.46 o                         
   3   0  22       1803.57       1816.60        76.99 o                         
   4   0  22        420.88        398.40        88.23 o                         
   5   0  22        259.49        263.42        67.14 o                         
   6   0  22        259.30        226.06        67.68 o                         
   7   0  22         44.18        -11.00        69.31 o                         
   8   0  22        105.45         90.71        75.63 o                         
   9   0  22         47.80        149.16        61.59 o                         
  10   0  22       1298.91       1220.33        61.33 o                         
  11   0  22        394.78        481.11        93.05 o                         
  12   0  22         99.06        161.32        52.57 o                         
  13   0  22        166.34        150.55        61.51 o                         
  14   0  22         64.13        -32.44        60.01 o                         
  15   0  22         72.74         72.98        57.11 o                         
   1   1  22        134.89        147.65        47.98 o                         
   2   1  22        192.23        147.66        47.49 o                         
   3   1  22          3.50        114.27        63.04 o                         
   4   1  22          0.27        -15.45        48.28 o                         
   5   1  22         24.10         22.60        47.46 o                         
   6   1  22          0.50        -15.75        55.52 o                         
   7   1  22        483.81        553.92        54.88 o                         
   8   1  22         79.60         77.63        60.23 o                         
   9   1  22         42.94        131.02        38.08 o                         
  10   1  22         22.41         20.24        37.31 o                         
  11   1  22        193.09        118.82        36.78 o                         
  12   1  22         11.25         27.80        41.33 o                         
  13   1  22         11.25         20.64        36.64 o                         
  14   1  22         30.65         38.70        39.60 o                         
  15   1  22          0.88          9.05        42.74 o                         
   0   2  22        102.48        213.38        74.39 o                         
   1   2  22        620.75        604.87        59.91 o                         
   2   2  22        420.02        418.87        48.49 o                         
   3   2  22         10.95         25.06        46.63 o                         
   4   2  22         12.85        -20.51        64.80 o                         
   5   2  22        233.87        156.01        59.29 o                         
   6   2  22         16.09         60.27        56.25 o                         
   7   2  22         18.77         17.76        67.67 o                         
   8   2  22        200.13        253.92        74.46 o                         
   9   2  22         41.02         35.78        37.35 o                         
  10   2  22         40.17         54.18        33.79 o                         
  11   2  22        153.35        133.72        34.51 o                         
  12   2  22          0.78         56.93        31.71 o                         
  13   2  22        146.76        173.32        34.87 o                         
  14   2  22         40.02         71.03        38.86 o                         
  15   2  22          0.77         57.63        70.97 o                         
   1   3  22         23.17         52.10        47.95 o                         
   2   3  22          1.43         -9.84        52.26 o                         
   3   3  22         26.64        123.27        65.67 o                         
   4   3  22         33.68         69.89        57.84 o                         
   5   3  22         13.62         44.97        52.81 o                         
   6   3  22         46.88         59.89        54.81 o                         
   7   3  22         18.77         18.46        74.22 o                         
   8   3  22         14.99         32.39        42.85 o                         
   9   3  22         75.38        102.98        33.55 o                         
  10   3  22          9.55        -15.33        37.50 o                         
  11   3  22          0.16         42.65        35.25 o                         
  12   3  22         20.03         52.74        34.76 o                         
  13   3  22          0.48         36.77        35.93 o                         
  14   3  22          0.79        -28.82        44.00 o                         
   0   4  22        130.78         74.00        86.90 o                         
   1   4  22        109.24        115.62        67.07 o                         
   2   4  22         12.91         40.28        50.96 o                         
   3   4  22          3.80         21.28        60.89 o                         
   4   4  22         62.98         35.40        64.70 o                         
   5   4  22         44.96         29.26        56.88 o                         
   6   4  22        105.45        151.40        47.43 o                         
   7   4  22          2.14         36.98        38.89 o                         
   8   4  22        136.86        150.41        41.78 o                         
   9   4  22          6.68         52.79        35.29 o                         
  10   4  22         27.71         40.45        34.98 o                         
  11   4  22         40.82         48.42        37.53 o                         
  12   4  22         15.72         61.14        35.70 o                         
  13   4  22          4.31         39.61        46.77 o                         
   1   5  22          2.24         29.47        86.12 o                         
   2   5  22          6.93         86.59        62.85 o                         
   3   5  22        140.89        164.94        59.25 o                         
   4   5  22          1.13         85.57        53.75 o                         
   5   5  22         13.68         48.69        49.70 o                         
   6   5  22         10.85        -20.22        44.59 o                         
   7   5  22         14.85         44.15        39.13 o                         
   8   5  22         38.72         47.36        34.01 o                         
   9   5  22         41.00         61.50        37.71 o                         
  10   5  22          7.95         -6.00        36.93 o                         
  11   5  22         34.63         61.66        39.48 o                         
   0   6  22        276.27        212.51       112.70 o                         
   1   6  22          0.22          6.60        77.21 o                         
   2   6  22         26.71        116.41        55.34 o                         
   3   6  22         61.29         99.68        48.13 o                         
   4   6  22          0.82          6.07        51.13 o                         
   5   6  22          4.05         78.98        38.73 o                         
   6   6  22          9.21         21.13        42.07 o                         
   7   6  22          1.78        -22.25        38.25 o                         
   8   6  22         58.97         58.33        36.70 o                         
   9   6  22         73.48        100.96        40.54 o                         
   1   7  22          1.18         17.75        62.91 o                         
   2   7  22          2.91         14.05        52.11 o                         
   3   7  22          0.29         60.10        63.49 o                         
   4   7  22         22.90         68.25        38.61 o                         
   5   7  22          0.72         76.45        46.45 o                         
   1   1  23        248.64        319.77        54.78 o                         
   2   1  23         49.97         -6.03        46.53 o                         
   3   1  23         32.01         49.21        47.52 o                         
   4   1  23          7.28         44.15        54.99 o                         
   5   1  23        220.60        166.02        46.00 o                         
   6   1  23         78.63        159.57        48.29 o                         
   7   1  23        272.16        240.44        61.54 o                         
   8   1  23        163.18        222.11        57.69 o                         
   9   1  23        245.79        278.70        42.09 o                         
  10   1  23        165.87        190.76        40.77 o                         
  11   1  23        137.24        185.29        38.48 o                         
  12   1  23          0.51         -9.49        38.18 o                         
  13   1  23         84.96        152.29        45.33 o                         
  14   1  23          0.39         19.85        39.34 o                         
   0   2  23        869.30        641.49        67.56 o                         
   1   2  23        221.96        232.90        47.44 o                         
   2   2  23          4.00         65.35        51.38 o                         
   3   2  23        581.21        603.23        56.00 o                         
   4   2  23         47.52        124.48        55.51 o                         
   5   2  23         10.23         79.19        54.22 o                         
   6   2  23         45.78         95.06        62.14 o                         
   7   2  23         19.05        -30.61        71.57 o                         
   8   2  23        153.46        254.18        72.81 o                         
   9   2  23         76.19         54.66        41.92 o                         
  10   2  23         20.22         16.30        35.55 o                         
  11   2  23         87.33         70.03        39.68 o                         
  12   2  23          3.15         11.79        34.00 o                         
  13   2  23         26.00         50.67        35.02 o                         
   1   3  23         29.50         36.68        44.98 o                         
   2   3  23         19.01         54.35        46.53 o                         
   3   3  23        198.71        276.39        75.28 o                         
   4   3  23        170.81        151.28        53.00 o                         
   5   3  23        134.09        187.15        52.14 o                         
   6   3  23        133.78        163.23        55.82 o                         
   7   3  23         92.49         98.27        53.27 o                         
   8   3  23        250.89        249.69        46.18 o                         
   9   3  23          0.00         28.29        38.75 o                         
  10   3  23         34.29         45.91        35.33 o                         
  11   3  23          0.34         43.05        40.11 o                         
  12   3  23         22.13         52.04        39.21 o                         
  13   3  23         15.86         62.26        86.84 o                         
   0   4  23         63.43         19.10        61.75 o                         
   1   4  23         82.60        121.51        61.79 o                         
   2   4  23          2.73         33.09        51.12 o                         
   3   4  23         55.30        104.48        50.80 o                         
   4   4  23         27.80        111.51        75.60 o                         
   5   4  23          7.24         41.24        70.11 o                         
   6   4  23         53.14         54.89        51.54 o                         
   7   4  23         13.73         54.20        43.23 o                         
   8   4  23          0.09         24.25        39.30 o                         
   9   4  23         33.99         81.73        34.29 o                         
  10   4  23          1.36         35.09        33.96 o                         
  11   4  23          0.85         28.21        36.60 o                         
   1   5  23         25.72         66.00        57.10 o                         
   2   5  23         82.90        156.03        53.72 o                         
   3   5  23          3.61         42.59        54.47 o                         
   4   5  23          4.80         42.76        52.47 o                         
   5   5  23          0.30         14.76        44.63 o                         
   6   5  23         20.45        -23.42        39.07 o                         
   7   5  23          1.52         27.44        37.54 o                         
   8   5  23         16.27         32.60        37.11 o                         
   9   5  23         79.53         98.25        35.61 o                         
  10   5  23         54.28         54.50        41.41 o                         
   0   6  23        251.60        331.39        90.09 o                         
   1   6  23         57.16         46.66        61.13 o                         
   2   6  23         17.07         88.55        56.73 o                         
   3   6  23         19.25         69.51        55.26 o                         
   4   6  23          4.39         23.03        45.65 o                         
   5   6  23          1.99         61.50        43.53 o                         
   6   6  23          9.20         43.54        41.35 o                         
   7   6  23          2.38         49.87        47.29 o                         
   1   7  23         13.67        -49.58       103.61 o                         
   2   7  23         49.82         29.26       107.27 o                         
   0   0  24          2.14         12.63        91.79 o                         
   1   0  24          5.65        102.55        68.44 o                         
   2   0  24         37.34         81.32        71.09 o                         
   3   0  24        191.68        188.39        65.60 o                         
   4   0  24        646.71        590.10        66.59 o                         
   5   0  24         68.19        136.28        70.89 o                         
   6   0  24         68.29        163.26        70.56 o                         
   7   0  24        133.63         68.99        72.51 o                         
   8   0  24        103.54         63.60        65.48 o                         
   9   0  24         25.91        -32.63        47.85 o                         
  10   0  24         90.56        147.65        62.22 o                         
  11   0  24       1124.32        945.44        50.51 o                         
  12   0  24          2.47         98.18        53.51 o                         
  13   0  24          1.10         56.58        63.87 o                         
   1   1  24        106.66        163.67        55.01 o                         
   2   1  24        151.29        104.78        46.59 o                         
   3   1  24        480.41        508.19        64.31 o                         
   4   1  24         23.79        104.23        51.71 o                         
   5   1  24         33.92         85.73        56.49 o                         
   6   1  24        104.80        180.01        47.30 o                         
   7   1  24         33.34         82.58        57.95 o                         
   8   1  24        246.48        230.11        59.75 o                         
   9   1  24        160.66        165.94        39.54 o                         
  10   1  24          7.75         55.51        36.89 o                         
  11   1  24         51.57         64.99        35.18 o                         
  12   1  24         95.27         90.96        38.33 o                         
  13   1  24        127.54        162.40        76.24 o                         
   0   2  24         68.42         46.60        77.59 o                         
   1   2  24         12.90         37.44        49.25 o                         
   2   2  24         32.69        103.98        52.26 o                         
   3   2  24        152.33        113.55        55.12 o                         
   4   2  24         21.28         32.35        44.83 o                         
   5   2  24         84.81        107.25        54.42 o                         
   6   2  24         17.36        117.84        56.17 o                         
   7   2  24         74.34         80.89        54.10 o                         
   8   2  24        200.44        221.47        58.45 o                         
   9   2  24          6.78         30.31        43.35 o                         
  10   2  24         21.52          8.63        41.61 o                         
  11   2  24         20.50          4.21        39.01 o                         
  12   2  24          8.63         69.36        42.79 o                         
   1   3  24          1.90         56.95        47.32 o                         
   2   3  24          2.26         42.02        47.63 o                         
   3   3  24         17.17         36.77        49.27 o                         
   4   3  24         41.45         70.92        55.92 o                         
   5   3  24         86.22        132.83        64.44 o                         
   6   3  24          0.16         10.93        54.60 o                         
   7   3  24          7.85         63.91        53.02 o                         
   8   3  24          9.26         31.63        43.55 o                         
   9   3  24         52.13         93.54        37.40 o                         
  10   3  24        107.16        125.94        38.89 o                         
  11   3  24          2.36        122.35        37.72 o                         
   0   4  24        804.00        709.17        73.41 o                         
   1   4  24          0.03         12.52        51.98 o                         
   2   4  24         45.56        103.10        53.50 o                         
   3   4  24          5.90         57.18        51.10 o                         
   4   4  24         35.62        -17.21        66.26 o                         
   5   4  24         52.27        108.12        70.55 o                         
   6   4  24         51.27        116.42        57.76 o                         
   7   4  24         12.78         86.89        46.31 o                         
   8   4  24          5.16         98.23        43.47 o                         
   9   4  24          0.02        -31.69        39.74 o                         
  10   4  24          5.13         19.04        35.39 o                         
   1   5  24         11.28         26.09        52.40 o                         
   2   5  24         16.06         73.25        59.92 o                         
   3   5  24         10.64        -41.91        63.68 o                         
   4   5  24         76.30        141.45        61.92 o                         
   5   5  24          0.02         34.66        52.20 o                         
   6   5  24         16.28         32.89        42.69 o                         
   7   5  24         24.19        138.16        56.95 o                         
   8   5  24          3.38         47.60        36.14 o                         
   0   6  24         14.17         18.20        89.82 o                         
   1   6  24         45.63        119.91        56.90 o                         
   2   6  24         12.01         41.25        52.65 o                         
   3   6  24          1.61         36.26        54.39 o                         
   4   6  24         44.65         41.40        68.48 o                         
   5   6  24          4.13         46.85        94.58 o                         
   1   1  25          7.25         65.87        45.30 o                         
   2   1  25         35.90         29.53        55.80 o                         
   3   1  25         50.06         57.90        47.57 o                         
   4   1  25          3.70          1.56        46.78 o                         
   5   1  25          1.02         10.66        47.33 o                         
   6   1  25        293.44        310.60        54.03 o                         
   7   1  25        249.77        212.94        52.37 o                         
   8   1  25         16.37         94.70        67.27 o                         
   9   1  25         57.26        119.01        37.43 o                         
  10   1  25         32.31         38.48        41.41 o                         
  11   1  25        309.57        352.54        37.96 o                         
   0   2  25          0.48          7.72        77.30 o                         
   1   2  25          0.02        -44.87        48.00 o                         
   2   2  25          2.04         -6.00        47.79 o                         
   3   2  25         21.84         78.12        48.05 o                         
   4   2  25         40.02          8.61        54.19 o                         
   5   2  25         47.70         49.92        55.58 o                         
   6   2  25          0.80         -4.59        43.62 o                         
   7   2  25          2.16         -9.13        56.35 o                         
   8   2  25         35.55         74.18        55.60 o                         
   9   2  25        132.22        136.07        38.81 o                         
  10   2  25        180.08        148.99        39.79 o                         
  11   2  25          1.29         52.11        71.22 o                         
   1   3  25         10.02         30.91        53.53 o                         
   2   3  25        261.54        254.28        56.60 o                         
   3   3  25         65.76         13.23        51.45 o                         
   4   3  25         62.97         31.70        68.46 o                         
   5   3  25         42.53         86.02        51.47 o                         
   6   3  25        444.77        461.61        55.44 o                         
   7   3  25          2.36        174.78        69.77 o                         
   8   3  25         35.60         85.06        43.18 o                         
   9   3  25         49.96         34.58        45.07 o                         
  10   3  25          2.57         37.34        81.40 o                         
   0   4  25        149.45        221.36        80.56 o                         
   1   4  25          4.91         65.76        53.04 o                         
   2   4  25         66.81         70.94        46.42 o                         
   3   4  25         37.22         25.78        57.31 o                         
   4   4  25          1.21         26.40        55.47 o                         
   5   4  25         48.10        135.20        55.50 o                         
   6   4  25         25.21         21.48        53.92 o                         
   7   4  25         76.45         98.50        42.59 o                         
   8   4  25          9.28         25.01        40.84 o                         
   1   5  25        101.52        155.97        46.76 o                         
   2   5  25         44.57        148.58        70.57 o                         
   3   5  25        114.03         36.37        64.19 o                         
   4   5  25         15.85         23.98        56.15 o                         
   5   5  25         15.14         86.88        55.40 o                         
   0   0  26        602.04        521.02        96.88 o                         
   1   0  26         21.08         22.16        94.27 o                         
   2   0  26         67.07         63.20        64.28 o                         
   3   0  26          1.33        -22.43        73.25 o                         
   4   0  26          9.03        -33.85       120.55 o                         
   5   0  26        146.96        105.96        97.50 o                         
   6   0  26         43.67         85.89        74.14 o                         
   7   0  26        124.26        247.03        80.92 o                         
   8   0  26        154.42        172.50        67.69 o                         
   9   0  26         14.46          2.07        63.90 o                         
  10   0  26          2.10        -16.02        85.27 o                         
   1   1  26         10.25         49.90        50.26 o                         
   2   1  26          2.84         36.78        46.63 o                         
   3   1  26          2.28         24.46        60.77 o                         
   4   1  26          1.92        -44.57        53.56 o                         
   5   1  26         37.59         35.62        57.12 o                         
   6   1  26         10.41        112.23        56.01 o                         
   7   1  26         18.71        107.85        49.11 o                         
   8   1  26         40.51        122.79        55.09 o                         
   9   1  26        326.33        335.06        36.28 o                         
   0   2  26         41.63         69.51        64.25 o                         
   1   2  26          3.59         14.19        48.32 o                         
   2   2  26         10.84         44.56        46.69 o                         
   3   2  26         30.55          1.54        45.36 o                         
   4   2  26         41.34         17.59        47.79 o                         
   5   2  26          7.13         16.00        47.17 o                         
   6   2  26         10.96         28.55        46.74 o                         
   7   2  26        231.39        207.46        54.64 o                         
   8   2  26          6.51        -31.28        67.88 o                         
   9   2  26         30.58        112.69        65.96 o                         
   1   3  26          4.10         94.90        47.34 o                         
   2   3  26         76.34        128.10        46.87 o                         
   3   3  26         16.56        -22.57        57.42 o                         
   4   3  26          3.06        -17.98        45.25 o                         
   5   3  26          4.31        -19.53        49.73 o                         
   6   3  26          7.59          8.92        63.78 o                         
   7   3  26          9.74        137.87        68.92 o                         
   0   4  26        123.73        257.45        69.32 o                         
   1   4  26          6.00         59.35        50.81 o                         
   2   4  26          0.13         52.29        49.39 o                         
   3   4  26         34.26        117.64        46.94 o                         
   4   4  26          3.47         32.41        55.71 o                         
   5   4  26         57.14        -69.01        69.01 o                         
   1   1  27         12.61        -32.26        57.37 o                         
   2   1  27          9.16         75.45        46.92 o                         
   3   1  27         89.36        152.42        58.74 o                         
   4   1  27         25.95         58.24        45.91 o                         
   5   1  27         18.99         62.57        48.29 o                         
   6   1  27          5.13         43.77        51.58 o                         
   7   1  27          0.26          4.73        49.09 o                         
   0   2  27          0.21        107.40        74.41 o                         
   1   2  27          9.87         17.19        54.62 o                         
   2   2  27          0.00         18.85        49.03 o                         
   3   2  27        117.09         69.88        49.93 o                         
   4   2  27          3.16         35.32        48.69 o                         
   5   2  27        323.26        337.00        51.04 o                         
   6   2  27          3.89          7.15        46.35 o                         
   1   3  27          7.18         -9.29        50.43 o                         
   2   3  27         79.05         16.80        47.68 o                         
   3   3  27          0.90         97.24        46.48 o                         
   4   3  27         36.66         81.84        46.60 o                         
   5   3  27          0.01         87.38        56.95 o                         
   0   0  28        194.50        -10.12        94.98 o                         
   1   0  28        107.85         40.45       108.43 o                         
   2   0  28         27.86         70.58        69.68 o                         
   3   0  28         50.59         26.80        67.55 o                         
   4   0  28         48.24         35.23        65.71 o                         
   1   1  28          1.97         21.16        48.71 o                         
   2   1  28         10.44         65.27        45.37 o                         
   3   1  28          2.70         71.93        56.93 o                         
   4   1  28         48.14         52.55       117.52 o                         
   0   2  28          0.98         17.71        64.55 o                         
   1   2  28          1.95         97.63        65.01 o                         
   2   2  28          0.18         96.41        88.33 o                         
                                                                                
